# Supplementary material for: The heat shock protein LarA activates the Lon protease in response to proteotoxic stress
Source: Nat Commun. 2023 Nov 22;14:7636. doi: 10.1038/s41467-023-43385-x (PMC10665427; doi:10.1038/s41467-023-43385-x)
Supplement: Supplementary file 6 — Source Data [file 41467_2023_43385_MOESM6_ESM.zip]

Archive with 49 entries (49 files):
- Figure 1 - Source data.xlsx
- __MACOSX/._Figure 1 - Source data.xlsx
- Figure 1 - Uncropped blots and gels.pdf
- __MACOSX/._Figure 1 - Uncropped blots and gels.pdf
- Figure 2 - Source data.xlsx
- __MACOSX/._Figure 2 - Source data.xlsx
- Figure 3 - Source data.xlsx
- __MACOSX/._Figure 3 - Source data.xlsx
- Figure 3 - Uncropped blots and gels.pdf
- __MACOSX/._Figure 3 - Uncropped blots and gels.pdf
- Figure 4 - Source data.xlsx
- __MACOSX/._Figure 4 - Source data.xlsx
- Figure 4 - Uncropped blots and gels.pdf
- __MACOSX/._Figure 4 - Uncropped blots and gels.pdf
- Figure 5 - Source data.xlsx
- __MACOSX/._Figure 5 - Source data.xlsx
- Figure 5 - Uncropped blots and gels.pdf
- __MACOSX/._Figure 5 - Uncropped blots and gels.pdf
- Figure 6 - Source data.xlsx
- Figure 6 - Uncropped blots and gels.pdf
- __MACOSX/._Figure 6 - Uncropped blots and gels.pdf
- Figure 7 - Source data.xlsx
- __MACOSX/._Figure 7 - Source data.xlsx
- Figure 7 - Uncropped blots and gels.pdf
- __MACOSX/._Figure 7 - Uncropped blots and gels.pdf
- Supplementary Fig3 - Source data.xlsx
- __MACOSX/._Supplementary Fig3 - Source data.xlsx
- Supplementary Fig4 - Source data.xlsx
- __MACOSX/._Supplementary Fig4 - Source data.xlsx
- Supplementary Fig6 - Source data.xlsx
- __MACOSX/._Supplementary Fig6 - Source data.xlsx
- Supplementary Fig7 - Source data.xlsx
- __MACOSX/._Supplementary Fig7 - Source data.xlsx
- Supplementary Fig8 - Source data.xlsx
- __MACOSX/._Supplementary Fig8 - Source data.xlsx
- Supplementary Figure 1 - Uncropped blots and gels.pdf
- __MACOSX/._Supplementary Figure 1 - Uncropped blots and gels.pdf
- Supplementary Figure 2 - Uncropped blots and gels.pdf
- __MACOSX/._Supplementary Figure 2 - Uncropped blots and gels.pdf
- Supplementary Figure 3 - Uncropped blots and gels.pdf
- __MACOSX/._Supplementary Figure 3 - Uncropped blots and gels.pdf
- Supplementary Figure 6 - Uncropped blots and gels.pdf
- __MACOSX/._Supplementary Figure 6 - Uncropped blots and gels.pdf
- Supplementary Figure 7 - Uncropped blots and gels.pdf
- __MACOSX/._Supplementary Figure 7 - Uncropped blots and gels.pdf
- Supplementary Figure 8 - Uncropped blots and gels.pdf
- __MACOSX/._Supplementary Figure 8 - Uncropped blots and gels.pdf
- Supplementary Dataset 1.xlsx
- Supplementary Dataset 2.xlsx
