# Supplementary material for: The heat shock protein LarA activates the Lon protease in response to proteotoxic stress
Source: Nat Commun. 2023 Nov 22;14:7636. doi: 10.1038/s41467-023-43385-x (PMC10665427; doi:10.1038/s41467-023-43385-x)
Supplement: Supplementary file 6 — Source Data [file 41467_2023_43385_MOESM6_ESM.zip › Figure 1 - Source data.xlsx]

## Sheet: Fig 1b
				Replicate 1					Replicate 2					Replicates 1 and 2		Figure 1B
Accession	CCNA	Gene	Description	LonWT E5	No Lon control E5	LonTRAP E5	LonTRAP/ LonWT	LonTRAP/ control	LonTRAP E6	LonWT E5	No Lon control E5	LonTRAP E6/ LonWT E5	LonTRAP E6/ No Lon control E5	average LonTRAP/ LonWT	average LonTRAP/ No Lon control	Log2(average LonTRAP/LonWT)	log2(average LonTRAP/control)
A0A0H3C8U9	CCNA_02349	CCNA_02349	Nucleoside phosphorylase OS=Caulobacter crescentus (strain NA1000 / CB15N) GN=CCNA_02349 PE=4 SV=1 - [A0A0H3C8U9_CAUCN]				#DIV/0!	#DIV/0!	0.144576		0.0318265	#DIV/0!	4.54262	#DIV/0!	#DIV/0!
A0A0H3C3R6	CCNA_00094	hfsJ	WecG/TagA-family glycosyltransferase HfsJ OS=Caulobacter crescentus (strain NA1000 / CB15N) GN=hfsJ PE=3 SV=1 - [A0A0H3C3R6_CAUCN]				#DIV/0!	#DIV/0!	0.162832		0.0170919	#DIV/0!	9.52684	#DIV/0!	#DIV/0!
A0A0H3CBN4	CCNA_03461	CCNA_03461	Uncharacterized protein OS=Caulobacter crescentus (strain NA1000 / CB15N) GN=CCNA_03461 PE=4 SV=1 - [A0A0H3CBN4_CAUCN]				#DIV/0!	#DIV/0!	0.149398		0.0355201	#DIV/0!	4.20602	#DIV/0!	#DIV/0!
A0A0H3C9R1	CCNA_01554	CCNA_01554	D-mannonate oxidoreductase OS=Caulobacter crescentus (strain NA1000 / CB15N) GN=CCNA_01554 PE=4 SV=1 - [A0A0H3C9R1_CAUCN]				#DIV/0!	#DIV/0!	0.144018		0.0305726	#DIV/0!	4.71069	#DIV/0!	#DIV/0!
A0A0H3C8L3	CCNA_01084	CCNA_01084	Uncharacterized protein OS=Caulobacter crescentus (strain NA1000 / CB15N) GN=CCNA_01084 PE=4 SV=1 - [A0A0H3C8L3_CAUCN]				#DIV/0!	#DIV/0!	0.144975		0.044835	#DIV/0!	3.23351	#DIV/0!	#DIV/0!
A0A0H3CAU9	CCNA_02565	CCNA_02565	Uncharacterized protein OS=Caulobacter crescentus (strain NA1000 / CB15N) GN=CCNA_02565 PE=4 SV=1 - [A0A0H3CAU9_CAUCN]				#DIV/0!	#DIV/0!	0.148392		0.0564348	#DIV/0!	2.62944	#DIV/0!	#DIV/0!
A0A0H3C9F1	CCNA_01462	CCNA_01462	Lactate 2-monooxygenase OS=Caulobacter crescentus (strain NA1000 / CB15N) GN=CCNA_01462 PE=4 SV=1 - [A0A0H3C9F1_CAUCN]		0.0579412	0.103633	#DIV/0!	1.78859	0.136221	0.0577223		2.35993	#DIV/0!	#DIV/0!	#DIV/0!
A0A0H3CAG9	CCNA_02686	CCNA_02686	N-carbamoyl-L-amino acid hydrolase OS=Caulobacter crescentus (strain NA1000 / CB15N) GN=CCNA_02686 PE=4 SV=1 - [A0A0H3CAG9_CAUCN]				#DIV/0!	#DIV/0!	0.13135	0.0591627	0.013064	2.22016	10.0544	#DIV/0!	#DIV/0!
B8H5H3	CCNA_03553	rppH	RNA pyrophosphohydrolase OS=Caulobacter crescentus (strain NA1000 / CB15N) GN=rppH PE=3 SV=1 - [RPPH_CAUCN]				#DIV/0!	#DIV/0!	0.142039	0.0387189	0.0363022	3.66846	3.91267	#DIV/0!	#DIV/0!
B8H092	CCNA_02635	ftsW	Putative lipid II flippase FtsW OS=Caulobacter crescentus (strain NA1000 / CB15N) GN=ftsW PE=1 SV=1 - [FTSW_CAUCN]				#DIV/0!	#DIV/0!	0.172501	0.0823493	0.0240849	2.09475	7.16223	#DIV/0!	#DIV/0!
A0A0H3CAI3	CCNA_03008	CCNA_03008	Putative PD-(D/E)xK nuclease protein OS=Caulobacter crescentus (strain NA1000 / CB15N) GN=CCNA_03008 PE=4 SV=1 - [A0A0H3CAI3_CAUCN]				#DIV/0!	#DIV/0!	0.197805	0.0724569	0.0404144	2.72997	4.89442	#DIV/0!	#DIV/0!
A0A0H3CCM5	CCNA_03224	CCNA_03224	Uncharacterized protein OS=Caulobacter crescentus (strain NA1000 / CB15N) GN=CCNA_03224 PE=4 SV=1 - [A0A0H3CCM5_CAUCN]				#DIV/0!	#DIV/0!	0.137165	0.0583903	0.0194706	2.34911	7.04475	#DIV/0!	#DIV/0!
A0A0H3C5G4	CCNA_00234	CCNA_00234	WecE-family cell wall biogenesis enzyme OS=Caulobacter crescentus (strain NA1000 / CB15N) GN=CCNA_00234 PE=3 SV=1 - [A0A0H3C5G4_CAUCN]				#DIV/0!	#DIV/0!	0.156487	0.062416	0.0438712	2.50716	3.56696	#DIV/0!	#DIV/0!
A0A0H3C9Y7	CCNA_01659	tgt	Queuine tRNA-ribosyltransferase OS=Caulobacter crescentus (strain NA1000 / CB15N) GN=tgt PE=3 SV=1 - [A0A0H3C9Y7_CAUCN]				#DIV/0!	#DIV/0!	0.151273	0.0564981	0.0379948	2.67748	3.9814	#DIV/0!	#DIV/0!
A0A0H3C5E6	CCNA_00216	CCNA_00216	Hot dog superfamily protein OS=Caulobacter crescentus (strain NA1000 / CB15N) GN=CCNA_00216 PE=4 SV=1 - [A0A0H3C5E6_CAUCN]		0.0324723	0.105905	#DIV/0!	3.2614	0.136106	0.0836379	0.0140057	1.62733	9.71789	#DIV/0!	6.48964
A0A0H3C5B4	CCNA_00670	CCNA_00670	ABC-type polysaccharide/polyol phosphate transport system, ATPase component OS=Caulobacter crescentus (strain NA1000 / CB15N) GN=CCNA_00670 PE=4 SV=1 - [A0A0H3C5B4_CAUCN]		0.0297369	0.11465	#DIV/0!	3.85547	0.147267	0.0702628	0.0247203	2.09595	5.95734	#DIV/0!	4.9064
A0A0H3C5H3	CCNA_00471	fcl	GDP-L-fucose synthase OS=Caulobacter crescentus (strain NA1000 / CB15N) GN=fcl PE=3 SV=1 - [A0A0H3C5H3_CAUCN]		0.034206	0.0648248	#DIV/0!	1.89513	0.121929	0.0407068	0.0204163	2.99531	5.97215	#DIV/0!	3.93364
A0A0H3C9Z1	CCNA_02510	hfsH	Oligosaccharide deacetylase hfsH OS=Caulobacter crescentus (strain NA1000 / CB15N) GN=hfsH PE=4 SV=1 - [A0A0H3C9Z1_CAUCN]		0.0460408	0.11265	#DIV/0!	2.44675	0.134804	0.0670315	0.0421107	2.01106	3.20119	#DIV/0!	2.82397
A0A0H3C491	CCNA_00306	CCNA_00306	Lysophospholipid acyltransferase OS=Caulobacter crescentus (strain NA1000 / CB15N) GN=CCNA_00306 PE=4 SV=1 - [A0A0H3C491_CAUCN]		0.0756602	0.117326	#DIV/0!	1.5507	0.120934	0.0675335	0.0306399	1.79073	3.94695	#DIV/0!	2.74882
A0A0H3C5H6	CCNA_00760	CCNA_00760	Two component sensor histidine kinase OS=Caulobacter crescentus (strain NA1000 / CB15N) GN=CCNA_00760 PE=4 SV=1 - [A0A0H3C5H6_CAUCN]		0.0556552	0.105073	#DIV/0!	1.88793	0.134996	0.0799979	0.0487286	1.6875	2.77037	#DIV/0!	2.32915
A0A0H3C4L6	CCNA_00785	mnmC	tRNA 5-methylaminomethyl-2-thiouridine biosynthesis bifunctional protein MnmC OS=Caulobacter crescentus (strain NA1000 / CB15N) GN=mnmC PE=3 SV=1 - [A0A0H3C4L6_CAUCN]		0.0515732	0.0783072	#DIV/0!	1.51837	0.116754	0.043479	0.0420338	2.6853	2.77763	#DIV/0!	2.148
A0A0H3CCP0	CCNA_03861	CCNA_03861	Pyridoxal 5'-phosphate dependent enzyme class III OS=Caulobacter crescentus (strain NA1000 / CB15N) GN=CCNA_03861 PE=3 SV=1 - [A0A0H3CCP0_CAUCN]		0.0564533	0.0622087	#DIV/0!	1.10195	0.111388	0.0501696	0.0384748	2.22023	2.89509	#DIV/0!	1.99852
A0A0H3IFL3	CCNA_03886	CCNA_03886	Trypsin-like peptidase domain family protein OS=Caulobacter crescentus (strain NA1000 / CB15N) GN=CCNA_03886 PE=4 SV=1 - [A0A0H3IFL3_CAUCN]	0.0103578	0.0103578	0.0103578	1	1	0.162615	0.0103578	0.0187489	15.6997	8.67333	8.34987	4.83667	3.06175	2.27401
A0A0H3C9F3	CCNA_02568	CCNA_02568	LAO/AO transport system kinase OS=Caulobacter crescentus (strain NA1000 / CB15N) GN=CCNA_02568 PE=4 SV=1 - [A0A0H3C9F3_CAUCN]	0.0101692	0.0101692	0.0101692	1	1	0.127264	0.0101692	0.0375894	12.5147	3.38564	6.75733	2.19282	2.75645	1.13279
A0A0H3CCP3	CCNA_02664	fliX	Flagellar assembly regulator FliX OS=Caulobacter crescentus (strain NA1000 / CB15N) GN=fliX PE=4 SV=1 - [A0A0H3CCP3_CAUCN]	0.0121187	0.0285561	0.103721	8.55876	3.63218	0.148795	0.0320838	0.0242047	4.63771	6.14739	6.59824	4.88978	2.72208	2.28977
A0A0H3CFQ2	CCNA_03707	CCNA_03707	Uncharacterized protein OS=Caulobacter crescentus (strain NA1000 / CB15N) GN=CCNA_03707 PE=4 SV=1 - [A0A0H3CFQ2_CAUCN]	0.0243124	0.0303905	0.150358	6.18441	4.94752	0.19362	0.0373016	0.0211952	5.19066	9.13508	5.68754	7.0413	2.5078	2.81584
A0A0H3CBB3	CCNA_02703	CCNA_02703	5-hydroxyisourate hydrolase OS=Caulobacter crescentus (strain NA1000 / CB15N) GN=CCNA_02703 PE=3 SV=1 - [A0A0H3CBB3_CAUCN]	0.0259576	0.0122696	0.0591647	2.27928	4.82205	0.0871773	0.0114242	0.0238988	7.63096	3.64777	4.95512	4.23491	2.30892	2.08233
A0A0H3C456	CCNA_00260	CCNA_00260	Glutathione S-transferase OS=Caulobacter crescentus (strain NA1000 / CB15N) GN=CCNA_00260 PE=4 SV=1 - [A0A0H3C456_CAUCN]	0.0114286	0.0426196	0.0762633	6.67304	1.78939	0.111088	0.0430651	0.0223235	2.57955	4.97631	4.62629	3.38285	2.20986	1.75824
A0A0H3C7U6	CCNA_01601	CCNA_01601	Uncharacterized protein OS=Caulobacter crescentus (strain NA1000 / CB15N) GN=CCNA_01601 PE=4 SV=1 - [A0A0H3C7U6_CAUCN]	0.0172725	0.0473567	0.0864823	5.00695	1.82619	0.137884	0.0332077	0.025837	4.15217	5.33668	4.57956	3.58144	2.19521	1.84054
A0A0H3C6M8	CCNA_00838	CCNA_00838	Alpha-glucosidase OS=Caulobacter crescentus (strain NA1000 / CB15N) GN=CCNA_00838 PE=4 SV=1 - [A0A0H3C6M8_CAUCN]	0.0181494	0.0433039	0.0869021	4.78815	2.0068	0.115193	0.0269247	0.0196954	4.27835	5.84874	4.53325	3.92777	2.18055	1.97371
B8GWW5	CCNA_00008	dnaA	Chromosomal replication initiator protein DnaA OS=Caulobacter crescentus (strain NA1000 / CB15N) GN=dnaA PE=3 SV=1 - [DNAA_CAUCN]	0.0198294	0.0322669	0.102867	5.18758	3.188	0.123656	0.0339283	0.0280089	3.64463	4.41489	4.4161	3.80145	2.14277	1.92655
A0A0H3C9S9	CCNA_01578	CCNA_01578	Beta-lactamase repressor OS=Caulobacter crescentus (strain NA1000 / CB15N) GN=CCNA_01578 PE=4 SV=1 - [A0A0H3C9S9_CAUCN]	0.014677	0.0688595	0.0885428	6.03276	1.28585	0.11633	0.0416478	0.0410238	2.79317	2.83567	4.41297	2.06076	2.14175	1.04317
A0A0H3C7G4	CCNA_01236	CCNA_01236	General stress protein GsiB OS=Caulobacter crescentus (strain NA1000 / CB15N) GN=CCNA_01236 PE=4 SV=1 - [A0A0H3C7G4_CAUCN]	0.0169293	0.0440698	0.0777393	4.592	1.764	0.137451	0.0325999	0.0173985	4.21631	7.90019	4.40416	4.8321	2.13887	2.27265
A0A0H3C6P2	CCNA_00375	CCNA_00375	Uncharacterized protein OS=Caulobacter crescentus (strain NA1000 / CB15N) GN=CCNA_00375 PE=4 SV=1 - [A0A0H3C6P2_CAUCN]	0.0168167	0.0466679	0.0752257	4.47328	1.61194	0.114174	0.027078	0.0259296	4.21651	4.40324	4.34489	3.00759	2.11932	1.58861
A0A0H3C4U6	CCNA_00504	trmL	tRNA (cytidine(34)-2'-O)-methyltransferase OS=Caulobacter crescentus (strain NA1000 / CB15N) GN=trmL PE=3 SV=1 - [A0A0H3C4U6_CAUCN]	0.0173863	0.0551172	0.061245	3.52259	1.11118	0.102864	0.0204555	0.0197194	5.02866	5.21638	4.27563	3.16378	2.09614	1.66165
B8GZ33	CCNA_00382	ccrMIM	Modification methylase CcrMI OS=Caulobacter crescentus (strain NA1000 / CB15N) GN=ccrMIM PE=3 SV=1 - [MTC1_CAUCN]	0.0255488	0.137756	0.133384	5.22077	0.968265	0.11349	0.0367976	0.0933056	3.08416	1.21632	4.15247	1.09229	2.05397	0.127361
A0A0H3C7B3	CCNA_01103	CCNA_01103	ADP-heptose--LPS heptosyltransferase OS=Caulobacter crescentus (strain NA1000 / CB15N) GN=CCNA_01103 PE=4 SV=1 - [A0A0H3C7B3_CAUCN]	0.0179125	0.0179125	0.0179125	1	1	0.130531	0.0179125	0.0287914	7.28715	4.53367	4.14357	2.76683	2.05088	1.46824
A0A0H3C5R5	CCNA_00560	sixA	Phosphohistidine phosphatase SixA OS=Caulobacter crescentus (strain NA1000 / CB15N) GN=sixA PE=4 SV=1 - [A0A0H3C5R5_CAUCN]	0.0120857	0.0561169	0.0754141	6.23995	1.34387	0.109468	0.0548395	0.0233413	1.99616	4.68989	4.11805	3.01688	2.04196	1.59306
A0A0H3C4C3	CCNA_00039	CCNA_00039	Uncharacterized protein OS=Caulobacter crescentus (strain NA1000 / CB15N) GN=CCNA_00039 PE=4 SV=1 - [A0A0H3C4C3_CAUCN]	0.032886	0.0377447	0.109931	3.3428	2.91249	0.166599	0.0352488	0.0178583	4.72637	9.32892	4.03458	6.12071	2.01242	2.6137
A0A0H3C6U9	CCNA_00424	CCNA_00424	Aldehyde dehydrogenase OS=Caulobacter crescentus (strain NA1000 / CB15N) GN=CCNA_00424 PE=4 SV=1 - [A0A0H3C6U9_CAUCN]	0.0188287	0.0335147	0.0811737	4.31118	2.42203	0.133506	0.0356433	0.0230633	3.74561	5.78868	4.02839	4.10536	2.0102	2.03751
A0A0H3CDX1	CCNA_03744	CCNA_03744	dTDP-glucose 4,6-dehydratase OS=Caulobacter crescentus (strain NA1000 / CB15N) GN=CCNA_03744 PE=3 SV=1 - [A0A0H3CDX1_CAUCN]	0.0304465	0.0485082	0.0700502	2.30077	1.44409	0.144274	0.0252373	0.0125065	5.71668	11.5359	4.00872	6.49001	2.00314	2.69822
A0A0H3C475	CCNA_00288	CCNA_00288	ABC-type sulfate transport system, periplasmic component OS=Caulobacter crescentus (strain NA1000 / CB15N) GN=CCNA_00288 PE=4 SV=1 - [A0A0H3C475_CAUCN]	0.0218586	0.0441866	0.144913	6.62959	3.27958	0.129965	0.0954681	0.0331218	1.36135	3.92386	3.99547	3.60172	1.99837	1.84869
A0A0H3CG21	CCNA_03799	CCNA_03799	Short chain dehydrogenase OS=Caulobacter crescentus (strain NA1000 / CB15N) GN=CCNA_03799 PE=3 SV=1 - [A0A0H3CG21_CAUCN]	0.0170151	0.0351505	0.078377	4.60632	2.22975	0.139252	0.0437674	0.0316287	3.18164	4.40271	3.89398	3.31623	1.96125	1.72955
A0A0H3C5K1	CCNA_00505	CCNA_00505	Ubiquinol-cytochrome c reductase iron-sulfur subunit OS=Caulobacter crescentus (strain NA1000 / CB15N) GN=CCNA_00505 PE=4 SV=1 - [A0A0H3C5K1_CAUCN]	0.0270115	0.055369	0.0940424	3.48157	1.69847	0.153197	0.0362878	0.0205844	4.22171	7.44236	3.85164	4.57041	1.94547	2.19232
A0A0H3CBR8	CCNA_03503	CCNA_03503	YceI-family periplasmic protein OS=Caulobacter crescentus (strain NA1000 / CB15N) GN=CCNA_03503 PE=3 SV=1 - [A0A0H3CBR8_CAUCN]	0.0184341	0.0493592	0.0789285	4.28166	1.59906	0.123603	0.036338	0.0293636	3.40149	4.20939	3.84157	2.90423	1.9417	1.53816
A0A0H3C6C7	CCNA_01046	msrA	Peptide methionine sulfoxide reductase MsrA OS=Caulobacter crescentus (strain NA1000 / CB15N) GN=msrA PE=3 SV=1 - [A0A0H3C6C7_CAUCN]	0.0137247	0.0213291	0.0471046	3.4321	2.20847	0.129854	0.0307819	0.0261714	4.21851	4.96168	3.82531	3.58508	1.93558	1.842
A0A0H3C8J1	CCNA_01059	rsaA	S-layer protein rsaA OS=Caulobacter crescentus (strain NA1000 / CB15N) GN=rsaA PE=4 SV=1 - [A0A0H3C8J1_CAUCN]	0.0241404	0.0341729	0.0735491	3.04672	2.15226	0.130726	0.0300646	0.0172081	4.34817	7.5968	3.69745	4.87453	1.88653	2.28526
A0A0H3C8H7	CCNA_02213	CCNA_02213	Old yellow enzyme (OYE)-family NADH:flavin oxidoreductase OS=Caulobacter crescentus (strain NA1000 / CB15N) GN=CCNA_02213 PE=4 SV=1 - [A0A0H3C8H7_CAUCN]	0.0186556	0.0404721	0.0725724	3.89012	1.79315	0.117916	0.0342685	0.0254983	3.44095	4.62448	3.66554	3.20881	1.87402	1.68204
A0A0H3C8T7	CCNA_02034	CCNA_02034	Luciferase-like monooxygenase OS=Caulobacter crescentus (strain NA1000 / CB15N) GN=CCNA_02034 PE=4 SV=1 - [A0A0H3C8T7_CAUCN]	0.017574	0.0617987	0.0677512	3.85519	1.09632	0.107568	0.0309809	0.0313958	3.47208	3.4262	3.66363	2.26126	1.87328	1.17713
A0A0H3CD94	CCNA_03807	CCNA_03807	Organic solvent resistance transport system Ttg2D protein OS=Caulobacter crescentus (strain NA1000 / CB15N) GN=CCNA_03807 PE=4 SV=1 - [A0A0H3CD94_CAUCN]	0.0185408	0.036539	0.0711824	3.83924	1.94812	0.11695	0.0335897	0.0244009	3.48173	4.79287	3.66048	3.3705	1.87203	1.75296
A0A0H3CB23	CCNA_02080	tatC	Sec-independent protein translocase protein TatC OS=Caulobacter crescentus (strain NA1000 / CB15N) GN=tatC PE=3 SV=1 - [A0A0H3CB23_CAUCN]	0.0223438	0.028314	0.0964163	4.31512	3.40525	0.122854	0.0411516	0.0197627	2.98539	6.21645	3.65026	4.81085	1.868	2.26629
A0A0H3CBC7	CCNA_02745	CCNA_02745	TetR-family transcriptional regulator OS=Caulobacter crescentus (strain NA1000 / CB15N) GN=CCNA_02745 PE=4 SV=1 - [A0A0H3CBC7_CAUCN]	0.0258923	0.0492211	0.106818	4.12548	2.17017	0.115468	0.0365708	0.0248463	3.15738	4.64729	3.64143	3.40873	1.8645	1.76923
A0A0H3CDW2	CCNA_03639	CCNA_03639	Ferredoxin, 2Fe-2s OS=Caulobacter crescentus (strain NA1000 / CB15N) GN=CCNA_03639 PE=4 SV=1 - [A0A0H3CDW2_CAUCN]	0.0176354	0.0323296	0.0628541	3.56409	1.94417	0.123631	0.0332853	0.0197133	3.71427	6.27145	3.63918	4.10781	1.86361	2.03837
A0A0H3C606	CCNA_00944	flik/CCNA_00944	Flagellar hook length determination protein OS=Caulobacter crescentus (strain NA1000 / CB15N) GN=CCNA_00944 PE=4 SV=1 - [A0A0H3C606_CAUCN]	0.0219843	0.046074	0.0808282	3.67663	1.75431	0.147031	0.0410215	0.0356082	3.58424	4.12913	3.63044	2.94172	1.86014	1.55666
B8H2N7	CCNA_03090	accA	Acetyl-coenzyme A carboxylase carboxyl transferase subunit alpha OS=Caulobacter crescentus (strain NA1000 / CB15N) GN=accA PE=3 SV=1 - [ACCA_CAUCN]	0.024647	0.0573285	0.094364	3.82862	1.64602	0.131426	0.0384788	0.0365566	3.41555	3.59515	3.62209	2.62059	1.85682	1.38989
A0A0H3CBH9	CCNA_02222	CCNA_02222	5-methyltetrahydrofolate--homocysteine methyltransferase homocysteine-binding subunit OS=Caulobacter crescentus (strain NA1000 / CB15N) GN=CCNA_02222 PE=4 SV=1 - [A0A0H3CBH9_CAUCN]	0.0240366	0.0467184	0.0880662	3.66383	1.88504	0.123082	0.0346821	0.0237299	3.54885	5.18676	3.60634	3.5359	1.85054	1.82208
A0A0H3CAF0	CCNA_02964	CCNA_02964	Thioredoxin reductase OS=Caulobacter crescentus (strain NA1000 / CB15N) GN=CCNA_02964 PE=3 SV=1 - [A0A0H3CAF0_CAUCN]	0.0213013	0.0405179	0.073083	3.43092	1.80372	0.129498	0.0342528	0.0247747	3.78066	5.22702	3.60579	3.51537	1.85031	1.81368
A0A0H3CA77	CCNA_01750	CCNA_01750	3-oxoacyl-[acyl-carrier-protein] synthase 2 OS=Caulobacter crescentus (strain NA1000 / CB15N) GN=CCNA_01750 PE=3 SV=1 - [A0A0H3CA77_CAUCN]	0.0228084	0.0471084	0.0797427	3.49619	1.69275	0.128075	0.0345028	0.0219185	3.71201	5.84321	3.6041	3.76798	1.84964	1.91379
A0A0H3CG38	CCNA_03816	CCNA_03816	Peptidyl-dipeptidase DCP OS=Caulobacter crescentus (strain NA1000 / CB15N) GN=CCNA_03816 PE=3 SV=1 - [A0A0H3CG38_CAUCN]	0.0200015	0.0488026	0.0778979	3.89461	1.59618	0.118043	0.0362227	0.0250596	3.2588	4.71048	3.5767	3.15333	1.83863	1.65688
A0A0H3C5P3	CCNA_00359	CCNA_00359	SH3 domain-containing cell surface protein OS=Caulobacter crescentus (strain NA1000 / CB15N) GN=CCNA_00359 PE=4 SV=1 - [A0A0H3C5P3_CAUCN]	0.0249121	0.0489756	0.0990425	3.97567	2.02228	0.140282	0.0441663	0.0240934	3.17621	5.82241	3.57594	3.92235	1.83832	1.97172
A0A0H3C7U3	CCNA_01334	CCNA_01334	ABC2-family membrane transporter OS=Caulobacter crescentus (strain NA1000 / CB15N) GN=CCNA_01334 PE=4 SV=1 - [A0A0H3C7U3_CAUCN]	0.0306394	0.0255754	0.0720795	2.35251	2.81831	0.133976	0.0279469	0.0209782	4.79396	6.38644	3.57324	4.60238	1.83723	2.20238
B8GX16	CCNA_02041	clpP	ATP-dependent Clp protease proteolytic subunit OS=Caulobacter crescentus (strain NA1000 / CB15N) GN=clpP PE=3 SV=2 - [CLPP_CAUCN]	0.0188408	0.0422127	0.0743775	3.94769	1.76197	0.115801	0.0364184	0.0189907	3.17975	6.09778	3.56372	3.92987	1.83338	1.97448
A0A0H3CDS0	CCNA_03589	sigT	RNA polymerase EcfG family sigma factor sigT OS=Caulobacter crescentus (strain NA1000 / CB15N) GN=sigT PE=3 SV=1 - [A0A0H3CDS0_CAUCN]	0.032552	0.0464641	0.097247	2.98744	2.09295	0.148285	0.0358449	0.0359286	4.13685	4.12722	3.56215	3.11008	1.83275	1.63695
A0A0H3C5N6	CCNA_00349	xerC	Tyrosine recombinase XerC OS=Caulobacter crescentus (strain NA1000 / CB15N) GN=xerC PE=3 SV=1 - [A0A0H3C5N6_CAUCN]	0.0295632	0.0464187	0.113946	3.85432	2.45475	0.116123	0.0355418	0.0407365	3.26724	2.8506	3.56078	2.65267	1.83219	1.40745
A0A0H3CDT2	CCNA_03705	CCNA_03705	Uncharacterized protein OS=Caulobacter crescentus (strain NA1000 / CB15N) GN=CCNA_03705 PE=4 SV=1 - [A0A0H3CDT2_CAUCN]	0.0284085	0.054383	0.0902723	3.17765	1.65994	0.158182	0.0401663	0.0227202	3.93818	6.9622	3.55792	4.31107	1.83103	2.10804
A0A0H3CBI0	CCNA_03402	CCNA_03402	NAD(P)H quinone oxidoreductase, PIG3 family OS=Caulobacter crescentus (strain NA1000 / CB15N) GN=CCNA_03402 PE=4 SV=1 - [A0A0H3CBI0_CAUCN]	0.0210412	0.0448381	0.0776832	3.69196	1.73252	0.13185	0.0385275	0.0314206	3.42222	4.19628	3.55709	2.9644	1.8307	1.56774
A0A0H3CE08	CCNA_03127	CCNA_03127	Aminoacyl-histidine dipeptidase OS=Caulobacter crescentus (strain NA1000 / CB15N) GN=CCNA_03127 PE=4 SV=1 - [A0A0H3CE08_CAUCN]	0.0220442	0.043813	0.0814298	3.69393	1.85858	0.132865	0.0395862	0.0249696	3.35635	5.32107	3.52514	3.58982	1.81768	1.84391
A0A0H3C9J9	CCNA_02334	staR	Transcriptional regulator of stalk biogenesis staR OS=Caulobacter crescentus (strain NA1000 / CB15N) GN=staR PE=4 SV=1 - [A0A0H3C9J9_CAUCN]	0.024957	0.0477401	0.0963594	3.86101	2.01842	0.116574	0.0365947	0.0413958	3.18554	2.81608	3.52327	2.41725	1.81692	1.27337
A0A0H3C4E4	CCNA_00063	mviN	Putative lipid II flippase MurJ OS=Caulobacter crescentus (strain NA1000 / CB15N) GN=mviN PE=3 SV=1 - [A0A0H3C4E4_CAUCN]	0.0240398	0.035142	0.0969262	4.0319	2.75813	0.101749	0.0343617	0.0191901	2.96111	5.30215	3.49651	4.03014	1.80591	2.01083
A0A0H3C9D9	CCNA_01449	fbp	Fructose-1,6-bisphosphatase class 1 OS=Caulobacter crescentus (strain NA1000 / CB15N) GN=fbp PE=3 SV=1 - [A0A0H3C9D9_CAUCN]	0.0267614	0.0501255	0.0754204	2.81825	1.50463	0.13418	0.0323347	0.0192819	4.14973	6.95888	3.48399	4.23176	1.80074	2.08126
A0A0H3C929	CCNA_01914	CCNA_01914	16S rRNA m(2)G 1207 methyltransferase RsmC OS=Caulobacter crescentus (strain NA1000 / CB15N) GN=CCNA_01914 PE=4 SV=1 - [A0A0H3C929_CAUCN]	0.0224543	0.0420538	0.0824495	3.67187	1.96057	0.118126	0.035892	0.0175994	3.29115	6.71195	3.48151	4.33626	1.79971	2.11645
B8H164	CCNA_00722	groS	10 kDa chaperonin OS=Caulobacter crescentus (strain NA1000 / CB15N) GN=groS PE=2 SV=1 - [CH10_CAUCN]	0.0255652	0.0479403	0.0865398	3.38507	1.80516	0.136102	0.0382659	0.0241588	3.55674	5.63364	3.4709	3.7194	1.79531	1.89507
A0A0H3CEX3	CCNA_03435	CCNA_03435	Peptidoglycan binding domain/FecR protein OS=Caulobacter crescentus (strain NA1000 / CB15N) GN=CCNA_03435 PE=4 SV=1 - [A0A0H3CEX3_CAUCN]	0.0283822	0.054687	0.0796762	2.80726	1.45695	0.136668	0.0331282	0.0218825	4.12544	6.24555	3.46635	3.85125	1.79342	1.94533
A0A0H3CBZ6	CCNA_03591	phyR	Anti-anti sigma factor/receiver protein PhyR OS=Caulobacter crescentus (strain NA1000 / CB15N) GN=phyR PE=1 SV=1 - [A0A0H3CBZ6_CAUCN]	0.0260657	0.0471349	0.0605101	2.32145	1.28377	0.125213	0.0274541	0.0313272	4.56081	3.99695	3.44113	2.64036	1.78288	1.40073
A0A0H3C9I5	CCNA_02607	CCNA_02607	Isocitrate dehydrogenase [NADP] OS=Caulobacter crescentus (strain NA1000 / CB15N) GN=CCNA_02607 PE=3 SV=1 - [A0A0H3C9I5_CAUCN]	0.0193313	0.0364052	0.0645499	3.33913	1.77309	0.120209	0.0341804	0.0202823	3.51689	5.92677	3.42801	3.84993	1.77737	1.94483
A0A0H3CAX6	CCNA_03169	CCNA_03169	SH3 domain protein OS=Caulobacter crescentus (strain NA1000 / CB15N) GN=CCNA_03169 PE=4 SV=1 - [A0A0H3CAX6_CAUCN]	0.0282904	0.0377807	0.101232	3.57831	2.67946	0.147186	0.0449481	0.0219845	3.27458	6.69499	3.42644	4.68722	1.77671	2.22873
A0A0H3C2M1	CCNA_00055	CCNA_00055	Ferric uptake regulation protein OS=Caulobacter crescentus (strain NA1000 / CB15N) GN=CCNA_00055 PE=3 SV=1 - [A0A0H3C2M1_CAUCN]	0.0183147	0.0458114	0.0681832	3.72287	1.48834	0.112513	0.0362658	0.0226301	3.10246	4.97185	3.41266	3.2301	1.7709	1.69158
A0A0H3CE84	CCNA_03205	CCNA_03205	M28-family zinc peptidase OS=Caulobacter crescentus (strain NA1000 / CB15N) GN=CCNA_03205 PE=4 SV=1 - [A0A0H3CE84_CAUCN]	0.0247765	0.0479391	0.0786702	3.1752	1.64104	0.126028	0.0345554	0.0223781	3.64714	5.63178	3.41117	3.63641	1.77027	1.86252
A0A0H3C7S1	CCNA_01575	CCNA_01575	Glucose / sorbosone dehydrogenase OS=Caulobacter crescentus (strain NA1000 / CB15N) GN=CCNA_01575 PE=4 SV=1 - [A0A0H3C7S1_CAUCN]	0.0232288	0.0406209	0.0829616	3.5715	2.04234	0.127026	0.0391729	0.0251349	3.2427	5.05377	3.4071	3.54806	1.76854	1.82703
A0A0H3CE32	CCNA_03157	CCNA_03157	Uncharacterized protein OS=Caulobacter crescentus (strain NA1000 / CB15N) GN=CCNA_03157 PE=4 SV=1 - [A0A0H3CE32_CAUCN]	0.0263444	0.0632731	0.0946422	3.5925	1.49577	0.128218	0.0399017	0.0245109	3.21335	5.23107	3.40293	3.36342	1.76678	1.74993
A0A0H3C6G7	CCNA_00741	CCNA_00741	3-hydroxybutyryl-CoA dehydratase OS=Caulobacter crescentus (strain NA1000 / CB15N) GN=CCNA_00741 PE=4 SV=1 - [A0A0H3C6G7_CAUCN]	0.0228628	0.0469231	0.074343	3.2517	1.58436	0.112539	0.0316975	0.0297304	3.5504	3.78531	3.40105	2.68483	1.76598	1.42483
A0A0H3CAD5	CCNA_02676	CCNA_02676	Uncharacterized protein OS=Caulobacter crescentus (strain NA1000 / CB15N) GN=CCNA_02676 PE=4 SV=1 - [A0A0H3CAD5_CAUCN]	0.0257461	0.0386407	0.110984	4.31073	2.87221	0.143963	0.0578377	0.0227262	2.48908	6.33467	3.39991	4.60344	1.7655	2.20271
A0A0H3CG33	CCNA_03810	CCNA_03810	Organic solvent resistance transport system ATP-binding protein OS=Caulobacter crescentus (strain NA1000 / CB15N) GN=CCNA_03810 PE=4 SV=1 - [A0A0H3CG33_CAUCN]	0.0255458	0.0400025	0.0966624	3.78389	2.41641	0.123769	0.0413772	0.021087	2.99124	5.86946	3.38757	4.14293	1.76025	2.05065
A0A0H3C9Q9	CCNA_02075	dipM	Peptidoglycan binding endopeptidase DipM OS=Caulobacter crescentus (strain NA1000 / CB15N) GN=dipM PE=4 SV=1 - [A0A0H3C9Q9_CAUCN]	0.0247776	0.0478532	0.0799656	3.22734	1.67106	0.137982	0.0390122	0.0234127	3.53688	5.89346	3.38211	3.78226	1.75792	1.91925
A0A0H3C5Q0	CCNA_00544	CCNA_00544	Acetyl-CoA acetyltransferase OS=Caulobacter crescentus (strain NA1000 / CB15N) GN=CCNA_00544 PE=3 SV=1 - [A0A0H3C5Q0_CAUCN]	0.023254	0.0469734	0.0764415	3.28724	1.62734	0.1336	0.0386238	0.0228606	3.459	5.84411	3.37312	3.73572	1.75408	1.90139
A0A0H3CF49	CCNA_03513	coxC	Cytochrome c oxidase subunit III coxC OS=Caulobacter crescentus (strain NA1000 / CB15N) GN=coxC PE=3 SV=1 - [A0A0H3CF49_CAUCN]	0.0272664	0.0326532	0.0965924	3.54255	2.95813	0.13809	0.0432719	0.0168187	3.19122	8.21052	3.36688	5.58432	1.75141	2.48138
A0A0H3CD91	CCNA_03505	CCNA_03505	Peroxiredoxin OS=Caulobacter crescentus (strain NA1000 / CB15N) GN=CCNA_03505 PE=4 SV=1 - [A0A0H3CD91_CAUCN]	0.0224754	0.0453461	0.0782715	3.48253	1.72609	0.122798	0.037918	0.0272473	3.23852	4.5068	3.36053	3.11645	1.74869	1.6399
B8H5Y7	CCNA_01590	ligA	DNA ligase OS=Caulobacter crescentus (strain NA1000 / CB15N) GN=ligA PE=3 SV=1 - [DNLJ_CAUCN]	0.0233507	0.0549769	0.085863	3.6771	1.5618	0.13662	0.0451067	0.0270095	3.02883	5.05824	3.35297	3.31002	1.74544	1.72684
B8GWM3	CCNA_01950	prfB	Peptide chain release factor 2 OS=Caulobacter crescentus (strain NA1000 / CB15N) GN=prfB PE=3 SV=1 - [RF2_CAUCN]	0.0244906	0.042584	0.077631	3.16982	1.82301	0.125462	0.0360226	0.018455	3.48286	6.79823	3.32634	4.31062	1.73394	2.1079
B8H086	CCNA_02629	murC	UDP-N-acetylmuramate--L-alanine ligase OS=Caulobacter crescentus (strain NA1000 / CB15N) GN=murC PE=3 SV=1 - [MURC_CAUCN]	0.0214104	0.0373958	0.0670687	3.13253	1.79349	0.125567	0.0356812	0.0180608	3.51914	6.95249	3.32584	4.37299	1.73372	2.12862
A0A0H3C2U8	CCNA_00134	CCNA_00134	Surface protein OS=Caulobacter crescentus (strain NA1000 / CB15N) GN=CCNA_00134 PE=4 SV=1 - [A0A0H3C2U8_CAUCN]	0.0253978	0.036129	0.0819871	3.22812	2.26929	0.125379	0.0366903	0.0256049	3.41721	4.89666	3.32267	3.58297	1.73234	1.84116
A0A0H3C6R0	CCNA_00398	CCNA_00398	Uncharacterized protein OS=Caulobacter crescentus (strain NA1000 / CB15N) GN=CCNA_00398 PE=4 SV=1 - [A0A0H3C6R0_CAUCN]	0.0237154	0.0496524	0.0759648	3.20318	1.52993	0.126009	0.0366708	0.0233874	3.43622	5.38791	3.3197	3.45892	1.73105	1.79032
B8H1V7	CCNA_02941	greA	Transcription elongation factor GreA OS=Caulobacter crescentus (strain NA1000 / CB15N) GN=greA PE=3 SV=1 - [GREA_CAUCN]	0.0212704	0.0493	0.0715038	3.36165	1.45038	0.117517	0.0358936	0.0267463	3.27404	4.39377	3.31785	2.92208	1.73025	1.54699
A0A0H3C8S0	CCNA_02017	nuoL	NADH-quinone oxidoreductase chain L OS=Caulobacter crescentus (strain NA1000 / CB15N) GN=nuoL PE=4 SV=1 - [A0A0H3C8S0_CAUCN]	0.0322451	0.0446975	0.118429	3.67277	2.64957	0.135493	0.0460688	0.0174506	2.9411	7.76436	3.30693	5.20697	1.72549	2.38044
A0A0H3CDZ7	CCNA_03672	CCNA_03672	Superoxide dismutase OS=Caulobacter crescentus (strain NA1000 / CB15N) GN=CCNA_03672 PE=3 SV=1 - [A0A0H3CDZ7_CAUCN]	0.0188146	0.0242907	0.0507343	2.69654	2.08863	0.103309	0.0265073	0.0195062	3.89737	5.29618	3.29696	3.69241	1.72113	1.88456
A0A0H3C611	CCNA_00511	CCNA_00511	Carboxymethylenebutenolidase OS=Caulobacter crescentus (strain NA1000 / CB15N) GN=CCNA_00511 PE=4 SV=1 - [A0A0H3C611_CAUCN]	0.0205114	0.0374763	0.0781886	3.81196	2.08635	0.118344	0.0428224	0.0225871	2.76361	5.23946	3.28779	3.66291	1.71712	1.87299
B8H4V4	CCNA_03463	gcvPA	Probable glycine dehydrogenase (decarboxylating) subunit 1 OS=Caulobacter crescentus (strain NA1000 / CB15N) GN=gcvPA PE=3 SV=1 - [GCSPA_CAUCN]	0.0252151	0.0442103	0.0799928	3.17242	1.80937	0.128413	0.0377993	0.020646	3.39723	6.21974	3.28482	4.01456	1.71581	2.00524
A0A0H3C990	CCNA_02203	CCNA_02203	YceI-like domain protein OS=Caulobacter crescentus (strain NA1000 / CB15N) GN=CCNA_02203 PE=3 SV=1 - [A0A0H3C990_CAUCN]	0.0249074	0.0600128	0.083431	3.34965	1.39022	0.129807	0.0403544	0.0243454	3.21667	5.33188	3.28316	3.36105	1.71508	1.74891
A0A0H3CFJ6	CCNA_03658	trpB	Tryptophan synthase beta chain OS=Caulobacter crescentus (strain NA1000 / CB15N) GN=trpB PE=3 SV=1 - [A0A0H3CFJ6_CAUCN]	0.0229754	0.0434392	0.0714101	3.10811	1.64391	0.123058	0.0355984	0.0192501	3.45682	6.39256	3.28247	4.01823	1.71478	2.00656
A0A0H3C318	CCNA_00213	CCNA_00213	Ribosomal-protein-alanine acetyltransferase OS=Caulobacter crescentus (strain NA1000 / CB15N) GN=CCNA_00213 PE=4 SV=1 - [A0A0H3C318_CAUCN]	0.0179969	0.0570767	0.0755663	4.19885	1.32394	0.0800845	0.033878	0.0108429	2.36391	7.3859	3.28138	4.35492	1.7143	2.12265
A0A0H3CB33	CCNA_02616	CCNA_02616	4-hydroxyphenylpyruvate dioxygenase OS=Caulobacter crescentus (strain NA1000 / CB15N) GN=CCNA_02616 PE=3 SV=1 - [A0A0H3CB33_CAUCN]	0.021939	0.0411775	0.0692134	3.15482	1.68086	0.120342	0.0353212	0.0231756	3.40708	5.19263	3.28095	3.43674	1.71411	1.78104
B8GVI7	CCNA_01692	guaA	GMP synthase [glutamine-hydrolyzing] OS=Caulobacter crescentus (strain NA1000 / CB15N) GN=guaA PE=3 SV=1 - [GUAA_CAUCN]	0.0225688	0.0432258	0.0721982	3.19903	1.67026	0.121216	0.0363164	0.0181585	3.33777	6.67541	3.2684	4.17283	1.70859	2.06103
A0A0H3CBK2	CCNA_02242	CCNA_02242	PHB granule-associated protein, phasin2 OS=Caulobacter crescentus (strain NA1000 / CB15N) GN=CCNA_02242 PE=4 SV=1 - [A0A0H3CBK2_CAUCN]	0.0274119	0.0291498	0.0796567	2.90592	2.73266	0.149769	0.0412583	0.0217284	3.63003	6.89278	3.26798	4.81272	1.7084	2.26685
A0A0H3CD66	CCNA_03405	CCNA_03405	RpsU-divergently transcribed protein OS=Caulobacter crescentus (strain NA1000 / CB15N) GN=CCNA_03405 PE=4 SV=1 - [A0A0H3CD66_CAUCN]	0.0234108	0.039434	0.0746106	3.18702	1.89204	0.125998	0.0376499	0.0185275	3.34657	6.80059	3.2668	4.34631	1.70788	2.11979
A0A0H3CFT4	CCNA_03746	CCNA_03746	Acetylornithine deacetylase OS=Caulobacter crescentus (strain NA1000 / CB15N) GN=CCNA_03746 PE=3 SV=1 - [A0A0H3CFT4_CAUCN]	0.0215471	0.0386102	0.0682554	3.16773	1.76781	0.110973	0.033123	0.0232028	3.35034	4.78275	3.25903	3.27528	1.70444	1.71162
A0A0H3CBD8	CCNA_03360	CCNA_03360	Tagatose-1,6-bisphosphate aldolase OS=Caulobacter crescentus (strain NA1000 / CB15N) GN=CCNA_03360 PE=3 SV=1 - [A0A0H3CBD8_CAUCN]	0.0256857	0.0332816	0.0705293	2.74586	2.11917	0.129778	0.034458	0.0199543	3.76627	6.50378	3.25607	4.31147	1.70313	2.10818
B8H096	CCNA_02639	murD	UDP-N-acetylmuramoylalanine--D-glutamate ligase OS=Caulobacter crescentus (strain NA1000 / CB15N) GN=murD PE=3 SV=1 - [MURD_CAUCN]	0.0241632	0.0405882	0.0745103	3.08363	1.83576	0.122169	0.0356508	0.0219316	3.42683	5.57047	3.25523	3.70311	1.70276	1.88874
A0A0H3C802	CCNA_02022	nuoH	NADH-quinone oxidoreductase subunit H OS=Caulobacter crescentus (strain NA1000 / CB15N) GN=nuoH PE=3 SV=1 - [A0A0H3C802_CAUCN]	0.0337586	0.0432908	0.11355	3.36359	2.62296	0.14025	0.0445745	0.022118	3.14641	6.34099	3.255	4.48197	1.70266	2.16413
A0A0H3C8A7	CCNA_01535	CCNA_01535	Single-stranded DNA-binding protein OS=Caulobacter crescentus (strain NA1000 / CB15N) GN=CCNA_01535 PE=3 SV=1 - [A0A0H3C8A7_CAUCN]	0.0260624	0.0492692	0.0821848	3.15338	1.66807	0.142049	0.0424398	0.0340272	3.34706	4.17456	3.25022	2.92132	1.70054	1.54662
A0A0H3C9I1	CCNA_02098	CCNA_02098	Molybdopterin-guanine dinucleotide biosynthesis protein A OS=Caulobacter crescentus (strain NA1000 / CB15N) GN=CCNA_02098 PE=4 SV=1 - [A0A0H3C9I1_CAUCN]	0.0214775	0.0380397	0.067993	3.16577	1.78742	0.114291	0.0342983	0.0213507	3.33226	5.35303	3.24902	3.57022	1.7	1.83601
A0A0H3CA74	CCNA_02340	CCNA_02340	Methyltransferase OS=Caulobacter crescentus (strain NA1000 / CB15N) GN=CCNA_02340 PE=4 SV=1 - [A0A0H3CA74_CAUCN]	0.0206096	0.046255	0.0625653	3.03573	1.35262	0.116824	0.0338147	0.0279201	3.45482	4.18423	3.24528	2.76842	1.69834	1.46906
A0A0H3CCD9	CCNA_03483	CCNA_03483	ABC transporter ATP-binding protein OS=Caulobacter crescentus (strain NA1000 / CB15N) GN=CCNA_03483 PE=4 SV=1 - [A0A0H3CCD9_CAUCN]	0.0266007	0.0393177	0.092574	3.48013	2.35451	0.119269	0.0396909	0.0252911	3.00495	4.71586	3.24254	3.53518	1.69713	1.82179
A0A0H3C5D7	CCNA_00206	CCNA_00206	Succinyl-CoA:3-ketoacid-coenzyme A transferase subunit A OS=Caulobacter crescentus (strain NA1000 / CB15N) GN=CCNA_00206 PE=4 SV=1 - [A0A0H3C5D7_CAUCN]	0.0239054	0.052049	0.0786005	3.28799	1.51012	0.116819	0.0365495	0.0243721	3.19618	4.79313	3.24208	3.15163	1.69692	1.6561
A0A0H3C7W2	CCNA_01419	glyA	Serine hydroxymethyltransferase OS=Caulobacter crescentus (strain NA1000 / CB15N) GN=glyA PE=3 SV=1 - [A0A0H3C7W2_CAUCN]	0.023601	0.0467738	0.0753625	3.19319	1.61121	0.124906	0.0380077	0.0203995	3.28633	6.12298	3.23976	3.8671	1.69589	1.95125
A0A0H3CDG4	CCNA_03578	CCNA_03578	ATP-dependent DNA helicase recQ OS=Caulobacter crescentus (strain NA1000 / CB15N) GN=CCNA_03578 PE=4 SV=1 - [A0A0H3CDG4_CAUCN]	0.0225565	0.0373797	0.0812105	3.60032	2.17258	0.121616	0.0422748	0.0207584	2.8768	5.85866	3.23856	4.01562	1.69535	2.00562
A0A0H3C553	CCNA_00368	CCNA_00368	Phosphonates transport system permease protein phnE OS=Caulobacter crescentus (strain NA1000 / CB15N) GN=CCNA_00368 PE=3 SV=1 - [A0A0H3C553_CAUCN]	0.0310919	0.0376993	0.108968	3.5047	2.89044	0.140812	0.0474981	0.0213576	2.96459	6.59306	3.23464	4.74175	1.69361	2.24542
A0A0H3C759	CCNA_01028	pepA	Probable cytosol aminopeptidase OS=Caulobacter crescentus (strain NA1000 / CB15N) GN=pepA PE=3 SV=1 - [A0A0H3C759_CAUCN]	0.0238025	0.0416206	0.079241	3.32911	1.90389	0.124561	0.0397203	0.0251125	3.13596	4.96014	3.23253	3.43202	1.69266	1.77906
A0A0H3C9N8	CCNA_02387	CCNA_02387	Glutathione reductase OS=Caulobacter crescentus (strain NA1000 / CB15N) GN=CCNA_02387 PE=3 SV=1 - [A0A0H3C9N8_CAUCN]	0.0249693	0.046024	0.0803985	3.21989	1.74688	0.131859	0.0406427	0.0243567	3.24434	5.41365	3.23211	3.58027	1.69248	1.84007
B8GYZ1	CCNA_00340	sucC	Succinate--CoA ligase [ADP-forming] subunit beta OS=Caulobacter crescentus (strain NA1000 / CB15N) GN=sucC PE=3 SV=1 - [SUCC_CAUCN]	0.0228437	0.0445668	0.073689	3.22579	1.65345	0.1183	0.0365864	0.0202983	3.23344	5.82806	3.22962	3.74076	1.69136	1.90333
A0A0H3CC32	CCNA_03342	CCNA_03342	Short-chain acyl-CoA hydrolase OS=Caulobacter crescentus (strain NA1000 / CB15N) GN=CCNA_03342 PE=4 SV=1 - [A0A0H3CC32_CAUCN]	0.022988	0.0365747	0.0781665	3.40032	2.13717	0.109219	0.0357969	0.0221597	3.05107	4.92869	3.22569	3.53293	1.68961	1.82087
A0A0H3C7X7	CCNA_00839	CCNA_00839	Glucan 1,4-beta-glucosidase OS=Caulobacter crescentus (strain NA1000 / CB15N) GN=CCNA_00839 PE=4 SV=1 - [A0A0H3C7X7_CAUCN]	0.0271377	0.0552128	0.0842032	3.10281	1.52507	0.127221	0.0380487	0.0256887	3.34364	4.95241	3.22322	3.23874	1.6885	1.69543
A0A0H3C6N3	CCNA_01468	ccoO	Cytochrome cbb3 oxidase, cytochrome c subunit ccoO OS=Caulobacter crescentus (strain NA1000 / CB15N) GN=ccoO PE=4 SV=1 - [A0A0H3C6N3_CAUCN]	0.023422	0.0255919	0.0721508	3.08048	2.81928	0.132104	0.0393136	0.02393	3.36025	5.52042	3.22036	4.16985	1.68722	2.06
A0A0H3C9B9	CCNA_02024	nuoF	NADH-quinone oxidoreductase chain F OS=Caulobacter crescentus (strain NA1000 / CB15N) GN=nuoF PE=4 SV=1 - [A0A0H3C9B9_CAUCN]	0.0230474	0.0424709	0.0748532	3.24779	1.76246	0.118336	0.0370942	0.0201645	3.19016	5.86855	3.21898	3.8155	1.6866	1.93187
A0A0H3C9V5	CCNA_02732	CCNA_02732	Uncharacterized protein OS=Caulobacter crescentus (strain NA1000 / CB15N) GN=CCNA_02732 PE=4 SV=1 - [A0A0H3C9V5_CAUCN]	0.0223735	0.0420631	0.0697423	3.11719	1.65804	0.140699	0.0426069	0.0275268	3.30226	5.11135	3.20973	3.3847	1.68245	1.75903
B8H1A0	CCNA_00758	efp	Elongation factor P OS=Caulobacter crescentus (strain NA1000 / CB15N) GN=efp PE=3 SV=1 - [EFP_CAUCN]	0.0254186	0.0551967	0.0860725	3.3862	1.55938	0.128843	0.0427465	0.0249626	3.01412	5.16145	3.20016	3.36041	1.67815	1.74864
B8H4F5	CCNA_01327	adk	Adenylate kinase OS=Caulobacter crescentus (strain NA1000 / CB15N) GN=adk PE=3 SV=1 - [KAD_CAUCN]	0.0267837	0.0492656	0.0806698	3.0119	1.63745	0.132171	0.0391124	0.0257606	3.37926	5.13073	3.19558	3.38409	1.67608	1.75877
A0A0H3CCC0	CCNA_02518	gatB	Aspartyl/glutamyl-tRNA(Asn/Gln) amidotransferase subunit B OS=Caulobacter crescentus (strain NA1000 / CB15N) GN=gatB PE=3 SV=1 - [A0A0H3CCC0_CAUCN]	0.0274423	0.0513496	0.0853132	3.10882	1.66142	0.128225	0.0390737	0.023437	3.28162	5.47105	3.19522	3.56624	1.67592	1.8344
A0A0H3C573	CCNA_00391	CCNA_00391	Uncharacterized protein OS=Caulobacter crescentus (strain NA1000 / CB15N) GN=CCNA_00391 PE=4 SV=1 - [A0A0H3C573_CAUCN]	0.0221023	0.0341462	0.0768101	3.47521	2.24945	0.0961524	0.0332864	0.0248406	2.88864	3.87077	3.18193	3.06011	1.6699	1.61358
A0A0H3CC43	CCNA_02447	CCNA_02447	PspA/IM30 family regulatory protein OS=Caulobacter crescentus (strain NA1000 / CB15N) GN=CCNA_02447 PE=4 SV=1 - [A0A0H3CC43_CAUCN]	0.0297884	0.0612914	0.0959026	3.21946	1.5647	0.139221	0.0442995	0.0267743	3.14273	5.19982	3.1811	3.38226	1.66953	1.75799
A0A0H3CAN8	CCNA_01926	dgcB	GGDEF diguanylate cyclase DgcB OS=Caulobacter crescentus (strain NA1000 / CB15N) GN=dgcB PE=4 SV=1 - [A0A0H3CAN8_CAUCN]	0.0250774	0.0450226	0.0777427	3.10012	1.72675	0.127971	0.0392373	0.0203159	3.26145	6.29904	3.18078	4.0129	1.66938	2.00464
B8H4J9	CCNA_03359	pgk	Phosphoglycerate kinase OS=Caulobacter crescentus (strain NA1000 / CB15N) GN=pgk PE=3 SV=1 - [PGK_CAUCN]	0.0206664	0.0384422	0.0593465	2.87164	1.54378	0.12081	0.0346172	0.0199757	3.48988	6.04783	3.18076	3.79581	1.66937	1.92441
A0A0H3CF39	CCNA_03502	CCNA_03502	YceI/cytochrome b561 periplasmic protein OS=Caulobacter crescentus (strain NA1000 / CB15N) GN=CCNA_03502 PE=3 SV=1 - [A0A0H3CF39_CAUCN]	0.0315959	0.0461099	0.10657	3.37292	2.31123	0.130749	0.0438268	0.0299939	2.98332	4.35919	3.17812	3.33521	1.66817	1.73778
A0A0H3C8U1	CCNA_01176	CCNA_01176	Uncharacterized protein OS=Caulobacter crescentus (strain NA1000 / CB15N) GN=CCNA_01176 PE=4 SV=1 - [A0A0H3C8U1_CAUCN]	0.0248837	0.0545868	0.0817653	3.2859	1.49789	0.105556	0.0344483	0.0201103	3.06419	5.24885	3.17504	3.37337	1.66678	1.75419
A0A0H3IC46	CCNA_03902	CCNA_03902	Uncharacterized protein OS=Caulobacter crescentus (strain NA1000 / CB15N) GN=CCNA_03902 PE=4 SV=1 - [A0A0H3IC46_CAUCN]	0.0271118	0.0367934	0.0925757	3.41458	2.51609	0.126376	0.0430842	0.0235777	2.93322	5.35996	3.1739	3.93802	1.66626	1.97747
A0A0H3CEH0	CCNA_03833	fabI	Enoyl-[acyl-carrier-protein] reductase [NADH] OS=Caulobacter crescentus (strain NA1000 / CB15N) GN=fabI PE=3 SV=1 - [A0A0H3CEH0_CAUCN]	0.0252873	0.0488137	0.0731408	2.89239	1.49837	0.125373	0.036341	0.0174292	3.44991	7.19328	3.17115	4.34582	1.66501	2.11963
A0A0H3C7Z6	CCNA_02016	nuoM	NADH-quinone oxidoreductase chain M OS=Caulobacter crescentus (strain NA1000 / CB15N) GN=nuoM PE=4 SV=1 - [A0A0H3C7Z6_CAUCN]	0.0225259	0.0628071	0.108541	4.81849	1.72816	0.0951928	0.062474	0.0167738	1.52372	5.67509	3.1711	3.70162	1.66498	1.88816
A0A0H3CAZ3	CCNA_02566	CCNA_02566	Membrane alanine aminopeptidase OS=Caulobacter crescentus (strain NA1000 / CB15N) GN=CCNA_02566 PE=4 SV=1 - [A0A0H3CAZ3_CAUCN]	0.0241978	0.0391761	0.0783711	3.23878	2.00048	0.120711	0.0388962	0.0193617	3.10342	6.23453	3.1711	4.11751	1.66498	2.04177
A0A0H3C7P2	CCNA_00742	CCNA_00742	HAD superfamily sugar phosphatase OS=Caulobacter crescentus (strain NA1000 / CB15N) GN=CCNA_00742 PE=4 SV=1 - [A0A0H3C7P2_CAUCN]	0.0213976	0.041261	0.0695108	3.24854	1.68466	0.122381	0.0395705	0.0286366	3.09273	4.27358	3.17063	2.97912	1.66477	1.57489
A0A0H3CDL3	CCNA_03625	cztR	Transcriptional regulator CztR OS=Caulobacter crescentus (strain NA1000 / CB15N) GN=cztR PE=4 SV=1 - [A0A0H3CDL3_CAUCN]	0.0273907	0.0519178	0.130622	4.76884	2.51593	0.116664	0.0747414	0.018378	1.5609	6.34802	3.16487	4.43198	1.66215	2.14795
A0A0H3CCL1	CCNA_02622	CCNA_02622	M61 glycyl aminopeptidase OS=Caulobacter crescentus (strain NA1000 / CB15N) GN=CCNA_02622 PE=4 SV=1 - [A0A0H3CCL1_CAUCN]	0.0223193	0.0446087	0.0669112	2.9979	1.49996	0.128821	0.0388229	0.0224548	3.31816	5.73689	3.15803	3.61842	1.65903	1.85536
A0A0H3CD10	CCNA_03748	CCNA_03748	dTDP-4-dehydrorhamnose 3,5-epimerase OS=Caulobacter crescentus (strain NA1000 / CB15N) GN=CCNA_03748 PE=4 SV=1 - [A0A0H3CD10_CAUCN]	0.0205222	0.041275	0.0848502	4.13455	2.05573	0.117995	0.0542635	0.0214183	2.17448	5.50909	3.15452	3.78241	1.65742	1.91931
A0A0H3C7L8	CCNA_01538	CCNA_01538	Pyruvate phosphate dikinase OS=Caulobacter crescentus (strain NA1000 / CB15N) GN=CCNA_01538 PE=4 SV=1 - [A0A0H3C7L8_CAUCN]	0.026368	0.046929	0.078452	2.97528	1.67172	0.127718	0.0383591	0.0200456	3.32953	6.37138	3.1524	4.02155	1.65645	2.00775
A0A0H3C5A5	CCNA_00659	CCNA_00659	Type I restriction-modification system restriction subunit OS=Caulobacter crescentus (strain NA1000 / CB15N) GN=CCNA_00659 PE=4 SV=1 - [A0A0H3C5A5_CAUCN]	0.0262804	0.0473776	0.0978922	3.72492	2.06621	0.120978	0.0469914	0.0338128	2.57447	3.57787	3.14969	2.82204	1.65521	1.49674
A0A0H3C9S6	CCNA_02194	fumC	Fumarate hydratase class II OS=Caulobacter crescentus (strain NA1000 / CB15N) GN=fumC PE=3 SV=1 - [A0A0H3C9S6_CAUCN]	0.0244195	0.0466403	0.0762679	3.12323	1.63523	0.127262	0.0401022	0.0232714	3.17345	5.46861	3.14834	3.55192	1.65459	1.8286
B8GWS0	CCNA_01997	frr	Ribosome-recycling factor OS=Caulobacter crescentus (strain NA1000 / CB15N) GN=frr PE=3 SV=1 - [RRF_CAUCN]	0.0241416	0.0541319	0.0800743	3.31686	1.47924	0.119808	0.0402276	0.026555	2.97826	4.5117	3.14756	2.99547	1.65423	1.58278
B8H462	CCNA_03352	CCNA_03352	Probable transcriptional regulatory protein CCNA_03352 OS=Caulobacter crescentus (strain NA1000 / CB15N) GN=CCNA_03352 PE=3 SV=1 - [Y3352_CAUCN]	0.0271592	0.0536279	0.08486	3.12454	1.58238	0.131966	0.041658	0.0263456	3.16784	5.00903	3.14619	3.29571	1.65361	1.72059
A0A0H3C8N2	CCNA_01970	tpiA	Triosephosphate isomerase OS=Caulobacter crescentus (strain NA1000 / CB15N) GN=tpiA PE=3 SV=1 - [A0A0H3C8N2_CAUCN]	0.0224264	0.0425136	0.0753051	3.35788	1.77132	0.115771	0.0395394	0.0253398	2.92799	4.56875	3.14294	3.17003	1.65211	1.6645
A0A0H3CA67	CCNA_02335	CCNA_02335	Inositol monophosphatase family protein OS=Caulobacter crescentus (strain NA1000 / CB15N) GN=CCNA_02335 PE=4 SV=1 - [A0A0H3CA67_CAUCN]	0.0200537	0.0341731	0.0774508	3.86216	2.26643	0.10253	0.0424157	0.0208807	2.41727	4.91029	3.13972	3.58836	1.65063	1.84332
A0A0H3CD57	CCNA_03465	gcvT	Aminomethyltransferase OS=Caulobacter crescentus (strain NA1000 / CB15N) GN=gcvT PE=3 SV=1 - [A0A0H3CD57_CAUCN]	0.0204972	0.0435933	0.069319	3.38187	1.59013	0.10828	0.0374599	0.022581	2.89057	4.7952	3.13622	3.19266	1.64903	1.67476
B8GX17	CCNA_02042	tig	Trigger factor OS=Caulobacter crescentus (strain NA1000 / CB15N) GN=tig PE=3 SV=2 - [TIG_CAUCN]	0.0271121	0.0541058	0.082636	3.04794	1.5273	0.125981	0.0390922	0.0227126	3.22266	5.54673	3.1353	3.53702	1.6486	1.82253
B8H0A2	CCNA_02645	rsmH	Ribosomal RNA small subunit methyltransferase H OS=Caulobacter crescentus (strain NA1000 / CB15N) GN=rsmH PE=3 SV=1 - [RSMH_CAUCN]	0.0255482	0.0487603	0.0887589	3.47417	1.82031	0.11832	0.0426393	0.0234567	2.77491	5.04419	3.12454	3.43225	1.64364	1.77915
A0A0H3C3M7	CCNA_00043	nusA	Transcription termination/antitermination protein NusA OS=Caulobacter crescentus (strain NA1000 / CB15N) GN=nusA PE=3 SV=1 - [A0A0H3C3M7_CAUCN]	0.0267758	0.0523446	0.0827832	3.09171	1.5815	0.127094	0.040277	0.0218723	3.15551	5.81075	3.12361	3.69613	1.64321	1.88601
A0A0H3C8C7	CCNA_00991	CCNA_00991	Nodulation protein N OS=Caulobacter crescentus (strain NA1000 / CB15N) GN=CCNA_00991 PE=4 SV=1 - [A0A0H3C8C7_CAUCN]	0.0241828	0.0504942	0.0840489	3.47557	1.66453	0.119036	0.0430148	0.0244299	2.76732	4.87255	3.12144	3.26854	1.64221	1.70865
A0A0H3CFG4	CCNA_03628	hisS	Histidine--tRNA ligase OS=Caulobacter crescentus (strain NA1000 / CB15N) GN=hisS PE=3 SV=1 - [A0A0H3CFG4_CAUCN]	0.0267591	0.0551415	0.0859405	3.21164	1.55854	0.123137	0.0407188	0.0238761	3.02408	5.15734	3.11786	3.35794	1.64056	1.74758
A0A0H3CAZ0	CCNA_03184	CCNA_03184	Acyl-CoA dehydrogenase OS=Caulobacter crescentus (strain NA1000 / CB15N) GN=CCNA_03184 PE=3 SV=1 - [A0A0H3CAZ0_CAUCN]	0.0247752	0.0422037	0.0762038	3.0758	1.80562	0.123789	0.0392258	0.0235974	3.15581	5.24587	3.11581	3.52575	1.63961	1.81793
A0A0H3C6I4	CCNA_00874	bioC	Biotin synthesis protein bioC OS=Caulobacter crescentus (strain NA1000 / CB15N) GN=bioC PE=4 SV=1 - [A0A0H3C6I4_CAUCN]	0.0246081	0.0491556	0.0873089	3.54797	1.77618	0.118186	0.0441551	0.026502	2.6766	4.45949	3.11229	3.11783	1.63797	1.64054
A0A0H3CC26	CCNA_03030	CCNA_03030	Cytochrome c2 OS=Caulobacter crescentus (strain NA1000 / CB15N) GN=CCNA_03030 PE=4 SV=1 - [A0A0H3CC26_CAUCN]	0.027189	0.027189	0.027189	1	1	0.142036	0.027189	0.0176086	5.22403	8.0663	3.11201	4.53315	1.63785	2.18051
A0A0H3CFI8	CCNA_03650	CCNA_03650	Mannose-1-phosphate guanyltransferase OS=Caulobacter crescentus (strain NA1000 / CB15N) GN=CCNA_03650 PE=4 SV=1 - [A0A0H3CFI8_CAUCN]	0.0258125	0.0378775	0.0749541	2.90379	1.97886	0.121482	0.0365916	0.0182913	3.31993	6.64149	3.11186	4.31018	1.63778	2.10775
A0A0H3C3B5	CCNA_00330	mopB	Molybdenum-pterin binding protein mopB OS=Caulobacter crescentus (strain NA1000 / CB15N) GN=mopB PE=4 SV=1 - [A0A0H3C3B5_CAUCN]	0.0232405	0.0704794	0.0956058	4.11376	1.35651	0.0841259	0.0398721	0.0147229	2.10989	5.71395	3.11182	3.53523	1.63776	1.8218
B8H4V5	CCNA_03464	gcvH	Glycine cleavage system H protein OS=Caulobacter crescentus (strain NA1000 / CB15N) GN=gcvH PE=3 SV=1 - [GCSH_CAUCN]	0.0245844	0.0376641	0.0673504	2.73956	1.78819	0.1265	0.0363311	0.0249003	3.48186	5.08026	3.11071	3.43422	1.63724	1.77998
A0A0H3C5L8	CCNA_00313	CCNA_00313	Peptidase, M14 family OS=Caulobacter crescentus (strain NA1000 / CB15N) GN=CCNA_00313 PE=4 SV=1 - [A0A0H3C5L8_CAUCN]	0.024418	0.0482296	0.0772434	3.16337	1.60158	0.119196	0.0391273	0.023677	3.04635	5.03425	3.10486	3.31791	1.63453	1.73028
A0A0H3CC94	CCNA_03699	CCNA_03699	Peptidase, M16 family OS=Caulobacter crescentus (strain NA1000 / CB15N) GN=CCNA_03699 PE=4 SV=1 - [A0A0H3CC94_CAUCN]	0.0254789	0.0444844	0.0758605	2.97738	1.70533	0.126128	0.0391067	0.0248553	3.22522	5.07449	3.1013	3.38991	1.63287	1.76125
A0A0H3C9R0	CCNA_02178	CCNA_02178	Short-chain alcohol dehydrogenase OS=Caulobacter crescentus (strain NA1000 / CB15N) GN=CCNA_02178 PE=3 SV=1 - [A0A0H3C9R0_CAUCN]	0.023547	0.0394623	0.0702382	2.9829	1.77988	0.118195	0.0367187	0.0229499	3.21894	5.15016	3.10092	3.46502	1.6327	1.79286
A0A0H3C8S6	CCNA_02023	nuoG	NADH-quinone oxidoreductase OS=Caulobacter crescentus (strain NA1000 / CB15N) GN=nuoG PE=3 SV=1 - [A0A0H3C8S6_CAUCN]	0.0279209	0.0452636	0.0788203	2.82299	1.74136	0.124603	0.0368871	0.0208921	3.37796	5.96413	3.10047	3.85275	1.63249	1.94589
A0A0H3C5V1	CCNA_00060	CCNA_00060	Mitochondrial-type Fe-S cluster assembly protein NFU OS=Caulobacter crescentus (strain NA1000 / CB15N) GN=CCNA_00060 PE=4 SV=1 - [A0A0H3C5V1_CAUCN]	0.0226017	0.0455859	0.0757542	3.35171	1.66179	0.12887	0.0454945	0.0224182	2.83266	5.74849	3.09218	3.70514	1.62863	1.88953
A0A0H3C8H0	CCNA_01593	CCNA_01593	Xaa-pro aminopeptidase OS=Caulobacter crescentus (strain NA1000 / CB15N) GN=CCNA_01593 PE=4 SV=1 - [A0A0H3C8H0_CAUCN]	0.0278661	0.0412331	0.0840298	3.01549	2.03792	0.127754	0.0403168	0.0215902	3.16876	5.91723	3.09212	3.97757	1.6286	1.99189
A0A0H3C9I2	CCNA_01488	ilvD	Dihydroxyacid dehydratase OS=Caulobacter crescentus (strain NA1000 / CB15N) GN=ilvD PE=3 SV=1 - [A0A0H3C9I2_CAUCN]	0.0239627	0.0495819	0.0784649	3.27446	1.58253	0.116828	0.0402359	0.0249975	2.90357	4.67359	3.08902	3.12806	1.62715	1.64527
B8GW27	CCNA_03865	leuS	Leucine--tRNA ligase OS=Caulobacter crescentus (strain NA1000 / CB15N) GN=leuS PE=3 SV=1 - [SYL_CAUCN]	0.0268632	0.0477724	0.07935	2.95386	1.661	0.125809	0.0390913	0.0236884	3.21833	5.311	3.0861	3.486	1.62578	1.80157
A0A0H3CBS1	CCNA_02910	CCNA_02910	TonB-dependent receptor OS=Caulobacter crescentus (strain NA1000 / CB15N) GN=CCNA_02910 PE=3 SV=1 - [A0A0H3CBS1_CAUCN]	0.0305881	0.0418561	0.0960386	3.13974	2.2945	0.139573	0.0460269	0.0212114	3.03241	6.58008	3.08608	4.43729	1.62577	2.14968
A0A0H3C607	CCNA_00506	CCNA_00506	Cytochrome b OS=Caulobacter crescentus (strain NA1000 / CB15N) GN=CCNA_00506 PE=3 SV=1 - [A0A0H3C607_CAUCN]	0.0313728	0.0398561	0.104455	3.32947	2.62079	0.138453	0.0487205	0.0206339	2.84178	6.70999	3.08562	4.66539	1.62556	2.222
A0A0H3CA87	CCNA_02619	CCNA_02619	Stomatin/prohibitin-related protein OS=Caulobacter crescentus (strain NA1000 / CB15N) GN=CCNA_02619 PE=4 SV=1 - [A0A0H3CA87_CAUCN]	0.0297201	0.0339267	0.0878533	2.95603	2.58951	0.132853	0.0413847	0.0195557	3.21021	6.79358	3.08312	4.69154	1.62439	2.23006
A0A0H3J4A0	CCNA_03974	CCNA_03974	Uncharacterized protein OS=Caulobacter crescentus (strain NA1000 / CB15N) GN=CCNA_03974 PE=4 SV=1 - [A0A0H3J4A0_CAUCN]	0.0253074	0.0633378	0.0891481	3.52261	1.4075	0.105777	0.040134	0.0398422	2.6356	2.65491	3.07911	2.03121	1.62251	1.02234
A0A0H3C6G8	CCNA_01412	CCNA_01412	Acyl-CoA dehydrogenase, short-chain specific OS=Caulobacter crescentus (strain NA1000 / CB15N) GN=CCNA_01412 PE=3 SV=1 - [A0A0H3C6G8_CAUCN]	0.0237698	0.0458121	0.0775141	3.26103	1.692	0.116005	0.0400709	0.0209346	2.89499	5.5413	3.07801	3.61665	1.622	1.85465
A0A0H3C8P5	CCNA_01982	gltX	Glutamate--tRNA ligase OS=Caulobacter crescentus (strain NA1000 / CB15N) GN=gltX PE=3 SV=1 - [A0A0H3C8P5_CAUCN]	0.0244488	0.0463579	0.0775459	3.17177	1.67277	0.117624	0.039491	0.0199024	2.9785	5.91002	3.07513	3.79139	1.62065	1.92273
A0A0H3CBB9	CCNA_02734	CCNA_02734	Serine acetyltransferase OS=Caulobacter crescentus (strain NA1000 / CB15N) GN=CCNA_02734 PE=4 SV=1 - [A0A0H3CBB9_CAUCN]	0.0256985	0.0426569	0.0809343	3.14938	1.89733	0.124618	0.0415547	0.0234519	2.99889	5.31376	3.07414	3.60555	1.62018	1.85022
A0A0H3C7G6	CCNA_01807	CCNA_01807	Acyl-acyl carrier protein synthetase OS=Caulobacter crescentus (strain NA1000 / CB15N) GN=CCNA_01807 PE=4 SV=1 - [A0A0H3C7G6_CAUCN]	0.0296469	0.0516771	0.087973	2.96736	1.70236	0.129927	0.0409177	0.0201547	3.17533	6.44651	3.07134	4.07443	1.61887	2.0266
B8GZV1	CCNA_00520	prs	Ribose-phosphate pyrophosphokinase OS=Caulobacter crescentus (strain NA1000 / CB15N) GN=prs PE=3 SV=1 - [KPRS_CAUCN]	0.0221417	0.0401505	0.0641823	2.8987	1.59854	0.109394	0.0337887	0.017119	3.23761	6.39025	3.06815	3.9944	1.61737	1.99798
A0A0H3CBF9	CCNA_02756	CCNA_02756	Competence/damage-inducible protein CinA OS=Caulobacter crescentus (strain NA1000 / CB15N) GN=CCNA_02756 PE=4 SV=1 - [A0A0H3CBF9_CAUCN]	0.0269908	0.0384739	0.0783902	2.90433	2.03749	0.117678	0.0364269	0.024589	3.23052	4.78579	3.06742	3.41164	1.61703	1.77047
A0A0H3C692	CCNA_00636	CCNA_00636	Uncharacterized protein OS=Caulobacter crescentus (strain NA1000 / CB15N) GN=CCNA_00636 PE=4 SV=1 - [A0A0H3C692_CAUCN]	0.023702	0.0437336	0.0708435	2.98893	1.61989	0.125026	0.039781	0.0216504	3.14285	5.77474	3.06589	3.69731	1.6163	1.88648
B8GYB5	CCNA_00245	CCNA_00245	Putative pterin-4-alpha-carbinolamine dehydratase OS=Caulobacter crescentus (strain NA1000 / CB15N) GN=CCNA_00245 PE=3 SV=1 - [PHS_CAUCN]	0.0313578	0.0355271	0.0760593	2.42553	2.14088	0.102205	0.0276086	0.0159766	3.70194	6.39717	3.06373	4.26903	1.61529	2.09391
B8H0C0	CCNA_02663	dksA	RNA polymerase-binding transcription factor DksA OS=Caulobacter crescentus (strain NA1000 / CB15N) GN=dksA PE=3 SV=1 - [DKSA_CAUCN]	0.0266613	0.0466336	0.0811465	3.0436	1.74009	0.127098	0.0412893	0.0260766	3.07822	4.87402	3.06091	3.30706	1.61396	1.72555
A0A0H3CBC2	CCNA_02164	CCNA_02164	Glutamate dehydrogenase/leucine dehydrogenase OS=Caulobacter crescentus (strain NA1000 / CB15N) GN=CCNA_02164 PE=3 SV=1 - [A0A0H3CBC2_CAUCN]	0.0241529	0.0480801	0.0708516	2.93346	1.47362	0.124114	0.038943	0.0223854	3.18707	5.54442	3.06027	3.50902	1.61366	1.81107
A0A0H3C5Z5	CCNA_00487	CCNA_00487	Alkaline phosphatase OS=Caulobacter crescentus (strain NA1000 / CB15N) GN=CCNA_00487 PE=4 SV=1 - [A0A0H3C5Z5_CAUCN]	0.0283434	0.0490272	0.09161	3.23215	1.86855	0.120086	0.0415806	0.0243901	2.88803	4.92356	3.06009	3.39606	1.61357	1.76386
B8GX52	CCNA_02077	surE	5'-nucleotidase SurE OS=Caulobacter crescentus (strain NA1000 / CB15N) GN=surE PE=3 SV=1 - [SURE_CAUCN]	0.028125	0.0497001	0.0809207	2.87717	1.62818	0.131757	0.0406643	0.0268321	3.24013	4.91044	3.05865	3.26931	1.6129	1.70899
A0A0H3C9C6	CCNA_02540	CCNA_02540	N-acyl-L-amino acid amidohydrolase OS=Caulobacter crescentus (strain NA1000 / CB15N) GN=CCNA_02540 PE=4 SV=1 - [A0A0H3C9C6_CAUCN]	0.0276205	0.0432453	0.0773795	2.80153	1.78932	0.126085	0.038053	0.0239319	3.3134	5.2685	3.05746	3.52891	1.61234	1.81922
A0A0H3CB13	CCNA_02627	CCNA_02627	Aminopeptidase OS=Caulobacter crescentus (strain NA1000 / CB15N) GN=CCNA_02627 PE=4 SV=1 - [A0A0H3CB13_CAUCN]	0.0263475	0.0476633	0.0801205	3.04092	1.68097	0.121144	0.039422	0.0216194	3.07302	5.6035	3.05697	3.64223	1.6121	1.86482
A0A0H3C5R1	CCNA_01156	CCNA_01156	Sulfotransferase family protein OS=Caulobacter crescentus (strain NA1000 / CB15N) GN=CCNA_01156 PE=4 SV=1 - [A0A0H3C5R1_CAUCN]	0.0251647	0.0467209	0.0869448	3.45503	1.86094	0.116803	0.0439699	0.0190433	2.65644	6.13356	3.05574	3.99725	1.61152	1.99901
A0A0H3C945	CCNA_01790	CCNA_01790	Protein translocase subunit secG OS=Caulobacter crescentus (strain NA1000 / CB15N) GN=CCNA_01790 PE=4 SV=1 - [A0A0H3C945_CAUCN]	0.0299679	0.0335659	0.085155	2.84154	2.53695	0.132732	0.0406406	0.0283088	3.26598	4.6887	3.05376	3.61283	1.61059	1.85313
A0A0H3C9A2	CCNA_02007	CCNA_02007	Lipoprotein releasing system transmembrane protein lolE OS=Caulobacter crescentus (strain NA1000 / CB15N) GN=CCNA_02007 PE=3 SV=1 - [A0A0H3C9A2_CAUCN]	0.034732	0.0419595	0.113036	3.25452	2.69393	0.138268	0.0485058	0.0207567	2.85054	6.66134	3.05253	4.67764	1.61001	2.22578
A0A0H3CCY2	CCNA_03721	gltD	Glutamate synthase (NADPH) small chain GltD OS=Caulobacter crescentus (strain NA1000 / CB15N) GN=gltD PE=4 SV=1 - [A0A0H3CCY2_CAUCN]	0.0275171	0.049174	0.0749393	2.72337	1.52396	0.121653	0.0359949	0.0225853	3.37973	5.38638	3.05155	3.45517	1.60954	1.78876
A0A0H3C4T8	CCNA_00250	CCNA_00250	Poly(3-hydroxyalkanoate) depolymerase OS=Caulobacter crescentus (strain NA1000 / CB15N) GN=CCNA_00250 PE=4 SV=1 - [A0A0H3C4T8_CAUCN]	0.02433	0.0547653	0.0755942	3.10704	1.38033	0.133733	0.0446645	0.0214128	2.99416	6.24545	3.0506	3.81289	1.60909	1.93089
A0A0H3C4T6	CCNA_00491	folE	GTP cyclohydrolase 1 OS=Caulobacter crescentus (strain NA1000 / CB15N) GN=folE PE=3 SV=1 - [A0A0H3C4T6_CAUCN]	0.0258879	0.0530921	0.0799589	3.08866	1.50604	0.120085	0.039985	0.0283125	3.00324	4.2414	3.04595	2.87372	1.60689	1.52292
A0A0H3C4Z7	CCNA_00938	CCNA_00938	Acetyl-CoA acetyltransferase OS=Caulobacter crescentus (strain NA1000 / CB15N) GN=CCNA_00938 PE=3 SV=1 - [A0A0H3C4Z7_CAUCN]	0.0245639	0.0442299	0.0681051	2.77257	1.5398	0.124573	0.0375663	0.0201678	3.31609	6.17683	3.04433	3.85831	1.60613	1.94797
A0A0H3C6P8	CCNA_00863	xylC	Xylonolactonase xylC OS=Caulobacter crescentus (strain NA1000 / CB15N) GN=xylC PE=4 SV=1 - [A0A0H3C6P8_CAUCN]	0.0265159	0.0490787	0.0750766	2.83138	1.52972	0.119556	0.036796	0.023385	3.24916	5.11252	3.04027	3.32112	1.6042	1.73167
A0A0H3CAA4	CCNA_02642	murE	UDP-N-acetylmuramoyl-L-alanyl-D-glutamate--2,6-diaminopimelate ligase OS=Caulobacter crescentus (strain NA1000 / CB15N) GN=murE PE=3 SV=1 - [A0A0H3CAA4_CAUCN]	0.0293243	0.0501172	0.0902525	3.07774	1.80083	0.125082	0.0417178	0.0275278	2.99828	4.54384	3.03801	3.17233	1.60313	1.66554
B8GVW2	CCNA_03800	dapF	Diaminopimelate epimerase OS=Caulobacter crescentus (strain NA1000 / CB15N) GN=dapF PE=1 SV=1 - [DAPF_CAUCN]	0.0284257	0.043312	0.0824134	2.89926	1.90278	0.122509	0.0386003	0.0308059	3.17379	3.97681	3.03652	2.9398	1.60242	1.55572
B8GXP6	CCNA_00155	dnaN	DNA polymerase III subunit beta OS=Caulobacter crescentus (strain NA1000 / CB15N) GN=dnaN PE=3 SV=1 - [DPO3B_CAUCN]	0.0260955	0.0452525	0.0763969	2.92759	1.68823	0.125859	0.0400653	0.0227936	3.14135	5.5217	3.03447	3.60497	1.60144	1.84999
A0A0H3C9F6	CCNA_02069	secF	Protein-export membrane protein SecF OS=Caulobacter crescentus (strain NA1000 / CB15N) GN=secF PE=3 SV=1 - [A0A0H3C9F6_CAUCN]	0.0327914	0.0419013	0.1069	3.26001	2.55124	0.13785	0.0491484	0.0204084	2.80477	6.75456	3.03239	4.6529	1.60045	2.21813
A0A0H3C9P9	CCNA_02065	CCNA_02065	Acylamino-acid-releasing enzyme OS=Caulobacter crescentus (strain NA1000 / CB15N) GN=CCNA_02065 PE=4 SV=1 - [A0A0H3C9P9_CAUCN]	0.0262759	0.05046	0.0796217	3.03022	1.57792	0.128817	0.0424689	0.0251495	3.03322	5.12206	3.03172	3.34999	1.60014	1.74416
A0A0H3CC57	CCNA_03060	CCNA_03060	Uncharacterized protein OS=Caulobacter crescentus (strain NA1000 / CB15N) GN=CCNA_03060 PE=4 SV=1 - [A0A0H3CC57_CAUCN]	0.0210928	0.0398309	0.0599276	2.84114	1.50455	0.0979065	0.030394	0.0180926	3.22124	5.4114	3.03119	3.45797	1.59988	1.78993
A0A0H3CA89	CCNA_02357	CCNA_02357	Methylmalonic acid semialdehyde dehydrogenase OS=Caulobacter crescentus (strain NA1000 / CB15N) GN=CCNA_02357 PE=4 SV=1 - [A0A0H3CA89_CAUCN]	0.0266284	0.0554657	0.0841186	3.15898	1.51659	0.12359	0.0425802	0.0252833	2.90252	4.88821	3.03075	3.2024	1.59968	1.67915
A0A0H3C8R6	CCNA_01763	pepA	Probable cytosol aminopeptidase OS=Caulobacter crescentus (strain NA1000 / CB15N) GN=pepA PE=3 SV=1 - [A0A0H3C8R6_CAUCN]	0.0268019	0.0442122	0.073659	2.74827	1.66603	0.125211	0.0378296	0.02327	3.30986	5.38078	3.02907	3.52341	1.59887	1.81697
A0A0H3C7X1	CCNA_00834	fljM	Flagellin OS=Caulobacter crescentus (strain NA1000 / CB15N) GN=fljM PE=3 SV=1 - [A0A0H3C7X1_CAUCN]	0.0337396	0.0617752	0.091595	2.71476	1.48271	0.130499	0.039235	0.097091	3.32608	1.34409	3.02042	1.4134	1.59475	0.499171
A0A0H3C8S1	CCNA_01155	CCNA_01155	TonB-dependent outer membrane receptor OS=Caulobacter crescentus (strain NA1000 / CB15N) GN=CCNA_01155 PE=3 SV=1 - [A0A0H3C8S1_CAUCN]	0.0321529	0.0415792	0.0995845	3.09721	2.39505	0.131546	0.0447539	0.0198676	2.93931	6.62113	3.01826	4.50809	1.59372	2.17252
A0A0H3C710	CCNA_01326	secY	Protein translocase subunit SecY OS=Caulobacter crescentus (strain NA1000 / CB15N) GN=secY PE=3 SV=1 - [A0A0H3C710_CAUCN]	0.034866	0.0450835	0.116443	3.33973	2.58283	0.129342	0.04798	0.0196074	2.69574	6.59658	3.01773	4.5897	1.59347	2.1984
A0A0H3CCZ2	CCNA_03323	CCNA_03323	Phosphoserine aminotransferase OS=Caulobacter crescentus (strain NA1000 / CB15N) GN=CCNA_03323 PE=4 SV=1 - [A0A0H3CCZ2_CAUCN]	0.026782	0.0439268	0.0764833	2.85577	1.74115	0.117756	0.0370775	0.0205449	3.17594	5.73165	3.01586	3.7364	1.59257	1.90165
A0A0H3C805	CCNA_00871	CCNA_00871	Carbon-nitrogen hydrolase family protein OS=Caulobacter crescentus (strain NA1000 / CB15N) GN=CCNA_00871 PE=4 SV=1 - [A0A0H3C805_CAUCN]	0.0274951	0.033846	0.0636493	2.31493	1.88055	0.116437	0.0313917	0.0227218	3.70917	5.12447	3.01205	3.50251	1.59075	1.80839
B8GVT2	CCNA_03770	mdh	Malate dehydrogenase OS=Caulobacter crescentus (strain NA1000 / CB15N) GN=mdh PE=3 SV=1 - [MDH_CAUCN]	0.0246232	0.0451456	0.0686016	2.78605	1.51956	0.114137	0.0353447	0.0224703	3.22925	5.07944	3.00765	3.2995	1.58864	1.72225
A0A0H3C6Q8	CCNA_00880	CCNA_00880	Uncharacterized protein OS=Caulobacter crescentus (strain NA1000 / CB15N) GN=CCNA_00880 PE=4 SV=1 - [A0A0H3C6Q8_CAUCN]	0.0270349	0.0432318	0.0950404	3.51547	2.19839	0.113587	0.045606	0.0190261	2.49061	5.97004	3.00304	4.08422	1.58642	2.03006
B8GVZ8	CCNA_03836	fabA	3-hydroxydecanoyl-[acyl-carrier-protein] dehydratase OS=Caulobacter crescentus (strain NA1000 / CB15N) GN=fabA PE=3 SV=1 - [FABA_CAUCN]	0.0244849	0.0400383	0.0704601	2.8777	1.75982	0.113236	0.0362003	0.0199641	3.12802	5.67196	3.00286	3.71589	1.58634	1.89371
A0A0H3C4Q2	CCNA_00210	CCNA_00210	TonB-dependent receptor OS=Caulobacter crescentus (strain NA1000 / CB15N) GN=CCNA_00210 PE=3 SV=1 - [A0A0H3C4Q2_CAUCN]	0.0343931	0.0425545	0.106908	3.10841	2.51226	0.132702	0.0459086	0.0202916	2.89057	6.53973	2.99949	4.52599	1.58472	2.17823
A0A0H3CAX9	CCNA_02026	CCNA_02026	Uncharacterized protein OS=Caulobacter crescentus (strain NA1000 / CB15N) GN=CCNA_02026 PE=4 SV=1 - [A0A0H3CAX9_CAUCN]	0.0268656	0.0441893	0.0812989	3.02614	1.83979	0.124866	0.0421494	0.0201662	2.96246	6.19185	2.9943	4.01582	1.58222	2.00569
A0A0H3CD87	CCNA_03802	CCNA_03802	Serine protease, peptidase family S9A OS=Caulobacter crescentus (strain NA1000 / CB15N) GN=CCNA_03802 PE=4 SV=1 - [A0A0H3CD87_CAUCN]	0.0247311	0.048323	0.0776413	3.13942	1.60671	0.12236	0.0430273	0.023721	2.84378	5.15831	2.9916	3.38251	1.58092	1.75809
B8H551	CCNA_01438	ctaA	Heme A synthase OS=Caulobacter crescentus (strain NA1000 / CB15N) GN=ctaA PE=3 SV=1 - [CTAA_CAUCN]	0.0303919	0.039733	0.0926393	3.04816	2.33155	0.108623	0.0370243	0.0223947	2.93383	4.85037	2.99099	3.59096	1.58062	1.84437
A0A0H3CAQ6	CCNA_01941	CCNA_01941	Cysteine desulfhydrase/Selenocysteine lyase OS=Caulobacter crescentus (strain NA1000 / CB15N) GN=CCNA_01941 PE=3 SV=1 - [A0A0H3CAQ6_CAUCN]	0.0269172	0.0406135	0.0844731	3.13826	2.07992	0.108247	0.0381641	0.0233574	2.83636	4.63438	2.98731	3.35715	1.57885	1.74724
B8GWS2	CCNA_01999	tsf	Elongation factor Ts OS=Caulobacter crescentus (strain NA1000 / CB15N) GN=tsf PE=3 SV=1 - [EFTS_CAUCN]	0.0251286	0.050621	0.0716926	2.85303	1.41626	0.115259	0.0369808	0.0229639	3.11672	5.01913	2.98487	3.2177	1.57767	1.68603
A0A0H3C977	CCNA_01834	CCNA_01834	Oxidoreductase OS=Caulobacter crescentus (strain NA1000 / CB15N) GN=CCNA_01834 PE=3 SV=1 - [A0A0H3C977_CAUCN]	0.0273634	0.0339278	0.096067	3.51079	2.83151	0.126186	0.0513635	0.0210164	2.45672	6.00415	2.98375	4.41783	1.57713	2.14334
A0A0H3CED5	CCNA_03788	CCNA_03788	Thiol:disulfide interchange protein tlpA OS=Caulobacter crescentus (strain NA1000 / CB15N) GN=CCNA_03788 PE=4 SV=1 - [A0A0H3CED5_CAUCN]	0.0296528	0.0353513	0.100791	3.39903	2.85113	0.12803	0.0499055	0.023889	2.56544	5.35935	2.98224	4.10524	1.5764	2.03747
A0A0H3C490	CCNA_00006	CCNA_00006	Enoyl-CoA hydratase OS=Caulobacter crescentus (strain NA1000 / CB15N) GN=CCNA_00006 PE=3 SV=1 - [A0A0H3C490_CAUCN]	0.0243706	0.0353391	0.0642221	2.63523	1.81731	0.115273	0.0346359	0.0178413	3.32813	6.461	2.98168	4.13915	1.57613	2.04934
B8GXP2	CCNA_00151	rph	Ribonuclease PH OS=Caulobacter crescentus (strain NA1000 / CB15N) GN=rph PE=3 SV=1 - [RNPH_CAUCN]	0.0268143	0.0411441	0.0728616	2.71727	1.77089	0.130433	0.0401871	0.0297635	3.24564	4.38232	2.98146	3.07661	1.57602	1.62134
A0A0H3C4H5	CCNA_00100	CCNA_00100	Ribulose-phosphate 3-epimerase OS=Caulobacter crescentus (strain NA1000 / CB15N) GN=CCNA_00100 PE=3 SV=1 - [A0A0H3C4H5_CAUCN]	0.0352375	0.0550326	0.076064	2.15861	1.38216	0.142565	0.0374907	0.0275309	3.80267	5.17837	2.98064	3.28027	1.57562	1.71381
A0A0H3C8F5	CCNA_01637	parC	DNA topoisomerase 4 subunit A OS=Caulobacter crescentus (strain NA1000 / CB15N) GN=parC PE=3 SV=1 - [A0A0H3C8F5_CAUCN]	0.0270177	0.0430285	0.077771	2.87852	1.80743	0.123628	0.0401573	0.0239106	3.07858	5.17041	2.97855	3.48892	1.57461	1.80278
A0A0H3CDR3	CCNA_03681	CCNA_03681	ABC transporter ATP-binding protein OS=Caulobacter crescentus (strain NA1000 / CB15N) GN=CCNA_03681 PE=4 SV=1 - [A0A0H3CDR3_CAUCN]	0.0267776	0.033741	0.0750992	2.80455	2.22575	0.124283	0.0394433	0.0170808	3.15093	7.27621	2.97774	4.75098	1.57422	2.24823
A0A0H3CF54	CCNA_03518	coxB	Cytochrome c oxidase subunit 2 OS=Caulobacter crescentus (strain NA1000 / CB15N) GN=coxB PE=3 SV=1 - [A0A0H3CF54_CAUCN]	0.0285042	0.0260927	0.0830854	2.91485	3.18423	0.13514	0.0444839	0.0210366	3.03796	6.42405	2.9764	4.80414	1.57357	2.26428
A0A0H3C6K4	CCNA_01139	CCNA_01139	Conserved hypothetical cytosolic protein OS=Caulobacter crescentus (strain NA1000 / CB15N) GN=CCNA_01139 PE=4 SV=1 - [A0A0H3C6K4_CAUCN]	0.0247843	0.052936	0.0754229	3.04317	1.42479	0.122822	0.0422127	0.0247748	2.90959	4.95754	2.97638	3.19117	1.57356	1.67408
A0A0H3CAI1	CCNA_02378	CCNA_02378	SIMPL family protein OS=Caulobacter crescentus (strain NA1000 / CB15N) GN=CCNA_02378 PE=4 SV=1 - [A0A0H3CAI1_CAUCN]	0.0279666	0.0302476	0.0531023	1.89877	1.75558	0.122553	0.0302476	0.0227901	4.05165	5.37746	2.97521	3.56652	1.57299	1.83452
A0A0H3CC54	CCNA_03371	CCNA_03371	Bacterioferritin OS=Caulobacter crescentus (strain NA1000 / CB15N) GN=CCNA_03371 PE=3 SV=1 - [A0A0H3CC54_CAUCN]	0.03204	0.058488	0.0924142	2.88434	1.58005	0.118839	0.0388338	0.0273916	3.0602	4.33852	2.97227	2.95929	1.57156	1.56525
B8H627	CCNA_01630	rnc	Ribonuclease 3 OS=Caulobacter crescentus (strain NA1000 / CB15N) GN=rnc PE=3 SV=1 - [RNC_CAUCN]	0.026756	0.0481386	0.0791171	2.95699	1.64353	0.128073	0.042872	0.0285529	2.98733	4.48545	2.97216	3.06449	1.57151	1.61565
A0A0H3C853	CCNA_01746	CCNA_01746	Malonyl CoA-acyl carrier protein transacylase OS=Caulobacter crescentus (strain NA1000 / CB15N) GN=CCNA_01746 PE=3 SV=1 - [A0A0H3C853_CAUCN]	0.0237869	0.0393138	0.0650044	2.73278	1.65348	0.108861	0.0339023	0.0214073	3.21102	5.08523	2.9719	3.36935	1.57139	1.75247
A0A0H3CAZ2	CCNA_02604	CCNA_02604	Host cell attachment protein OS=Caulobacter crescentus (strain NA1000 / CB15N) GN=CCNA_02604 PE=4 SV=1 - [A0A0H3CAZ2_CAUCN]	0.0280265	0.0504949	0.0894454	3.19145	1.77137	0.115712	0.0420551	0.0256193	2.75145	4.5166	2.97145	3.14399	1.57117	1.6526
A0A0H3C971	CCNA_01371	CCNA_01371	Uncharacterized protein OS=Caulobacter crescentus (strain NA1000 / CB15N) GN=CCNA_01371 PE=4 SV=1 - [A0A0H3C971_CAUCN]	0.0276808	0.0481844	0.0898959	3.24759	1.86567	0.1191	0.0442369	0.0258211	2.69233	4.61252	2.96996	3.23909	1.57044	1.69559
A0A0H3CE09	CCNA_03682	CCNA_03682	Fumarylpyruvate hydrolase OS=Caulobacter crescentus (strain NA1000 / CB15N) GN=CCNA_03682 PE=4 SV=1 - [A0A0H3CE09_CAUCN]	0.025253	0.0391684	0.0694293	2.74935	1.77259	0.12406	0.0389271	0.0227366	3.18698	5.45639	2.96816	3.61449	1.56957	1.85379
A0A0H3C7W8	CCNA_01636	CCNA_01636	Alkaline phosphatase OS=Caulobacter crescentus (strain NA1000 / CB15N) GN=CCNA_01636 PE=4 SV=1 - [A0A0H3C7W8_CAUCN]	0.0286182	0.0460815	0.0804197	2.81009	1.74516	0.124795	0.0399533	0.02554	3.12352	4.88625	2.9668	3.31571	1.56891	1.72932
A0A0H3C689	CCNA_00212	CCNA_00212	N-carbamoylputrescine amidase OS=Caulobacter crescentus (strain NA1000 / CB15N) GN=CCNA_00212 PE=4 SV=1 - [A0A0H3C689_CAUCN]	0.028398	0.0428343	0.0846928	2.98235	1.97722	0.113054	0.0383109	0.0210719	2.95097	5.36517	2.96666	3.67119	1.56884	1.87625
A0A0H3C9F5	CCNA_01920	mfd	Transcription-repair-coupling factor OS=Caulobacter crescentus (strain NA1000 / CB15N) GN=mfd PE=3 SV=1 - [A0A0H3C9F5_CAUCN]	0.0277628	0.0432924	0.0856827	3.08624	1.97916	0.122762	0.0431487	0.0226541	2.8451	5.419	2.96567	3.69908	1.56836	1.88717
B8H1E8	CCNA_00806	yidC	Membrane protein insertase YidC OS=Caulobacter crescentus (strain NA1000 / CB15N) GN=yidC PE=3 SV=1 - [YIDC_CAUCN]	0.0330927	0.0427624	0.104598	3.16076	2.44603	0.130303	0.0470861	0.0204261	2.76733	6.37924	2.96405	4.41263	1.56757	2.14164
A0A0H3CCK5	CCNA_03577	CCNA_03577	DNA polymerase I OS=Caulobacter crescentus (strain NA1000 / CB15N) GN=CCNA_03577 PE=3 SV=1 - [A0A0H3CCK5_CAUCN]	0.0280365	0.0392309	0.0866441	3.0904	2.20856	0.125736	0.0443393	0.0259516	2.83576	4.84501	2.96308	3.52679	1.5671	1.81835
A0A0H3CDC0	CCNA_03842	moeB	Molybdopterin biosynthesis protein MoeB OS=Caulobacter crescentus (strain NA1000 / CB15N) GN=moeB PE=4 SV=1 - [A0A0H3CDC0_CAUCN]	0.0298828	0.0502179	0.0881817	2.95092	1.75598	0.139471	0.0469264	0.0297554	2.97212	4.68724	2.96152	3.22161	1.56634	1.68778
A0A0H3C3F1	CCNA_00366	phnC	Phosphonates import ATP-binding protein PhnC OS=Caulobacter crescentus (strain NA1000 / CB15N) GN=phnC PE=3 SV=1 - [A0A0H3C3F1_CAUCN]	0.0286125	0.0424527	0.0857489	2.99691	2.01987	0.129252	0.0442233	0.0221246	2.9227	5.84197	2.9598	3.93092	1.5655	1.97487
A0A0H3CCD8	CCNA_03102	CCNA_03102	Uncharacterized protein OS=Caulobacter crescentus (strain NA1000 / CB15N) GN=CCNA_03102 PE=4 SV=1 - [A0A0H3CCD8_CAUCN]	0.0299137	0.0425619	0.0949216	3.17319	2.2302	0.102129	0.0372055	0.0213645	2.74499	4.78031	2.95909	3.50525	1.56515	1.80952
A0A0H3CET9	CCNA_03401	CCNA_03401	Conserved hypothetical cytosolic protein OS=Caulobacter crescentus (strain NA1000 / CB15N) GN=CCNA_03401 PE=4 SV=1 - [A0A0H3CET9_CAUCN]	0.0270408	0.0568186	0.0760309	2.81171	1.33813	0.115598	0.0372148	0.0245063	3.10623	4.71707	2.95897	3.0276	1.5651	1.59817
B8H444	CCNA_03334	ftsH	ATP-dependent zinc metalloprotease FtsH OS=Caulobacter crescentus (strain NA1000 / CB15N) GN=ftsH PE=2 SV=1 - [FTSH_CAUCN]	0.0335401	0.0428491	0.104509	3.11593	2.43899	0.1344	0.0480166	0.0221119	2.79903	6.07816	2.95748	4.25858	1.56437	2.09037
A0A0H3CA03	CCNA_01678	CCNA_01678	Arginine N-succinyltransferase, beta chain OS=Caulobacter crescentus (strain NA1000 / CB15N) GN=CCNA_01678 PE=4 SV=1 - [A0A0H3CA03_CAUCN]	0.0275031	0.0480083	0.0797466	2.89955	1.6611	0.127611	0.0424158	0.0269796	3.00857	4.7299	2.95406	3.1955	1.5627	1.67604
A0A0H3C3C4	CCNA_00341	sucD	Succinyl-CoA synthetase alpha chain OS=Caulobacter crescentus (strain NA1000 / CB15N) GN=sucD PE=4 SV=1 - [A0A0H3C3C4_CAUCN]	0.0263235	0.0462325	0.0697567	2.64998	1.50882	0.113715	0.0349615	0.0227061	3.25259	5.00813	2.95128	3.25848	1.56134	1.7042
A0A0H3C927	CCNA_01296	stpX	Stalk-specific protein X OS=Caulobacter crescentus (strain NA1000 / CB15N) GN=stpX PE=4 SV=1 - [A0A0H3C927_CAUCN]	0.0310769	0.0496017	0.0971721	3.12683	1.95905	0.120815	0.0435686	0.0301081	2.77299	4.01272	2.94991	2.98589	1.56067	1.57816
A0A0H3CDN8	CCNA_03555	CCNA_03555	Esterase lipase family protein OS=Caulobacter crescentus (strain NA1000 / CB15N) GN=CCNA_03555 PE=4 SV=1 - [A0A0H3CDN8_CAUCN]	0.0434111	0.0636145	0.100944	2.3253	1.58681	0.162623	0.0455319	0.0304906	3.57162	5.33355	2.94846	3.46018	1.55996	1.79085
A0A0H3C369	CCNA_00264	CCNA_00264	C4-dicarboxylate transport protein OS=Caulobacter crescentus (strain NA1000 / CB15N) GN=CCNA_00264 PE=4 SV=1 - [A0A0H3C369_CAUCN]	0.0340246	0.038994	0.113768	3.34371	2.91758	0.126521	0.0495673	0.0188121	2.5525	6.7255	2.94811	4.82154	1.55979	2.26949
A0A0H3CB58	CCNA_02657	CCNA_02657	Uncharacterized protein OS=Caulobacter crescentus (strain NA1000 / CB15N) GN=CCNA_02657 PE=4 SV=1 - [A0A0H3CB58_CAUCN]	0.0283866	0.0570455	0.0869018	3.06137	1.52338	0.117117	0.0413197	0.0225236	2.83442	5.19976	2.94789	3.36157	1.55969	1.74913
A0A0H3C769	CCNA_01123	prfC	Peptide chain release factor 3 OS=Caulobacter crescentus (strain NA1000 / CB15N) GN=prfC PE=3 SV=1 - [A0A0H3C769_CAUCN]	0.0229332	0.0439835	0.0681875	2.97331	1.5503	0.117427	0.0401808	0.0189843	2.92248	6.1855	2.94789	3.8679	1.55968	1.95155
A0A0H3C9C9	CCNA_01435	CCNA_01435	Uncharacterized protein OS=Caulobacter crescentus (strain NA1000 / CB15N) GN=CCNA_01435 PE=4 SV=1 - [A0A0H3C9C9_CAUCN]	0.0262317	0.0304227	0.0752602	2.86905	2.47382	0.11871	0.0392288	0.0150666	3.0261	7.87901	2.94757	5.17642	1.55953	2.37195
A0A0H3CBC4	CCNA_03341	tolQ	TolQ protein OS=Caulobacter crescentus (strain NA1000 / CB15N) GN=tolQ PE=3 SV=1 - [A0A0H3CBC4_CAUCN]	0.0272282	0.0307171	0.0820593	3.01376	2.67145	0.113664	0.039464	0.0197261	2.88019	5.76211	2.94698	4.21678	1.55924	2.07614
B8GWT1	CCNA_02008	proS	Proline--tRNA ligase OS=Caulobacter crescentus (strain NA1000 / CB15N) GN=proS PE=3 SV=1 - [SYP_CAUCN]	0.0261743	0.0409174	0.0763973	2.91879	1.86711	0.109798	0.0369096	0.0199902	2.97477	5.49259	2.94678	3.67985	1.55914	1.87965
A0A0H3C517	CCNA_00326	CCNA_00326	Vegetatible incompatibility protein HET-E-1 OS=Caulobacter crescentus (strain NA1000 / CB15N) GN=CCNA_00326 PE=4 SV=1 - [A0A0H3C517_CAUCN]	0.0267062	0.0469813	0.0769117	2.87992	1.63707	0.125441	0.0416623	0.0264182	3.01089	4.74826	2.94541	3.19267	1.55847	1.67476
A0A0H3C5T5	CCNA_00582	CCNA_00582	Uncharacterized protein OS=Caulobacter crescentus (strain NA1000 / CB15N) GN=CCNA_00582 PE=4 SV=1 - [A0A0H3C5T5_CAUCN]	0.0223439	0.04822	0.0654269	2.92818	1.35684	0.116683	0.0394408	0.0162514	2.95843	7.17988	2.9433	4.26836	1.55744	2.09368
B8H661	CCNA_03657	trpA	Tryptophan synthase alpha chain OS=Caulobacter crescentus (strain NA1000 / CB15N) GN=trpA PE=3 SV=1 - [TRPA_CAUCN]	0.0275273	0.0524592	0.0754675	2.74155	1.43859	0.122734	0.0390287	0.0233032	3.1447	5.26681	2.94312	3.3527	1.55735	1.74532
B8H209	CCNA_00883	ubiG	Ubiquinone biosynthesis O-methyltransferase OS=Caulobacter crescentus (strain NA1000 / CB15N) GN=ubiG PE=3 SV=1 - [UBIG_CAUCN]	0.0293815	0.047914	0.0740288	2.51957	1.54503	0.123664	0.0367626	0.0275461	3.36385	4.48934	2.94171	3.01719	1.55666	1.5932
A0A0H3C6N6	CCNA_00370	atpF	ATP synthase subunit b OS=Caulobacter crescentus (strain NA1000 / CB15N) GN=atpF PE=3 SV=1 - [A0A0H3C6N6_CAUCN]	0.0239074	0.0346598	0.0840933	3.51746	2.42625	0.10666	0.0451428	0.0184547	2.36273	5.77956	2.94009	4.1029	1.55586	2.03665
A0A0H3C976	CCNA_01376	CCNA_01376	Glutathione S-transferase OS=Caulobacter crescentus (strain NA1000 / CB15N) GN=CCNA_01376 PE=3 SV=1 - [A0A0H3C976_CAUCN]	0.0302628	0.037527	0.0983815	3.25091	2.62162	0.10877	0.0413931	0.0237832	2.62774	4.5734	2.93932	3.59751	1.55548	1.847
A0A0H3CAP1	CCNA_02451	CCNA_02451	Conserved hypothetical membrane protein OS=Caulobacter crescentus (strain NA1000 / CB15N) GN=CCNA_02451 PE=4 SV=1 - [A0A0H3CAP1_CAUCN]	0.034285	0.0422908	0.0967822	2.82287	2.28849	0.134672	0.0441442	0.0264441	3.05072	5.0927	2.9368	3.6906	1.55424	1.88385
A0A0H3C4M3	CCNA_00421	CCNA_00421	7,8-dihydroneopterin aldolase OS=Caulobacter crescentus (strain NA1000 / CB15N) GN=CCNA_00421 PE=3 SV=1 - [A0A0H3C4M3_CAUCN]	0.0307026	0.047487	0.0801893	2.61181	1.68866	0.140775	0.0431667	0.0219877	3.26121	6.40247	2.93651	4.04556	1.5541	2.01634
A0A0H3C8E9	CCNA_02181	CCNA_02181	Phosphatase/phosphohexomutase family protein OS=Caulobacter crescentus (strain NA1000 / CB15N) GN=CCNA_02181 PE=4 SV=1 - [A0A0H3C8E9_CAUCN]	0.0294678	0.041395	0.0765232	2.59684	1.84861	0.111504	0.0340737	0.0193945	3.27243	5.74925	2.93463	3.79893	1.55318	1.92559
B8GW68	CCNA_01795	eno	Enolase OS=Caulobacter crescentus (strain NA1000 / CB15N) GN=eno PE=3 SV=1 - [ENO_CAUCN]	0.0242683	0.0448914	0.067513	2.78194	1.50392	0.123194	0.0399913	0.0251712	3.08053	4.89425	2.93123	3.19908	1.55151	1.67766
A0A0H3C711	CCNA_01600	CCNA_01600	Methane oxygenase, PmoA family OS=Caulobacter crescentus (strain NA1000 / CB15N) GN=CCNA_01600 PE=4 SV=1 - [A0A0H3C711_CAUCN]	0.0388042	0.0567911	0.136678	3.52226	2.40669	0.142251	0.060792	0.0368902	2.33996	3.85605	2.93111	3.13137	1.55145	1.64679
A0A0H3C5L6	CCNA_00804	CCNA_00804	ASC-1 homology domain protein OS=Caulobacter crescentus (strain NA1000 / CB15N) GN=CCNA_00804 PE=4 SV=1 - [A0A0H3C5L6_CAUCN]	0.0325072	0.0532421	0.0921023	2.83329	1.72987	0.128477	0.0424488	0.0273252	3.02664	4.70179	2.92997	3.21583	1.55088	1.68519
B8GXL9	CCNA_00128	argG	Argininosuccinate synthase OS=Caulobacter crescentus (strain NA1000 / CB15N) GN=argG PE=3 SV=1 - [ASSY_CAUCN]	0.0280111	0.0444299	0.0749874	2.67706	1.68777	0.117564	0.0369575	0.0210423	3.18106	5.58704	2.92906	3.6374	1.55044	1.86291
A0A0H3C6S6	CCNA_00413	CCNA_00413	Poly(A) polymerase/tRNA-nucleotidyltransferase OS=Caulobacter crescentus (strain NA1000 / CB15N) GN=CCNA_00413 PE=3 SV=1 - [A0A0H3C6S6_CAUCN]	0.0271223	0.0434049	0.0791181	2.91708	1.82279	0.123161	0.0419344	0.0211506	2.93699	5.82304	2.92703	3.82291	1.54944	1.93467
A0A0H3CE51	CCNA_03808	CCNA_03808	Organic solvent resistance transport system Ttg2C protein OS=Caulobacter crescentus (strain NA1000 / CB15N) GN=CCNA_03808 PE=4 SV=1 - [A0A0H3CE51_CAUCN]	0.0281523	0.0288214	0.0846178	3.00571	2.93593	0.122357	0.0429592	0.0187829	2.8482	6.51426	2.92696	4.7251	1.5494	2.24034
A0A0H3C6J8	CCNA_00778	CCNA_00778	GTP-binding protein TypA/BipA OS=Caulobacter crescentus (strain NA1000 / CB15N) GN=CCNA_00778 PE=4 SV=1 - [A0A0H3C6J8_CAUCN]	0.0263354	0.0452265	0.0736947	2.79831	1.62946	0.119513	0.039142	0.0210486	3.05333	5.67796	2.92582	3.65371	1.54884	1.86936
A0A0H3C9Q5	CCNA_02415	CCNA_02415	Xre-family transcriptional regulator OS=Caulobacter crescentus (strain NA1000 / CB15N) GN=CCNA_02415 PE=4 SV=1 - [A0A0H3C9Q5_CAUCN]	0.0290167	0.0511214	0.0755838	2.60484	1.47851	0.107817	0.0332307	0.0207205	3.24449	5.20338	2.92466	3.34095	1.54827	1.74026
A0A0H3CCB4	CCNA_03081	CCNA_03081	Uncharacterized protein OS=Caulobacter crescentus (strain NA1000 / CB15N) GN=CCNA_03081 PE=4 SV=1 - [A0A0H3CCB4_CAUCN]	0.0285664	0.0505459	0.0832187	2.91316	1.6464	0.118113	0.0402695	0.0254719	2.93307	4.63701	2.92312	3.14171	1.54751	1.65155
A0A0H3CAE3	CCNA_02416	CCNA_02416	DNA-binding protein HU OS=Caulobacter crescentus (strain NA1000 / CB15N) GN=CCNA_02416 PE=3 SV=1 - [A0A0H3CAE3_CAUCN]	0.0299403	0.0345667	0.0635786	2.12352	1.8393	0.129688	0.0348891	0.0216229	3.71716	5.99772	2.92034	3.91851	1.54614	1.97031
A0A0H3C9F0	CCNA_01915	CCNA_01915	Pseudouridine synthase OS=Caulobacter crescentus (strain NA1000 / CB15N) GN=CCNA_01915 PE=3 SV=1 - [A0A0H3C9F0_CAUCN]	0.0241152	0.0475904	0.0767722	3.18356	1.61319	0.110727	0.0417574	0.0199646	2.65167	5.54617	2.91762	3.57968	1.54479	1.83983
B8GWL9	CCNA_01946	tyrS	Tyrosine--tRNA ligase OS=Caulobacter crescentus (strain NA1000 / CB15N) GN=tyrS PE=3 SV=1 - [SYY_CAUCN]	0.0262322	0.0485026	0.0717463	2.73505	1.47923	0.110287	0.0355751	0.021468	3.10011	5.13728	2.91758	3.30825	1.54477	1.72607
A0A0H3CDV2	CCNA_03727	mcsS	Small-conductance mechanosensitive channel mcsS OS=Caulobacter crescentus (strain NA1000 / CB15N) GN=mcsS PE=4 SV=1 - [A0A0H3CDV2_CAUCN]	0.0313309	0.0422098	0.0996218	3.17966	2.36016	0.116496	0.0438796	0.0217281	2.6549	5.36153	2.91728	3.86085	1.54462	1.94892
A0A0H3CCM9	CCNA_03609	CCNA_03609	Outer membrane protein OS=Caulobacter crescentus (strain NA1000 / CB15N) GN=CCNA_03609 PE=3 SV=1 - [A0A0H3CCM9_CAUCN]	0.048425	0.0545722	0.133162	2.74986	2.4401	0.169744	0.0550771	0.0290004	3.08194	5.85316	2.9159	4.14663	1.54394	2.05194
B8H5I1	CCNA_03561	atpG	ATP synthase gamma chain OS=Caulobacter crescentus (strain NA1000 / CB15N) GN=atpG PE=3 SV=1 - [ATPG_CAUCN]	0.0324654	0.0352442	0.104358	3.21443	2.96098	0.122823	0.0470641	0.0183229	2.6097	6.70326	2.91206	4.83212	1.54204	2.27266
A0A0H3C8K6	CCNA_01638	CCNA_01638	Beta-lactamase family protein OS=Caulobacter crescentus (strain NA1000 / CB15N) GN=CCNA_01638 PE=4 SV=1 - [A0A0H3C8K6_CAUCN]	0.0259753	0.0460409	0.0724525	2.78929	1.57365	0.130978	0.0432688	0.0329319	3.02707	3.97723	2.90818	2.77544	1.54012	1.47272
A0A0H3C8N6	CCNA_01109	CCNA_01109	Conserved hypothetical cytosolic protein OS=Caulobacter crescentus (strain NA1000 / CB15N) GN=CCNA_01109 PE=4 SV=1 - [A0A0H3C8N6_CAUCN]	0.0244773	0.042427	0.0703429	2.8738	1.65797	0.115964	0.0394121	0.0229282	2.94235	5.05773	2.90808	3.35785	1.54006	1.74754
A0A0H3CCC9	CCNA_03471	ispH	4-hydroxy-3-methylbut-2-enyl diphosphate reductase OS=Caulobacter crescentus (strain NA1000 / CB15N) GN=ispH PE=3 SV=1 - [A0A0H3CCC9_CAUCN]	0.0308433	0.0538652	0.0864471	2.80279	1.60488	0.130962	0.0434722	0.0252769	3.01254	5.18109	2.90766	3.39298	1.53986	1.76255
A0A0H3CCJ0	CCNA_02601	CCNA_02601	S-(hydroxymethyl)glutathione dehydrogenase OS=Caulobacter crescentus (strain NA1000 / CB15N) GN=CCNA_02601 PE=3 SV=1 - [A0A0H3CCJ0_CAUCN]	0.0270812	0.0380119	0.0765105	2.82523	2.0128	0.125239	0.0418873	0.0227678	2.9899	5.50069	2.90756	3.75675	1.53981	1.90948
A0A0H3CCD7	CCNA_03144	dnaG	DNA primase OS=Caulobacter crescentus (strain NA1000 / CB15N) GN=dnaG PE=3 SV=1 - [A0A0H3CCD7_CAUCN]	0.0326129	0.044357	0.106313	3.25984	2.39675	0.124933	0.0489117	0.0316861	2.55425	3.94283	2.90704	3.16979	1.53955	1.66439
A0A0H3CC28	CCNA_03337	pal	Peptidoglycan-associated lipoprotein pal OS=Caulobacter crescentus (strain NA1000 / CB15N) GN=pal PE=3 SV=1 - [A0A0H3CC28_CAUCN]	0.0334354	0.0359064	0.0824998	2.46744	2.29763	0.122365	0.036572	0.0214864	3.34586	5.695	2.90665	3.99631	1.53936	1.99867
A0A0H3C7C7	CCNA_01199	CCNA_01199	Glucose-1-phosphate thymidylyltransferase OS=Caulobacter crescentus (strain NA1000 / CB15N) GN=CCNA_01199 PE=3 SV=1 - [A0A0H3C7C7_CAUCN]	0.0272263	0.0434907	0.075263	2.76435	1.73056	0.12167	0.0399352	0.021134	3.04667	5.75706	2.90551	3.74381	1.53879	1.90451
A0A0H3CAM5	CCNA_02754	CCNA_02754	L-lysine/L-arginine carboxypeptidase OS=Caulobacter crescentus (strain NA1000 / CB15N) GN=CCNA_02754 PE=4 SV=1 - [A0A0H3CAM5_CAUCN]	0.0295725	0.0510276	0.0803744	2.71788	1.57512	0.136818	0.0442369	0.0269247	3.09284	5.08149	2.90536	3.3283	1.53872	1.73479
A0A0H3C4Y5	CCNA_00283	dapD	2,3,4,5-tetrahydropyridine-2,6-dicarboxylate N-succinyltransferase OS=Caulobacter crescentus (strain NA1000 / CB15N) GN=dapD PE=3 SV=1 - [A0A0H3C4Y5_CAUCN]	0.0269202	0.0467269	0.0713847	2.65172	1.5277	0.124615	0.0394672	0.0232918	3.15743	5.35016	2.90458	3.43893	1.53833	1.78196
A0A0H3C7V8	CCNA_01969	CCNA_01969	Aspartyl-tRNA synthetase OS=Caulobacter crescentus (strain NA1000 / CB15N) GN=CCNA_01969 PE=3 SV=1 - [A0A0H3C7V8_CAUCN]	0.0262919	0.0469504	0.0763647	2.9045	1.6265	0.116777	0.0402069	0.0229303	2.90439	5.09268	2.90445	3.35959	1.53826	1.74828
A0A0H3C461	CCNA_00265	amn	AMP nucleosidase OS=Caulobacter crescentus (strain NA1000 / CB15N) GN=amn PE=3 SV=1 - [A0A0H3C461_CAUCN]	0.0284426	0.0499324	0.0759168	2.66912	1.52039	0.11819	0.0376636	0.023113	3.13803	5.11355	2.90358	3.31697	1.53783	1.72987
A0A0H3CCD3	CCNA_03097	CCNA_03097	Aldo/keto reductase family protein OS=Caulobacter crescentus (strain NA1000 / CB15N) GN=CCNA_03097 PE=4 SV=1 - [A0A0H3CCD3_CAUCN]	0.0260056	0.0400704	0.0882395	3.3931	2.20211	0.105846	0.0438484	0.0281324	2.41391	3.76242	2.9035	2.98227	1.53779	1.57641
A0A0H3C682	CCNA_00207	CCNA_00207	Succinyl-CoA:3-ketoacid-coenzyme A transferase subunit B OS=Caulobacter crescentus (strain NA1000 / CB15N) GN=CCNA_00207 PE=4 SV=1 - [A0A0H3C682_CAUCN]	0.0314502	0.0333388	0.0709653	2.25643	2.12861	0.127507	0.0359259	0.0215853	3.54915	5.90711	2.90279	4.01786	1.53744	2.00643
A0A0H3CB72	CCNA_02673	uvrA	UvrABC system protein A OS=Caulobacter crescentus (strain NA1000 / CB15N) GN=uvrA PE=3 SV=1 - [A0A0H3CB72_CAUCN]	0.0292305	0.0448638	0.0817503	2.79675	1.82219	0.124764	0.0415031	0.0237837	3.00614	5.24578	2.90145	3.53399	1.53677	1.8213
A0A0H3CDJ0	CCNA_03527	CCNA_03527	Glutamate-cysteine ligase family 2 OS=Caulobacter crescentus (strain NA1000 / CB15N) GN=CCNA_03527 PE=4 SV=1 - [A0A0H3CDJ0_CAUCN]	0.0270286	0.0425855	0.0790683	2.92536	1.8567	0.114079	0.0396662	0.0228098	2.87598	5.00133	2.90067	3.42901	1.53639	1.77779
A0A0H3CA44	CCNA_02569	CCNA_02569	Glutathione S-transferase OS=Caulobacter crescentus (strain NA1000 / CB15N) GN=CCNA_02569 PE=4 SV=1 - [A0A0H3CA44_CAUCN]	0.0266044	0.042851	0.0742834	2.79214	1.73353	0.107646	0.0357925	0.0216743	3.0075	4.96654	2.89982	3.35003	1.53596	1.74418
A0A0H3C8Y5	CCNA_02096	CCNA_02096	CusF-family protein OS=Caulobacter crescentus (strain NA1000 / CB15N) GN=CCNA_02096 PE=4 SV=1 - [A0A0H3C8Y5_CAUCN]	0.0320684	0.0277592	0.0933029	2.9095	3.36116	0.153484	0.0531664	0.028616	2.88686	5.36357	2.89818	4.36236	1.53515	2.12511
A0A0H3C4D8	CCNA_00367	CCNA_00367	Phosphonates-binding protein OS=Caulobacter crescentus (strain NA1000 / CB15N) GN=CCNA_00367 PE=4 SV=1 - [A0A0H3C4D8_CAUCN]	0.034108	0.0445992	0.107617	3.15519	2.41299	0.13272	0.0502526	0.0254499	2.64105	5.21494	2.89812	3.81397	1.53512	1.93129
A0A0H3CDP2	CCNA_03012	CCNA_03012	Peroxiredoxin OS=Caulobacter crescentus (strain NA1000 / CB15N) GN=CCNA_03012 PE=4 SV=1 - [A0A0H3CDP2_CAUCN]	0.0232682	0.0389104	0.0629969	2.70743	1.61902	0.108245	0.0350543	0.0195454	3.08793	5.53814	2.89768	3.57858	1.5349	1.83939
A0A0H3C7Q8	CCNA_01917	CCNA_01917	Alpha-methylacyl-CoA racemase OS=Caulobacter crescentus (strain NA1000 / CB15N) GN=CCNA_01917 PE=4 SV=1 - [A0A0H3C7Q8_CAUCN]	0.0272425	0.0417221	0.0786919	2.88857	1.8861	0.0894785	0.0308361	0.0198789	2.90175	4.50118	2.89516	3.19364	1.53364	1.6752
A0A0H3C6R5	CCNA_00403	CCNA_00403	Short chain dehydrogenase OS=Caulobacter crescentus (strain NA1000 / CB15N) GN=CCNA_00403 PE=4 SV=1 - [A0A0H3C6R5_CAUCN]	0.0281829	0.0628098	0.0951404	3.37582	1.51474	0.123388	0.0511814	0.0320133	2.41081	3.85429	2.89331	2.68451	1.53272	1.42466
A0A0H3CDU2	CCNA_03715	CCNA_03715	OstA-like protein OS=Caulobacter crescentus (strain NA1000 / CB15N) GN=CCNA_03715 PE=4 SV=1 - [A0A0H3CDU2_CAUCN]	0.0341657	0.0563672	0.107334	3.14157	1.9042	0.135079	0.0511601	0.0271521	2.64031	4.97489	2.89094	3.43954	1.53154	1.78222
A0A0H3CD45	CCNA_03378	CCNA_03378	Inositol monophosphatase family protein OS=Caulobacter crescentus (strain NA1000 / CB15N) GN=CCNA_03378 PE=4 SV=1 - [A0A0H3CD45_CAUCN]	0.0256151	0.0433402	0.073203	2.8578	1.68903	0.114296	0.0390965	0.0194251	2.92344	5.88393	2.89062	3.78648	1.53138	1.92086
A0A0H3C8W8	CCNA_02370	malA	TonB-dependent maltose outer membrane transporter malA OS=Caulobacter crescentus (strain NA1000 / CB15N) GN=malA PE=3 SV=1 - [A0A0H3C8W8_CAUCN]	0.0392851	0.0730041	0.127521	3.24605	1.74677	0.131635	0.0520861	0.0219208	2.52725	6.005	2.88665	3.87588	1.52939	1.95453
A0A0H3CB32	CCNA_02094	CCNA_02094	MviM-like NAD-dependent oxidoreductase OS=Caulobacter crescentus (strain NA1000 / CB15N) GN=CCNA_02094 PE=4 SV=1 - [A0A0H3CB32_CAUCN]	0.0262492	0.0444471	0.075753	2.88592	1.70434	0.122885	0.042635	0.0249116	2.88226	4.93285	2.88409	3.3186	1.52812	1.73057
A0A0H3C3L9	CCNA_00030	CCNA_00030	Ribonuclease T2 OS=Caulobacter crescentus (strain NA1000 / CB15N) GN=CCNA_00030 PE=3 SV=1 - [A0A0H3C3L9_CAUCN]	0.0257895	0.0576257	0.0832121	3.22658	1.44401	0.114213	0.0450231	0.0248558	2.53676	4.59502	2.88167	3.01951	1.52691	1.59432
A0A0H3CB93	CCNA_03299	CCNA_03299	Outer membrane protein oprM OS=Caulobacter crescentus (strain NA1000 / CB15N) GN=CCNA_03299 PE=3 SV=1 - [A0A0H3CB93_CAUCN]	0.0403302	0.0269041	0.0815359	2.02171	3.03061	0.129052	0.0345553	0.0270002	3.73466	4.77968	2.87818	3.90515	1.52516	1.96538
B8H6D3	CCNA_03729	tal	Probable transaldolase OS=Caulobacter crescentus (strain NA1000 / CB15N) GN=tal PE=3 SV=1 - [TAL_CAUCN]	0.028765	0.0378673	0.0683839	2.37733	1.80588	0.1225	0.0362863	0.0187368	3.37593	6.53791	2.87663	4.1719	1.52438	2.0607
A0A0H3CCJ3	CCNA_03167	CCNA_03167	Uncharacterized protein OS=Caulobacter crescentus (strain NA1000 / CB15N) GN=CCNA_03167 PE=4 SV=1 - [A0A0H3CCJ3_CAUCN]	0.0326001	0.0471837	0.0973304	2.98559	2.0628	0.130871	0.0473968	0.0298245	2.76118	4.38805	2.87339	3.22542	1.52275	1.68949
B8GVF3	CCNA_01658	queA	S-adenosylmethionine:tRNA ribosyltransferase-isomerase OS=Caulobacter crescentus (strain NA1000 / CB15N) GN=queA PE=3 SV=1 - [QUEA_CAUCN]	0.0247449	0.0465693	0.0735229	2.97124	1.57878	0.113493	0.0409004	0.0321552	2.77485	3.52952	2.87304	2.55415	1.52258	1.35284
A0A0H3C7R2	CCNA_01563	CCNA_01563	2-dehydro-3-deoxygluconokinase OS=Caulobacter crescentus (strain NA1000 / CB15N) GN=CCNA_01563 PE=4 SV=1 - [A0A0H3C7R2_CAUCN]	0.0272969	0.0441096	0.0708203	2.59445	1.60555	0.125243	0.0397443	0.020798	3.15122	6.02189	2.87284	3.81372	1.52248	1.9312
A0A0H3CAK7	CCNA_02733	CCNA_02733	Glutaminyl-peptide cyclotransferase OS=Caulobacter crescentus (strain NA1000 / CB15N) GN=CCNA_02733 PE=4 SV=1 - [A0A0H3CAK7_CAUCN]	0.0291839	0.0453463	0.0862268	2.95461	1.90152	0.111587	0.0400123	0.0258551	2.78882	4.31586	2.87171	3.10869	1.52191	1.63631
A0A0H3CBJ5	CCNA_02237	CCNA_02237	Xaa-pro dipeptidyl-peptidase OS=Caulobacter crescentus (strain NA1000 / CB15N) GN=CCNA_02237 PE=4 SV=1 - [A0A0H3CBJ5_CAUCN]	0.0289687	0.0541037	0.0820038	2.83077	1.51568	0.122977	0.0422311	0.025143	2.91199	4.8911	2.87138	3.20339	1.52175	1.6796
A0A0H3C6P6	CCNA_00381	CCNA_00381	A/G-specific adenine DNA glycosylase OS=Caulobacter crescentus (strain NA1000 / CB15N) GN=CCNA_00381 PE=4 SV=1 - [A0A0H3C6P6_CAUCN]	0.024997	0.0360206	0.0813	3.25239	2.25704	0.116641	0.0468399	0.0236352	2.4902	4.93503	2.87129	3.59604	1.5217	1.84641
A0A0H3C643	CCNA_00566	CCNA_00566	Mannonate dehydratase OS=Caulobacter crescentus (strain NA1000 / CB15N) GN=CCNA_00566 PE=4 SV=1 - [A0A0H3C643_CAUCN]	0.0312577	0.0474154	0.0936969	2.99756	1.97609	0.115744	0.0422055	0.0209066	2.7424	5.53627	2.86998	3.75618	1.52104	1.90927
A0A0H3C541	CCNA_00358	CCNA_00358	Delta 3,5-delta2,4-dienoyl-CoA isomerase OS=Caulobacter crescentus (strain NA1000 / CB15N) GN=CCNA_00358 PE=4 SV=1 - [A0A0H3C541_CAUCN]	0.0286898	0.053161	0.092368	3.21955	1.73751	0.109513	0.0436057	0.0209021	2.51143	5.23932	2.86549	3.48842	1.51878	1.80257
A0A0H3C6B6	CCNA_00800	cydA	Cytochrome bd-type quinol oxidase, subunit 1 cydA OS=Caulobacter crescentus (strain NA1000 / CB15N) GN=cydA PE=4 SV=1 - [A0A0H3C6B6_CAUCN]	0.033229	0.0513219	0.10251	3.08496	1.99739	0.133927	0.0506693	0.0200184	2.64316	6.69021	2.86406	4.3438	1.51806	2.11896
A0A0H3C618	CCNA_00526	CCNA_00526	BMFP membrane fusogenic protein OS=Caulobacter crescentus (strain NA1000 / CB15N) GN=CCNA_00526 PE=4 SV=1 - [A0A0H3C618_CAUCN]	0.0343821	0.052552	0.111224	3.23495	2.11646	0.140052	0.0561755	0.0270104	2.49311	5.18509	2.86403	3.65078	1.51804	1.8682
A0A0H3CD48	CCNA_03453	CCNA_03453	AcrR-family transcriptional regulator OS=Caulobacter crescentus (strain NA1000 / CB15N) GN=CCNA_03453 PE=4 SV=1 - [A0A0H3CD48_CAUCN]	0.0258098	0.0471353	0.079578	3.08325	1.68829	0.110431	0.0417693	0.0239091	2.64384	4.6188	2.86355	3.15355	1.5178	1.65697
A0A0H3C5S1	CCNA_00392	CCNA_00392	Dihydroorotase OS=Caulobacter crescentus (strain NA1000 / CB15N) GN=CCNA_00392 PE=3 SV=1 - [A0A0H3C5S1_CAUCN]	0.0253556	0.0461573	0.0763401	3.01078	1.65391	0.118571	0.043679	0.0236377	2.7146	5.01618	2.86269	3.33504	1.51737	1.73771
A0A0H3CAN2	CCNA_03063	CCNA_03063	Uncharacterized protein OS=Caulobacter crescentus (strain NA1000 / CB15N) GN=CCNA_03063 PE=4 SV=1 - [A0A0H3CAN2_CAUCN]	0.0372028	0.0444796	0.114107	3.06717	2.56538	0.125518	0.0472589	0.0277384	2.65597	4.52507	2.86157	3.54523	1.51681	1.82588
A0A0H3CBW1	CCNA_02359	CCNA_02359	Uncharacterized protein OS=Caulobacter crescentus (strain NA1000 / CB15N) GN=CCNA_02359 PE=4 SV=1 - [A0A0H3CBW1_CAUCN]	0.0267126	0.0420318	0.0806752	3.02012	1.91938	0.126092	0.0466891	0.0241451	2.70068	5.22227	2.8604	3.57083	1.51621	1.83626
A0A0H3C9P1	CCNA_02395	CCNA_02395	Uncharacterized protein OS=Caulobacter crescentus (strain NA1000 / CB15N) GN=CCNA_02395 PE=4 SV=1 - [A0A0H3C9P1_CAUCN]	0.0285239	0.0461849	0.069541	2.43799	1.50571	0.122041	0.0371778	0.0188936	3.28262	6.45935	2.8603	3.98253	1.51617	1.99369
A0A0H3C4Q9	CCNA_00465	CCNA_00465	UDP-galactopyranose mutase OS=Caulobacter crescentus (strain NA1000 / CB15N) GN=CCNA_00465 PE=4 SV=1 - [A0A0H3C4Q9_CAUCN]	0.0250185	0.0436624	0.0754892	3.01734	1.72893	0.111792	0.0413724	0.0248157	2.70209	4.50489	2.85972	3.11691	1.51587	1.64012
A0A0H3C764	CCNA_01684	CCNA_01684	Phenylalanine-4-hydroxylase OS=Caulobacter crescentus (strain NA1000 / CB15N) GN=CCNA_01684 PE=4 SV=1 - [A0A0H3C764_CAUCN]	0.0271771	0.0411564	0.0736874	2.71138	1.79042	0.108692	0.0361564	0.0226528	3.00617	4.79819	2.85877	3.29431	1.5154	1.71998
A0A0H3C848	CCNA_01738	CCNA_01738	TonB-dependent outer membrane receptor OS=Caulobacter crescentus (strain NA1000 / CB15N) GN=CCNA_01738 PE=3 SV=1 - [A0A0H3C848_CAUCN]	0.035346	0.0496896	0.110332	3.1215	2.22043	0.130911	0.0504576	0.0255156	2.59447	5.13061	2.85798	3.67552	1.515	1.87795
A0A0H3CBX3	CCNA_03261	queE	7-carboxy-7-deazaguanine synthase OS=Caulobacter crescentus (strain NA1000 / CB15N) GN=queE PE=3 SV=1 - [A0A0H3CBX3_CAUCN]	0.0303625	0.0434751	0.0690609	2.27455	1.58852	0.11813	0.0343341	0.0193687	3.4406	6.099	2.85758	3.84376	1.51479	1.94252
A0A0H3C5M8	CCNA_01116	divJ	Histidine protein kinase DivJ OS=Caulobacter crescentus (strain NA1000 / CB15N) GN=divJ PE=4 SV=1 - [A0A0H3C5M8_CAUCN]	0.0314356	0.0431322	0.0877036	2.78995	2.03336	0.155665	0.0532155	0.0284576	2.92518	5.47008	2.85757	3.75172	1.51479	1.90755
A0A0H3C808	CCNA_02027	nuoE	NADH-quinone oxidoreductase chain E OS=Caulobacter crescentus (strain NA1000 / CB15N) GN=nuoE PE=4 SV=1 - [A0A0H3C808_CAUCN]	0.0291904	0.0525325	0.079586	2.72645	1.51499	0.124098	0.0416072	0.0260798	2.98261	4.7584	2.85453	3.13669	1.51325	1.64924
A0A0H3C9X3	CCNA_02759	map	Methionine aminopeptidase OS=Caulobacter crescentus (strain NA1000 / CB15N) GN=map PE=3 SV=1 - [A0A0H3C9X3_CAUCN]	0.0273973	0.0502024	0.0776926	2.83578	1.54759	0.118234	0.0411527	0.0280041	2.87305	4.22202	2.85441	2.88481	1.51319	1.52847
A0A0H3CB24	CCNA_02600	CCNA_02600	S-formylglutathione hydrolase OS=Caulobacter crescentus (strain NA1000 / CB15N) GN=CCNA_02600 PE=3 SV=1 - [A0A0H3CB24_CAUCN]	0.0289076	0.0448868	0.0794728	2.7492	1.77052	0.121663	0.0411533	0.0260374	2.95633	4.67262	2.85277	3.22157	1.51236	1.68776
B8H3C9	CCNA_03201	purA	Adenylosuccinate synthetase OS=Caulobacter crescentus (strain NA1000 / CB15N) GN=purA PE=3 SV=1 - [PURA_CAUCN]	0.0283107	0.0484248	0.0836159	2.95351	1.72672	0.124552	0.0453164	0.0210882	2.7485	5.90626	2.851	3.81649	1.51147	1.93225
A0A0H3C720	CCNA_00534	CCNA_00534	Uncharacterized protein OS=Caulobacter crescentus (strain NA1000 / CB15N) GN=CCNA_00534 PE=4 SV=1 - [A0A0H3C720_CAUCN]	0.0270993	0.0486546	0.0794797	2.93291	1.63355	0.117546	0.0425007	0.0298333	2.76574	3.94009	2.84932	2.78682	1.51062	1.47862
A0A0H3C3K6	CCNA_00005	dnaQ	DNA polymerase III, epsilon chain OS=Caulobacter crescentus (strain NA1000 / CB15N) GN=dnaQ PE=4 SV=1 - [A0A0H3C3K6_CAUCN]	0.0337297	0.0468778	0.101427	3.00707	2.16365	0.127797	0.0475713	0.0345547	2.68643	3.6984	2.84675	2.93103	1.50932	1.55141
A0A0H3C5V0	CCNA_00610	CCNA_00610	Alpha-1,2-mannosidase OS=Caulobacter crescentus (strain NA1000 / CB15N) GN=CCNA_00610 PE=4 SV=1 - [A0A0H3C5V0_CAUCN]	0.0225552	0.0417167	0.0655623	2.90675	1.57161	0.120998	0.0434615	0.0190866	2.78403	6.33941	2.84539	3.95551	1.50863	1.98386
A0A0H3CAV8	CCNA_03148	CCNA_03148	Uncharacterized protein OS=Caulobacter crescentus (strain NA1000 / CB15N) GN=CCNA_03148 PE=4 SV=1 - [A0A0H3CAV8_CAUCN]	0.0272262	0.0469602	0.0774378	2.84424	1.64901	0.119748	0.0420762	0.0221392	2.84598	5.40886	2.84511	3.52894	1.50849	1.81923
A0A0H3C5J2	CCNA_00267	CCNA_00267	MutT-like protein OS=Caulobacter crescentus (strain NA1000 / CB15N) GN=CCNA_00267 PE=3 SV=1 - [A0A0H3C5J2_CAUCN]	0.0224381	0.0315796	0.0657297	2.92938	2.0814	0.109614	0.0397173	0.0173303	2.75985	6.32499	2.84461	4.2032	1.50823	2.07149
A0A0H3CCV3	CCNA_02699	CCNA_02699	Guanine deaminase OS=Caulobacter crescentus (strain NA1000 / CB15N) GN=CCNA_02699 PE=4 SV=1 - [A0A0H3CCV3_CAUCN]	0.0275033	0.050029	0.0756875	2.75194	1.51287	0.107211	0.0365182	0.0219868	2.93581	4.87614	2.84388	3.19451	1.50786	1.67559
A0A0H3CB00	CCNA_02915	CCNA_02915	TldD/PmbA family protein OS=Caulobacter crescentus (strain NA1000 / CB15N) GN=CCNA_02915 PE=4 SV=1 - [A0A0H3CB00_CAUCN]	0.0290202	0.0516785	0.0778092	2.68121	1.50564	0.121918	0.0405899	0.0240618	3.00366	5.06688	2.84243	3.28626	1.50713	1.71645
A0A0H3C4I2	CCNA_00405	CCNA_00405	Short chain dehydrogenase OS=Caulobacter crescentus (strain NA1000 / CB15N) GN=CCNA_00405 PE=4 SV=1 - [A0A0H3C4I2_CAUCN]	0.0239155	0.0327879	0.0670078	2.80185	2.04367	0.0991701	0.0344284	0.0166816	2.88048	5.94488	2.84116	3.99428	1.50648	1.99793
A0A0H3CE00	CCNA_03771	CCNA_03771	Dehydrogenase with MaoC-like domain/dehydrogenase with MaoC-like domain OS=Caulobacter crescentus (strain NA1000 / CB15N) GN=CCNA_03771 PE=4 SV=1 - [A0A0H3CE00_CAUCN]	0.0281466	0.0525109	0.082137	2.91819	1.56419	0.116082	0.0421225	0.0268346	2.75581	4.32582	2.837	2.945	1.50437	1.55827
A0A0H3CB86	CCNA_02134	edd	Phosphogluconate dehydratase OS=Caulobacter crescentus (strain NA1000 / CB15N) GN=edd PE=3 SV=1 - [A0A0H3CB86_CAUCN]	0.0264391	0.0438765	0.0691472	2.61534	1.57595	0.117762	0.0385331	0.0240485	3.05613	4.89687	2.83573	3.23641	1.50372	1.69439
B8H5V5	CCNA_01558	kduI	4-deoxy-L-threo-5-hexosulose-uronate ketol-isomerase OS=Caulobacter crescentus (strain NA1000 / CB15N) GN=kduI PE=3 SV=1 - [KDUI_CAUCN]	0.0310076	0.0552866	0.0881323	2.84228	1.5941	0.127582	0.0451699	0.0256378	2.82449	4.97634	2.83339	3.28522	1.50253	1.71599
A0A0H3CBN3	CCNA_02273	CCNA_02273	Glutathione peroxidase OS=Caulobacter crescentus (strain NA1000 / CB15N) GN=CCNA_02273 PE=4 SV=1 - [A0A0H3CBN3_CAUCN]	0.0211562	0.0344066	0.0540622	2.55538	1.57128	0.0938616	0.0301748	0.0204916	3.11059	4.5805	2.83299	3.07589	1.50232	1.621
A0A0H3C9K7	CCNA_01509	CCNA_01509	3-oxoacyl-(Acyl-carrier-protein) synthase III OS=Caulobacter crescentus (strain NA1000 / CB15N) GN=CCNA_01509 PE=4 SV=1 - [A0A0H3C9K7_CAUCN]	0.0286905	0.0499333	0.0850261	2.96357	1.70279	0.123449	0.0456912	0.0225273	2.7018	5.47995	2.83268	3.59137	1.50217	1.84453
A0A0H3CBG8	CCNA_03392	purK	N5-carboxyaminoimidazole ribonucleotide synthase OS=Caulobacter crescentus (strain NA1000 / CB15N) GN=purK PE=3 SV=1 - [A0A0H3CBG8_CAUCN]	0.0285199	0.0486153	0.0776295	2.72194	1.59681	0.121712	0.0414225	0.0234217	2.93831	5.19656	2.83013	3.39668	1.50087	1.76413
A0A0H3C302	CCNA_00198	trmD	tRNA (guanine-N(1)-)-methyltransferase OS=Caulobacter crescentus (strain NA1000 / CB15N) GN=trmD PE=3 SV=1 - [A0A0H3C302_CAUCN]	0.0321173	0.0364916	0.0768251	2.39201	2.10528	0.124629	0.0381459	0.0246763	3.26718	5.05056	2.8296	3.57792	1.5006	1.83912
A0A0H3C3V4	CCNA_00140	gshB	Glutathione synthetase OS=Caulobacter crescentus (strain NA1000 / CB15N) GN=gshB PE=3 SV=1 - [A0A0H3C3V4_CAUCN]	0.0249933	0.0425566	0.0670019	2.6808	1.57442	0.112066	0.0376783	0.024561	2.9743	4.56277	2.82755	3.0686	1.49955	1.61758
A0A0H3CBW2	CCNA_02961	CCNA_02961	NeuB-family N-acetylneuraminate synthase OS=Caulobacter crescentus (strain NA1000 / CB15N) GN=CCNA_02961 PE=4 SV=1 - [A0A0H3CBW2_CAUCN]	0.0377481	0.0340226	0.0818214	2.16757	2.40491	0.13788	0.0395504	0.0173799	3.48618	7.93328	2.82687	5.1691	1.49921	2.36991
A0A0H3C4C7	CCNA_00357	CCNA_00357	Secretory tripeptidyl aminopeptidase OS=Caulobacter crescentus (strain NA1000 / CB15N) GN=CCNA_00357 PE=4 SV=1 - [A0A0H3C4C7_CAUCN]	0.0253512	0.0507032	0.0743587	2.93314	1.46655	0.11281	0.0414907	0.0249108	2.71891	4.52855	2.82603	2.99755	1.49878	1.58378
A0A0H3C4J4	CCNA_00415	CCNA_00415	Uncharacterized protein OS=Caulobacter crescentus (strain NA1000 / CB15N) GN=CCNA_00415 PE=4 SV=1 - [A0A0H3C4J4_CAUCN]	0.0296475	0.0468886	0.093549	3.15538	1.99513	0.126141	0.0505316	0.0274939	2.49629	4.58798	2.82583	3.29156	1.49868	1.71877
B8H414	CCNA_03304	fusA	Elongation factor G OS=Caulobacter crescentus (strain NA1000 / CB15N) GN=fusA PE=3 SV=1 - [EFG_CAUCN]	0.0297133	0.0495221	0.0809758	2.72524	1.63514	0.122183	0.0417881	0.0242228	2.92387	5.04411	2.82455	3.33963	1.49802	1.73969
A0A0H3CCG5	CCNA_02572	CCNA_02572	Adenylosuccinate lyase OS=Caulobacter crescentus (strain NA1000 / CB15N) GN=CCNA_02572 PE=3 SV=1 - [A0A0H3CCG5_CAUCN]	0.0274551	0.056488	0.0795704	2.89821	1.40862	0.109762	0.0399082	0.0243093	2.75037	4.51525	2.82429	2.96194	1.49789	1.56654
B8GZA6	CCNA_02430	CCNA_02430	UPF0262 protein CCNA_02430 OS=Caulobacter crescentus (strain NA1000 / CB15N) GN=CCNA_02430 PE=3 SV=1 - [Y2430_CAUCN]	0.0332316	0.0520085	0.116341	3.50091	2.23696	0.107816	0.0503125	0.0257263	2.14292	4.19088	2.82192	3.21392	1.49668	1.68433
A0A0H3CBA8	CCNA_02698	CCNA_02698	Inosine-uridine nucleoside N-ribohydrolase OS=Caulobacter crescentus (strain NA1000 / CB15N) GN=CCNA_02698 PE=4 SV=1 - [A0A0H3CBA8_CAUCN]	0.0265806	0.0468535	0.0711911	2.67832	1.51944	0.118604	0.0400009	0.0204696	2.96503	5.79413	2.82167	3.65679	1.49655	1.87058
B8H3F9	CCNA_01113	CCNA_01113	UPF0176 protein CCNA_01113 OS=Caulobacter crescentus (strain NA1000 / CB15N) GN=CCNA_01113 PE=3 SV=1 - [Y1113_CAUCN]	0.0336703	0.0506695	0.115534	3.43134	2.28016	0.12889	0.0583148	0.0389647	2.21024	3.30786	2.82079	2.79401	1.4961	1.48234
A0A0H3C6H6	CCNA_00862	xylD	Xylonate dehydratase xylD OS=Caulobacter crescentus (strain NA1000 / CB15N) GN=xylD PE=3 SV=1 - [A0A0H3C6H6_CAUCN]	0.0296716	0.0479732	0.0823634	2.77583	1.71686	0.122837	0.0428903	0.0253944	2.86398	4.83716	2.8199	3.27701	1.49564	1.71238
A0A0H3C7Q1	CCNA_00752	CCNA_00752	3-hydroxybutyryl-CoA dehydrogenase OS=Caulobacter crescentus (strain NA1000 / CB15N) GN=CCNA_00752 PE=4 SV=1 - [A0A0H3C7Q1_CAUCN]	0.0274068	0.0400373	0.0695749	2.5386	1.73775	0.112594	0.0363733	0.0204044	3.0955	5.5181	2.81705	3.62792	1.49419	1.85914
B8H3I7	CCNA_01141	recA	Protein RecA OS=Caulobacter crescentus (strain NA1000 / CB15N) GN=recA PE=3 SV=1 - [RECA_CAUCN]	0.0335415	0.0436274	0.107079	3.19242	2.45439	0.129285	0.0529654	0.0314201	2.44094	4.11473	2.81668	3.28456	1.494	1.7157
B8H2R9	CCNA_01008	hutU	Urocanate hydratase OS=Caulobacter crescentus (strain NA1000 / CB15N) GN=hutU PE=3 SV=1 - [HUTU_CAUCN]	0.0278816	0.0432395	0.0785144	2.81599	1.8158	0.118584	0.0420958	0.0216711	2.817	5.47199	2.8165	3.6439	1.4939	1.86548
A0A0H3CCN8	CCNA_03619	CCNA_03619	Zinc metalloprotease OS=Caulobacter crescentus (strain NA1000 / CB15N) GN=CCNA_03619 PE=4 SV=1 - [A0A0H3CCN8_CAUCN]	0.0296203	0.0633533	0.0831313	2.80656	1.31219	0.119244	0.0422148	0.0249125	2.82471	4.78653	2.81564	3.04936	1.49346	1.60851
A0A0H3CBT1	CCNA_02326	argD	Acetylornithine aminotransferase OS=Caulobacter crescentus (strain NA1000 / CB15N) GN=argD PE=3 SV=1 - [A0A0H3CBT1_CAUCN]	0.029847	0.0422108	0.0785436	2.63154	1.86075	0.126086	0.0420574	0.0206439	2.99794	6.10764	2.81474	3.98419	1.493	1.99429
A0A0H3CAA0	CCNA_02278	CCNA_02278	Conserved hypothetical membrane protein OS=Caulobacter crescentus (strain NA1000 / CB15N) GN=CCNA_02278 PE=4 SV=1 - [A0A0H3CAA0_CAUCN]	0.0306846	0.0355144	0.0910731	2.96804	2.5644	0.114184	0.0429295	0.0195789	2.6598	5.83199	2.81392	4.1982	1.49258	2.06977
A0A0H3CAA6	CCNA_02914	CCNA_02914	Zinc metalloprotease OS=Caulobacter crescentus (strain NA1000 / CB15N) GN=CCNA_02914 PE=4 SV=1 - [A0A0H3CAA6_CAUCN]	0.0290536	0.0513816	0.0764461	2.63121	1.48781	0.122715	0.0409512	0.0226189	2.9966	5.42532	2.81391	3.45656	1.49257	1.78934
B8GZU9	CCNA_00518	rplY	50S ribosomal protein L25 OS=Caulobacter crescentus (strain NA1000 / CB15N) GN=rplY PE=3 SV=1 - [RL25_CAUCN]	0.0326049	0.0580611	0.0886157	2.71786	1.52625	0.125128	0.0430273	0.0230211	2.90811	5.43537	2.81299	3.48081	1.4921	1.79942
A0A0H3C5W3	CCNA_00909	CCNA_00909	Uncharacterized protein OS=Caulobacter crescentus (strain NA1000 / CB15N) GN=CCNA_00909 PE=4 SV=1 - [A0A0H3C5W3_CAUCN]	0.0284594	0.0406792	0.0726925	2.55425	1.78697	0.108185	0.0352375	0.0246873	3.07018	4.38223	2.81222	3.0846	1.49171	1.62508
A0A0H3C5P8	CCNA_00364	CCNA_00364	Deoxyhypusine synthase-like protein OS=Caulobacter crescentus (strain NA1000 / CB15N) GN=CCNA_00364 PE=3 SV=1 - [A0A0H3C5P8_CAUCN]	0.0265767	0.0477941	0.07174	2.69936	1.50102	0.116932	0.0400166	0.0227151	2.92208	5.14775	2.81072	3.32439	1.49094	1.73309
A0A0H3CCI6	CCNA_03161	xylR	Transcriptional regulator xylR OS=Caulobacter crescentus (strain NA1000 / CB15N) GN=xylR PE=4 SV=1 - [A0A0H3CCI6_CAUCN]	0.0259265	0.0403114	0.0703365	2.71292	1.74483	0.12062	0.0414745	0.0216367	2.9083	5.57479	2.81061	3.65981	1.49088	1.87177
A0A0H3CCP4	CCNA_03624	CCNA_03624	Sodium bicarbonate cotransporter OS=Caulobacter crescentus (strain NA1000 / CB15N) GN=CCNA_03624 PE=4 SV=1 - [A0A0H3CCP4_CAUCN]	0.0360577	0.0529629	0.0978922	2.71488	1.84832	0.129902	0.0446968	0.020669	2.90629	6.28485	2.81058	4.06659	1.49087	2.02382
A0A0H3C602	CCNA_00501	CCNA_00501	Glucosyltransferase OS=Caulobacter crescentus (strain NA1000 / CB15N) GN=CCNA_00501 PE=4 SV=1 - [A0A0H3C602_CAUCN]	0.0315716	0.0373824	0.0905998	2.86966	2.4236	0.120971	0.0439973	0.0147038	2.74952	8.22722	2.80959	5.32541	1.49036	2.41289
A0A0H3CCN9	CCNA_02658	CCNA_02658	3-hydroxybutyryl-CoA dehydratase OS=Caulobacter crescentus (strain NA1000 / CB15N) GN=CCNA_02658 PE=4 SV=1 - [A0A0H3CCN9_CAUCN]	0.0265232	0.049745	0.0733304	2.76477	1.47413	0.116807	0.0410344	0.0189232	2.84656	6.17269	2.80567	3.82341	1.48834	1.93486
A0A0H3C9T4	CCNA_01583	CCNA_01583	Phosphate-binding protein OS=Caulobacter crescentus (strain NA1000 / CB15N) GN=CCNA_01583 PE=4 SV=1 - [A0A0H3C9T4_CAUCN]	0.0283583	0.0573988	0.0828378	2.92111	1.4432	0.118462	0.0440524	0.0248876	2.68911	4.75989	2.80511	3.10154	1.48806	1.63299
A0A0H3C3X6	CCNA_00167	CCNA_00167	Metallophosphatase family protein OS=Caulobacter crescentus (strain NA1000 / CB15N) GN=CCNA_00167 PE=4 SV=1 - [A0A0H3C3X6_CAUCN]	0.0265859	0.0386736	0.0795494	2.99217	2.05695	0.117309	0.0448215	0.0259877	2.61725	4.51402	2.80471	3.28548	1.48785	1.71611
A0A0H3C6P7	CCNA_01478	CCNA_01478	CRP-family transcription regulator OS=Caulobacter crescentus (strain NA1000 / CB15N) GN=CCNA_01478 PE=4 SV=1 - [A0A0H3C6P7_CAUCN]	0.029609	0.0452156	0.0789232	2.66551	1.74549	0.106709	0.0363312	0.031476	2.93712	3.39017	2.80131	2.56783	1.4861	1.36055
A0A0H3C4J0	CCNA_00123	CCNA_00123	3-hydroxyacyl CoA dehydrogenase OS=Caulobacter crescentus (strain NA1000 / CB15N) GN=CCNA_00123 PE=3 SV=1 - [A0A0H3C4J0_CAUCN]	0.0242599	0.0400354	0.0739141	3.04676	1.84622	0.115799	0.0453475	0.0207323	2.5536	5.58546	2.80018	3.71584	1.48552	1.89369
A0A0H3CBQ6	CCNA_03207	CCNA_03207	Uncharacterized protein OS=Caulobacter crescentus (strain NA1000 / CB15N) GN=CCNA_03207 PE=4 SV=1 - [A0A0H3CBQ6_CAUCN]	0.0289902	0.0447032	0.0797456	2.75078	1.78389	0.121606	0.0426784	0.0228826	2.84934	5.31433	2.80006	3.54911	1.48546	1.82746
A0A0H3C7L1	CCNA_00695	CCNA_00695	Metal-dependent hydrolase OS=Caulobacter crescentus (strain NA1000 / CB15N) GN=CCNA_00695 PE=4 SV=1 - [A0A0H3C7L1_CAUCN]	0.0249576	0.0540109	0.080671	3.23232	1.49361	0.112387	0.0474765	0.0262552	2.36721	4.28055	2.79977	2.88708	1.48531	1.52961
A0A0H3C724	CCNA_00985	ptrB	Protease II PtrB OS=Caulobacter crescentus (strain NA1000 / CB15N) GN=ptrB PE=4 SV=1 - [A0A0H3C724_CAUCN]	0.028076	0.0526004	0.0826142	2.94252	1.5706	0.116279	0.0438044	0.0271493	2.65451	4.28295	2.79852	2.92677	1.48466	1.54931
A0A0H3C394	CCNA_00305	czcD	Cobalt-zinc-cadmium resistance protein czcD OS=Caulobacter crescentus (strain NA1000 / CB15N) GN=czcD PE=4 SV=1 - [A0A0H3C394_CAUCN]	0.0320902	0.0370622	0.100741	3.1393	2.71816	0.138968	0.0565797	0.0198021	2.45614	7.01784	2.79772	4.868	1.48425	2.28333
B8GWR1	CCNA_01988	lpxA	Acyl-[acyl-carrier-protein]--UDP-N-acetylglucosamine O-acyltransferase OS=Caulobacter crescentus (strain NA1000 / CB15N) GN=lpxA PE=3 SV=1 - [LPXA_CAUCN]	0.0282116	0.0435137	0.0819326	2.90422	1.88292	0.117115	0.0435523	0.0234155	2.68907	5.00159	2.79664	3.44225	1.4837	1.78335
A0A0H3C8K1	CCNA_01629	CCNA_01629	Signal peptidase I OS=Caulobacter crescentus (strain NA1000 / CB15N) GN=CCNA_01629 PE=3 SV=1 - [A0A0H3C8K1_CAUCN]	0.0342781	0.043832	0.100812	2.94101	2.29997	0.122813	0.0463192	0.024673	2.65146	4.97764	2.79623	3.6388	1.48348	1.86346
B8GYF0	CCNA_00280	truA	tRNA pseudouridine synthase A OS=Caulobacter crescentus (strain NA1000 / CB15N) GN=truA PE=3 SV=1 - [TRUA_CAUCN]	0.0255789	0.0456368	0.0733942	2.86933	1.60823	0.128808	0.0473174	0.0274943	2.72222	4.68491	2.79577	3.14657	1.48325	1.65378
A0A0H3CDX4	CCNA_03093	CCNA_03093	OsmC-related redox protein OS=Caulobacter crescentus (strain NA1000 / CB15N) GN=CCNA_03093 PE=4 SV=1 - [A0A0H3CDX4_CAUCN]	0.02669	0.0358247	0.0637668	2.38916	1.77997	0.108715	0.0339542	0.026473	3.20181	4.10664	2.79549	2.9433	1.4831	1.55744
A0A0H3C811	CCNA_01475	ompW	OmpW family outer membrane cation channel OS=Caulobacter crescentus (strain NA1000 / CB15N) GN=ompW PE=4 SV=1 - [A0A0H3C811_CAUCN]	0.0289003	0.0235807	0.0689218	2.38482	2.9228	0.125352	0.0390984	0.0225353	3.20607	5.56249	2.79544	4.24264	1.48308	2.08496
A0A0H3C5R6	CCNA_01162	CCNA_01162	Beta-D-glucoside glucohydrolase OS=Caulobacter crescentus (strain NA1000 / CB15N) GN=CCNA_01162 PE=3 SV=1 - [A0A0H3C5R6_CAUCN]	0.0291595	0.0451003	0.0768848	2.6367	1.70475	0.122399	0.0414506	0.0249108	2.95288	4.91349	2.79479	3.30912	1.48274	1.72645
A0A0H3C7X0	CCNA_01364	dusA	tRNA-dihydrouridine(20/20a) synthase OS=Caulobacter crescentus (strain NA1000 / CB15N) GN=dusA PE=3 SV=1 - [A0A0H3C7X0_CAUCN]	0.0316427	0.0559802	0.0852557	2.69433	1.52296	0.11973	0.0413737	0.0210005	2.89387	5.70129	2.7941	3.61213	1.48238	1.85285
A0A0H3CA30	CCNA_02302	CCNA_02302	1-acyl-sn-glycerol-3-phosphate acyltransferase OS=Caulobacter crescentus (strain NA1000 / CB15N) GN=CCNA_02302 PE=4 SV=1 - [A0A0H3CA30_CAUCN]	0.0345247	0.0440445	0.0982659	2.84625	2.23106	0.120361	0.04392	0.0162584	2.74046	7.40298	2.79335	4.81702	1.482	2.26814
A0A0H3CBT6	CCNA_02933	CCNA_02933	Aminopeptidase OS=Caulobacter crescentus (strain NA1000 / CB15N) GN=CCNA_02933 PE=4 SV=1 - [A0A0H3CBT6_CAUCN]	0.028605	0.0512994	0.0737703	2.57893	1.43804	0.123715	0.0411404	0.0219605	3.00713	5.6335	2.79303	3.53577	1.48183	1.82202
A0A0H3CA25	CCNA_02297	CCNA_02297	Hypoxanthine-guanine phosphoribosyltransferase OS=Caulobacter crescentus (strain NA1000 / CB15N) GN=CCNA_02297 PE=4 SV=1 - [A0A0H3CA25_CAUCN]	0.027409	0.0395531	0.0700059	2.55412	1.76992	0.111572	0.0368053	0.0255678	3.03142	4.36377	2.79277	3.06684	1.4817	1.61675
A0A0H3C4P2	CCNA_00200	CCNA_00200	2OG-Fe(II) oxygenase superfamily protein OS=Caulobacter crescentus (strain NA1000 / CB15N) GN=CCNA_00200 PE=3 SV=1 - [A0A0H3C4P2_CAUCN]	0.024215	0.0550548	0.0692527	2.85991	1.25789	0.110464	0.0405626	0.0250854	2.72331	4.40353	2.79161	2.83071	1.4811	1.50116
A0A0H3CCE1	CCNA_02545	CCNA_02545	Alkaline phosphatase OS=Caulobacter crescentus (strain NA1000 / CB15N) GN=CCNA_02545 PE=4 SV=1 - [A0A0H3CCE1_CAUCN]	0.0278281	0.0522746	0.0817172	2.9365	1.56323	0.119799	0.0453134	0.023369	2.64378	5.12638	2.79014	3.3448	1.48034	1.74192
A0A0H3C6R1	CCNA_00886	CCNA_00886	Aspartokinase OS=Caulobacter crescentus (strain NA1000 / CB15N) GN=CCNA_00886 PE=3 SV=1 - [A0A0H3C6R1_CAUCN]	0.0267024	0.0395263	0.0704764	2.63932	1.78302	0.12176	0.0414248	0.0201333	2.93931	6.0477	2.78932	3.91536	1.47991	1.96915
A0A0H3C855	CCNA_00922	clpB	Chaperone protein ClpB OS=Caulobacter crescentus (strain NA1000 / CB15N) GN=clpB PE=3 SV=1 - [A0A0H3C855_CAUCN]	0.0306475	0.0477276	0.0839715	2.73991	1.75939	0.126166	0.0444605	0.0300638	2.83771	4.19661	2.78881	2.978	1.47965	1.57434
A0A0H3CE68	CCNA_03745	purU	Formyltetrahydrofolate deformylase OS=Caulobacter crescentus (strain NA1000 / CB15N) GN=purU PE=3 SV=1 - [A0A0H3CE68_CAUCN]	0.029741	0.0466792	0.0806919	2.71315	1.72865	0.118462	0.0414061	0.0221201	2.86098	5.35541	2.78707	3.54203	1.47875	1.82458
A0A0H3CG72	CCNA_03852	hisA	1-(5-phosphoribosyl)-5-[(5-phosphoribosylamino)methylideneamino] imidazole-4-carboxamide isomerase OS=Caulobacter crescentus (strain NA1000 / CB15N) GN=hisA PE=3 SV=1 - [A0A0H3CG72_CAUCN]	0.0273371	0.0434132	0.0709541	2.59552	1.63439	0.115859	0.0389073	0.0192092	2.97783	6.03144	2.78667	3.83292	1.47854	1.93844
A0A0H3C804	CCNA_01404	glyS	Glycine--tRNA ligase beta subunit OS=Caulobacter crescentus (strain NA1000 / CB15N) GN=glyS PE=3 SV=1 - [A0A0H3C804_CAUCN]	0.0292585	0.0479589	0.081156	2.77376	1.6922	0.120015	0.0428927	0.0206068	2.79803	5.82404	2.7859	3.75812	1.47814	1.91001
A0A0H3C4R5	CCNA_00850	acrB2	Cation/multidrug efflux pump acrB2 OS=Caulobacter crescentus (strain NA1000 / CB15N) GN=acrB2 PE=3 SV=1 - [A0A0H3C4R5_CAUCN]	0.0360902	0.0438556	0.104148	2.88576	2.37479	0.130065	0.0484318	0.0234171	2.68554	5.55429	2.78565	3.96454	1.47801	1.98715
A0A0H3C598	CCNA_01015	CCNA_01015	Multicopper oxidase PcoA OS=Caulobacter crescentus (strain NA1000 / CB15N) GN=CCNA_01015 PE=4 SV=1 - [A0A0H3C598_CAUCN]	0.0317841	0.0436317	0.0983605	3.09465	2.25434	0.121842	0.0492342	0.0235318	2.47473	5.17775	2.78469	3.71604	1.47752	1.89377
A0A0H3C9X7	CCNA_01645	CCNA_01645	3-hydroxyisobutyrate dehydrogenase OS=Caulobacter crescentus (strain NA1000 / CB15N) GN=CCNA_01645 PE=4 SV=1 - [A0A0H3C9X7_CAUCN]	0.02828	0.0450886	0.0738124	2.61005	1.63705	0.121892	0.0411927	0.0225373	2.95906	5.40844	2.78456	3.52275	1.47745	1.8167
A0A0H3C4J9	CCNA_00136	CCNA_00136	AmpG protein OS=Caulobacter crescentus (strain NA1000 / CB15N) GN=CCNA_00136 PE=4 SV=1 - [A0A0H3C4J9_CAUCN]	0.0375297	0.0632312	0.108869	2.90089	1.72177	0.141941	0.0532352	0.0251148	2.6663	5.65169	2.78359	3.68673	1.47695	1.88234
A0A0H3CD06	CCNA_03339	tolA	TolA protein OS=Caulobacter crescentus (strain NA1000 / CB15N) GN=tolA PE=4 SV=1 - [A0A0H3CD06_CAUCN]	0.0308735	0.0370902	0.0737545	2.38893	1.98852	0.124628	0.0392276	0.0251318	3.17704	4.95896	2.78298	3.47374	1.47663	1.79649
A0A0H3CEI3	CCNA_03293	fadJ	Multifunctional fatty acid oxidation complex subunit alpha FadJ OS=Caulobacter crescentus (strain NA1000 / CB15N) GN=fadJ PE=4 SV=1 - [A0A0H3CEI3_CAUCN]	0.029866	0.0473763	0.0795443	2.66337	1.67899	0.131558	0.045338	0.011117	2.90171	11.834	2.78254	6.75648	1.4764	2.75627
A0A0H3CEY6	CCNA_03445	CCNA_03445	M28-family zinc metallopeptidase OS=Caulobacter crescentus (strain NA1000 / CB15N) GN=CCNA_03445 PE=4 SV=1 - [A0A0H3CEY6_CAUCN]	0.032942	0.0386389	0.0832047	2.5258	2.15339	0.137518	0.0452511	0.0396266	3.039	3.47035	2.7824	2.81187	1.47633	1.49153
B8GWR2	CCNA_01989	fabZ	3-hydroxyacyl-[acyl-carrier-protein] dehydratase FabZ OS=Caulobacter crescentus (strain NA1000 / CB15N) GN=fabZ PE=3 SV=1 - [FABZ_CAUCN]	0.0277022	0.0421875	0.0725368	2.61845	1.71939	0.116915	0.0396899	0.0192045	2.94572	6.08791	2.78208	3.90365	1.47617	1.96482
A0A0H3C437	CCNA_00237	chvI	Two-component response regulator chvI OS=Caulobacter crescentus (strain NA1000 / CB15N) GN=chvI PE=4 SV=1 - [A0A0H3C437_CAUCN]	0.0301184	0.0563421	0.0814042	2.70281	1.44482	0.110823	0.0387649	0.0239283	2.85884	4.63144	2.78082	3.03813	1.47551	1.60318
A0A0H3C9H1	CCNA_02301	CCNA_02301	YdcF-like family protein OS=Caulobacter crescentus (strain NA1000 / CB15N) GN=CCNA_02301 PE=4 SV=1 - [A0A0H3C9H1_CAUCN]	0.0320579	0.0420921	0.0855887	2.66982	2.03336	0.119537	0.0414444	0.0265618	2.88428	4.50035	2.77705	3.26686	1.47355	1.7079
A0A0H3CCF5	CCNA_03504	CCNA_03504	Acyl-CoA dehydrogenase OS=Caulobacter crescentus (strain NA1000 / CB15N) GN=CCNA_03504 PE=3 SV=1 - [A0A0H3CCF5_CAUCN]	0.0267425	0.0450403	0.0770805	2.88232	1.71137	0.118419	0.044373	0.0227162	2.66872	5.21298	2.77552	3.46217	1.47276	1.79168
A0A0H3CDR5	CCNA_03584	chpT	Histidine phosphotransferase ChpT OS=Caulobacter crescentus (strain NA1000 / CB15N) GN=chpT PE=4 SV=1 - [A0A0H3CDR5_CAUCN]	0.0331741	0.0504726	0.0855348	2.57836	1.69468	0.124703	0.0419868	0.0212181	2.97006	5.8772	2.77421	3.78594	1.47208	1.92065
B8GXA8	CCNA_02133	glk	Glucokinase OS=Caulobacter crescentus (strain NA1000 / CB15N) GN=glk PE=3 SV=1 - [GLK_CAUCN]	0.0281591	0.0461857	0.0754422	2.67914	1.63345	0.114933	0.0400876	0.0231282	2.86704	4.96937	2.77309	3.30141	1.47149	1.72308
A0A0H3C7R5	CCNA_01368	CCNA_01368	Acyl-CoA dehydrogenase OS=Caulobacter crescentus (strain NA1000 / CB15N) GN=CCNA_01368 PE=3 SV=1 - [A0A0H3C7R5_CAUCN]	0.0304283	0.0554981	0.0892607	2.93347	1.60835	0.117972	0.0452032	0.0205417	2.60981	5.74306	2.77164	3.67571	1.47074	1.87802
A0A0H3CB51	CCNA_02986	CCNA_02986	Uncharacterized protein OS=Caulobacter crescentus (strain NA1000 / CB15N) GN=CCNA_02986 PE=4 SV=1 - [A0A0H3CB51_CAUCN]	0.0359789	0.0507286	0.114265	3.1759	2.25248	0.126023	0.0532538	0.0232447	2.36647	5.4216	2.77118	3.83704	1.4705	1.93999
A0A0H3C750	CCNA_01373	CCNA_01373	Uncharacterized protein OS=Caulobacter crescentus (strain NA1000 / CB15N) GN=CCNA_01373 PE=4 SV=1 - [A0A0H3C750_CAUCN]	0.037116	0.0447866	0.106272	2.86324	2.37285	0.131091	0.0489423	0.0246244	2.67848	5.32362	2.77086	3.84823	1.47033	1.9442
A0A0H3CC34	CCNA_02436	CCNA_02436	Uncharacterized protein OS=Caulobacter crescentus (strain NA1000 / CB15N) GN=CCNA_02436 PE=4 SV=1 - [A0A0H3CC34_CAUCN]	0.0308581	0.054718	0.0873278	2.82998	1.59596	0.11313	0.0417788	0.0191655	2.70784	5.90279	2.76891	3.74938	1.46932	1.90665
A0A0H3ID02	CCNA_03909	CCNA_03909	Uncharacterized protein OS=Caulobacter crescentus (strain NA1000 / CB15N) GN=CCNA_03909 PE=4 SV=1 - [A0A0H3ID02_CAUCN]	0.0299687	0.0493417	0.0830726	2.77198	1.68362	0.132574	0.0479924	0.0286541	2.7624	4.62672	2.76719	3.15517	1.46842	1.65772
A0A0H3C6W2	CCNA_01245	CCNA_01245	23S rRNA methyltransferase OS=Caulobacter crescentus (strain NA1000 / CB15N) GN=CCNA_01245 PE=3 SV=1 - [A0A0H3C6W2_CAUCN]	0.0332601	0.0499248	0.0821353	2.46949	1.64518	0.120091	0.0392389	0.0344776	3.06052	3.48317	2.765	2.56418	1.46728	1.3585
A0A0H3CAE9	CCNA_02421	exbB	TonB accessory protein exbB OS=Caulobacter crescentus (strain NA1000 / CB15N) GN=exbB PE=3 SV=1 - [A0A0H3CAE9_CAUCN]	0.0332729	0.0320418	0.086795	2.60858	2.7088	0.116292	0.0398125	0.0160531	2.921	7.24425	2.76479	4.97653	1.46717	2.31514
A0A0H3CCD1	CCNA_03138	katG	Catalase-peroxidase OS=Caulobacter crescentus (strain NA1000 / CB15N) GN=katG PE=3 SV=1 - [A0A0H3CCD1_CAUCN]	0.028563	0.061523	0.0797644	2.79258	1.2965	0.123728	0.0452185	0.0250171	2.73622	4.94573	2.7644	3.12111	1.46697	1.64206
A0A0H3C9M8	CCNA_01531	CCNA_01531	Acetyltransferase OS=Caulobacter crescentus (strain NA1000 / CB15N) GN=CCNA_01531 PE=4 SV=1 - [A0A0H3C9M8_CAUCN]	0.0272707	0.0432098	0.0734723	2.69418	1.70036	0.112464	0.0396777	0.021913	2.83444	5.1323	2.76431	3.41633	1.46692	1.77245
A0A0H3C7H6	CCNA_01820	hflX	GTPase HflX OS=Caulobacter crescentus (strain NA1000 / CB15N) GN=hflX PE=3 SV=1 - [A0A0H3C7H6_CAUCN]	0.0282172	0.0425901	0.0819881	2.9056	1.92505	0.115243	0.0440419	0.0225865	2.61665	5.10229	2.76113	3.51367	1.46526	1.81298
B8H5U4	CCNA_01547	metG	Methionine--tRNA ligase OS=Caulobacter crescentus (strain NA1000 / CB15N) GN=metG PE=3 SV=1 - [SYM_CAUCN]	0.0273781	0.0458496	0.0765916	2.79755	1.6705	0.11711	0.0430149	0.0267425	2.72253	4.37916	2.76004	3.02483	1.46469	1.59685
A0A0H3C8N0	CCNA_01717	CCNA_01717	Uncharacterized protein OS=Caulobacter crescentus (strain NA1000 / CB15N) GN=CCNA_01717 PE=4 SV=1 - [A0A0H3C8N0_CAUCN]	0.033618	0.0458139	0.0947635	2.81883	2.06844	0.118659	0.0440174	0.0210474	2.69573	5.6377	2.75728	3.85307	1.46325	1.94601
A0A0H3C7V7	CCNA_01414	CCNA_01414	3-hydroxyisobutyryl-CoA hydrolase OS=Caulobacter crescentus (strain NA1000 / CB15N) GN=CCNA_01414 PE=4 SV=1 - [A0A0H3C7V7_CAUCN]	0.027131	0.0475757	0.0750822	2.7674	1.57816	0.116888	0.0425871	0.0247241	2.74469	4.7277	2.75604	3.15293	1.4626	1.65669
A0A0H3C6Y7	CCNA_00483	CCNA_00483	Zn-dependent hydrolase, glyoxalase II family OS=Caulobacter crescentus (strain NA1000 / CB15N) GN=CCNA_00483 PE=4 SV=1 - [A0A0H3C6Y7_CAUCN]	0.0311419	0.0392271	0.0737209	2.36726	1.87934	0.108298	0.0344577	0.0136239	3.14293	7.94915	2.7551	4.91424	1.4621	2.29697
A0A0H3CCK4	CCNA_03801	CCNA_03801	Prolyl endopeptidase family OS=Caulobacter crescentus (strain NA1000 / CB15N) GN=CCNA_03801 PE=4 SV=1 - [A0A0H3CCK4_CAUCN]	0.0299169	0.0542276	0.0835111	2.79144	1.54001	0.118446	0.0435745	0.0265336	2.71825	4.464	2.75484	3.00201	1.46197	1.58593
A0A0H3C9Q4	CCNA_02070	secD	Protein translocase subunit SecD OS=Caulobacter crescentus (strain NA1000 / CB15N) GN=secD PE=3 SV=1 - [A0A0H3C9Q4_CAUCN]	0.0388824	0.0468542	0.115183	2.96234	2.45832	0.129374	0.0508317	0.0218747	2.54513	5.91429	2.75374	4.18631	1.46139	2.06568
A0A0H3CEE8	CCNA_03804	CCNA_03804	Uncharacterized protein OS=Caulobacter crescentus (strain NA1000 / CB15N) GN=CCNA_03804 PE=4 SV=1 - [A0A0H3CEE8_CAUCN]	0.0320457	0.0611853	0.0971555	3.03178	1.58789	0.118107	0.0477223	0.0291276	2.47488	4.05481	2.75333	2.82135	1.46118	1.49639
A0A0H3C924	CCNA_01775	purM	Phosphoribosylformylglycinamidine cyclo-ligase OS=Caulobacter crescentus (strain NA1000 / CB15N) GN=purM PE=3 SV=1 - [A0A0H3C924_CAUCN]	0.0291991	0.0447896	0.0802611	2.74876	1.79196	0.118128	0.042833	0.0247727	2.75787	4.76845	2.75331	3.2802	1.46117	1.71379
A0A0H3CB63	CCNA_02662	CCNA_02662	M28-family zinc peptidase OS=Caulobacter crescentus (strain NA1000 / CB15N) GN=CCNA_02662 PE=4 SV=1 - [A0A0H3CB63_CAUCN]	0.0289231	0.0477457	0.0811779	2.80668	1.70022	0.118081	0.0437543	0.0275459	2.69873	4.2867	2.7527	2.99346	1.46085	1.58181
A0A0H3C8S9	CCNA_02327	CCNA_02327	Transport permease protein OS=Caulobacter crescentus (strain NA1000 / CB15N) GN=CCNA_02327 PE=3 SV=1 - [A0A0H3C8S9_CAUCN]	0.0372164	0.0442487	0.120068	3.22622	2.71349	0.152676	0.0670581	0.0225744	2.27678	6.76327	2.7515	4.73838	1.46022	2.24439
B8GYT0	CCNA_02388	rpiA	Ribose-5-phosphate isomerase A OS=Caulobacter crescentus (strain NA1000 / CB15N) GN=rpiA PE=3 SV=1 - [RPIA_CAUCN]	0.024174	0.0368388	0.0638259	2.64027	1.73258	0.110092	0.0384631	0.0197647	2.86229	5.57015	2.75128	3.65136	1.4601	1.86843
A0A0H3CCA6	CCNA_03108	CCNA_03108	TonB-dependent outer membrane receptor OS=Caulobacter crescentus (strain NA1000 / CB15N) GN=CCNA_03108 PE=3 SV=1 - [A0A0H3CCA6_CAUCN]	0.0359156	0.0460726	0.10143	2.82413	2.20154	0.125069	0.046763	0.0210458	2.67454	5.94273	2.74934	4.07213	1.45908	2.02578
A0A0H3C4A4	CCNA_00324	CCNA_00324	ExbD-family protein OS=Caulobacter crescentus (strain NA1000 / CB15N) GN=CCNA_00324 PE=3 SV=1 - [A0A0H3C4A4_CAUCN]	0.0356068	0.0322868	0.0835369	2.34609	2.58734	0.116938	0.037129	0.0146909	3.14952	7.95991	2.74781	5.27362	1.45828	2.39879
A0A0H3C3X1	CCNA_00162	CCNA_00162	Uncharacterized protein OS=Caulobacter crescentus (strain NA1000 / CB15N) GN=CCNA_00162 PE=4 SV=1 - [A0A0H3C3X1_CAUCN]	0.0359812	0.0389425	0.101117	2.81028	2.59658	0.121049	0.045141	0.0204984	2.68157	5.90526	2.74592	4.25092	1.45729	2.08777
A0A0H3C585	CCNA_00401	CCNA_00401	Enoyl-CoA hydratase OS=Caulobacter crescentus (strain NA1000 / CB15N) GN=CCNA_00401 PE=4 SV=1 - [A0A0H3C585_CAUCN]	0.0287058	0.0364631	0.0803962	2.80069	2.20486	0.123865	0.0460813	0.0239353	2.68797	5.175	2.74433	3.68993	1.45645	1.88359
B8GX56	CCNA_02081	tatB	Sec-independent protein translocase protein TatB OS=Caulobacter crescentus (strain NA1000 / CB15N) GN=tatB PE=3 SV=1 - [TATB_CAUCN]	0.043943	0.0605738	0.125806	2.86293	2.0769	0.162352	0.062061	0.0303985	2.616	5.34077	2.73947	3.70884	1.4539	1.89097
A0A0H3C8U0	CCNA_01730	purF	Amidophosphoribosyltransferase OS=Caulobacter crescentus (strain NA1000 / CB15N) GN=purF PE=3 SV=1 - [A0A0H3C8U0_CAUCN]	0.0306327	0.0466653	0.0814226	2.65803	1.74482	0.123623	0.0438309	0.0265368	2.82045	4.65855	2.73924	3.20169	1.45378	1.67883
A0A0H3C3Q5	CCNA_00435	CCNA_00435	Amino acid transporter OS=Caulobacter crescentus (strain NA1000 / CB15N) GN=CCNA_00435 PE=4 SV=1 - [A0A0H3C3Q5_CAUCN]	0.0393608	0.0502236	0.102633	2.60749	2.04352	0.130835	0.0455966	0.0178806	2.8694	7.31714	2.73844	4.68033	1.45336	2.22661
A0A0H3C8A2	CCNA_01559	CCNA_01559	2-deoxy-D-gluconate 3-dehydrogenase OS=Caulobacter crescentus (strain NA1000 / CB15N) GN=CCNA_01559 PE=4 SV=1 - [A0A0H3C8A2_CAUCN]	0.0261185	0.044772	0.0670088	2.56557	1.49667	0.120184	0.0413152	0.027686	2.90895	4.34095	2.73726	2.91881	1.45273	1.54538
A0A0H3C6H2	CCNA_00304	CCNA_00304	3-deoxy-D-manno-octulosonic-acid transferase OS=Caulobacter crescentus (strain NA1000 / CB15N) GN=CCNA_00304 PE=4 SV=1 - [A0A0H3C6H2_CAUCN]	0.0235191	0.0659171	0.065161	2.77056	0.98853	0.0921131	0.0340822	0.0286618	2.70267	3.21379	2.73661	2.10116	1.45239	1.07119
A0A0H3C8D6	CCNA_01001	rbsK	Ribokinase OS=Caulobacter crescentus (strain NA1000 / CB15N) GN=rbsK PE=3 SV=1 - [A0A0H3C8D6_CAUCN]	0.0325311	0.053292	0.0905196	2.78256	1.69856	0.128886	0.0479047	0.0297736	2.69046	4.32886	2.73651	3.01371	1.45234	1.59154
B8GY66	CCNA_00196	leuC	3-isopropylmalate dehydratase large subunit OS=Caulobacter crescentus (strain NA1000 / CB15N) GN=leuC PE=3 SV=1 - [LEUC_CAUCN]	0.0309045	0.048257	0.090473	2.9275	1.87482	0.124106	0.048781	0.0264773	2.54415	4.68727	2.73583	3.28104	1.45198	1.71415
A0A0H3CBX8	CCNA_02379	CCNA_02379	Uncharacterized protein OS=Caulobacter crescentus (strain NA1000 / CB15N) GN=CCNA_02379 PE=4 SV=1 - [A0A0H3CBX8_CAUCN]	0.0355296	0.0390432	0.091388	2.57217	2.34069	0.113201	0.0390432	0.0337177	2.89937	3.3573	2.73577	2.849	1.45195	1.51045
A0A0H3C5R8	CCNA_00018	moaA	Cyclic pyranopterin monophosphate synthase OS=Caulobacter crescentus (strain NA1000 / CB15N) GN=moaA PE=3 SV=1 - [A0A0H3C5R8_CAUCN]	0.0298013	0.0452501	0.0943997	3.16764	2.08618	0.111782	0.0485518	0.0221548	2.30232	5.0455	2.73498	3.56584	1.45153	1.83424
A0A0H3C856	CCNA_02090	CCNA_02090	Exodeoxyribonuclease III OS=Caulobacter crescentus (strain NA1000 / CB15N) GN=CCNA_02090 PE=4 SV=1 - [A0A0H3C856_CAUCN]	0.025368	0.0455817	0.0745632	2.93926	1.63582	0.108405	0.0428466	0.023439	2.53007	4.62498	2.73466	3.1304	1.45136	1.64635
A0A0H3C6X0	CCNA_00974	CCNA_00974	OAR protein OS=Caulobacter crescentus (strain NA1000 / CB15N) GN=CCNA_00974 PE=4 SV=1 - [A0A0H3C6X0_CAUCN]	0.0351021	0.0490324	0.0959025	2.7321	1.9559	0.129556	0.0473519	0.0211231	2.73604	6.13339	2.73407	4.04465	1.45105	2.01601
B8GXC6	CCNA_02151	xseB	Exodeoxyribonuclease 7 small subunit OS=Caulobacter crescentus (strain NA1000 / CB15N) GN=xseB PE=3 SV=1 - [EX7S_CAUCN]	0.0374894	0.0536208	0.101664	2.71181	1.89598	0.139382	0.0505713	0.0251795	2.75614	5.53552	2.73398	3.71575	1.451	1.89365
B8H097	CCNA_02640	mraY	Phospho-N-acetylmuramoyl-pentapeptide-transferase OS=Caulobacter crescentus (strain NA1000 / CB15N) GN=mraY PE=3 SV=1 - [MRAY_CAUCN]	0.0270112	0.0425192	0.0865439	3.204	2.03541	0.117932	0.0521647	0.0320301	2.26076	3.6819	2.73238	2.85865	1.45016	1.51534
B8GXH3	CCNA_00082	lysS	Lysine--tRNA ligase OS=Caulobacter crescentus (strain NA1000 / CB15N) GN=lysS PE=3 SV=1 - [SYK_CAUCN]	0.0280557	0.0490075	0.0763319	2.72072	1.55756	0.114665	0.0417876	0.025469	2.744	4.50214	2.73236	3.02985	1.45015	1.59925
A0A0H3C7K6	CCNA_01528	fljK	Flagellin OS=Caulobacter crescentus (strain NA1000 / CB15N) GN=fljK PE=3 SV=1 - [A0A0H3C7K6_CAUCN]	0.0444874	0.0699187	0.0978077	2.19855	1.39888	0.131507	0.040286	0.0289187	3.26432	4.54746	2.73144	2.97317	1.44966	1.572
A0A0H3C3F7	CCNA_00371	atpF	ATP synthase subunit b OS=Caulobacter crescentus (strain NA1000 / CB15N) GN=atpF PE=3 SV=1 - [A0A0H3C3F7_CAUCN]	0.0347498	0.0373838	0.102873	2.96039	2.7518	0.117323	0.0469147	0.020888	2.50077	5.61676	2.73058	4.18428	1.44921	2.06498
A0A0H3CD82	CCNA_03421	CCNA_03421	2-polyprenylphenol 6-hydroxylase accessory protein ubiB OS=Caulobacter crescentus (strain NA1000 / CB15N) GN=CCNA_03421 PE=4 SV=1 - [A0A0H3CD82_CAUCN]	0.032043	0.0502761	0.0977798	3.05152	1.94486	0.120581	0.0500758	0.0219461	2.40798	5.49442	2.72975	3.71964	1.44877	1.89516
A0A0H3CB17	CCNA_02071	CCNA_02071	Protein translocase subunit YajC OS=Caulobacter crescentus (strain NA1000 / CB15N) GN=CCNA_02071 PE=4 SV=1 - [A0A0H3CB17_CAUCN]	0.0348127	0.0329276	0.101361	2.9116	3.07829	0.110757	0.0434814	0.0146623	2.54722	7.55385	2.72941	5.31607	1.44859	2.41036
A0A0H3CC69	CCNA_03674	CCNA_03674	Uncharacterized protein OS=Caulobacter crescentus (strain NA1000 / CB15N) GN=CCNA_03674 PE=4 SV=1 - [A0A0H3CC69_CAUCN]	0.0306621	0.0404901	0.0906082	2.95505	2.23778	0.114937	0.04593	0.0241717	2.50244	4.75502	2.72875	3.4964	1.44824	1.80587
A0A0H3C716	CCNA_00527	CCNA_00527	Uncharacterized protein OS=Caulobacter crescentus (strain NA1000 / CB15N) GN=CCNA_00527 PE=4 SV=1 - [A0A0H3C716_CAUCN]	0.0320252	0.0502419	0.0890646	2.78108	1.77272	0.121612	0.0454458	0.0333309	2.67598	3.64862	2.72853	2.71067	1.44812	1.43865
A0A0H3C9L4	CCNA_02649	CCNA_02649	PaiB transcriptional regulator OS=Caulobacter crescentus (strain NA1000 / CB15N) GN=CCNA_02649 PE=4 SV=1 - [A0A0H3C9L4_CAUCN]	0.0313431	0.0600315	0.115367	3.68077	1.92177	0.108897	0.0613416	0.0295281	1.77526	3.68792	2.72801	2.80484	1.44785	1.48792
A0A0H3C878	CCNA_00947	flgE	Flagellar hook protein FlgE OS=Caulobacter crescentus (strain NA1000 / CB15N) GN=flgE PE=3 SV=1 - [A0A0H3C878_CAUCN]	0.0352105	0.0656378	0.0915587	2.60032	1.39491	0.132247	0.0463669	0.0238791	2.85217	5.53818	2.72625	3.46655	1.44692	1.7935
B8GWV5	CCNA_02032	nuoB	NADH-quinone oxidoreductase subunit B OS=Caulobacter crescentus (strain NA1000 / CB15N) GN=nuoB PE=3 SV=1 - [NUOB_CAUCN]	0.0305744	0.0346645	0.0683918	2.2369	1.97296	0.121285	0.0377201	0.0192457	3.21541	6.30194	2.72615	4.13745	1.44687	2.04874
A0A0H3CBD6	CCNA_03089	CCNA_03089	Uncharacterized protein OS=Caulobacter crescentus (strain NA1000 / CB15N) GN=CCNA_03089 PE=4 SV=1 - [A0A0H3CBD6_CAUCN]	0.0336315	0.0349168	0.070878	2.10749	2.02991	0.130923	0.0391454	0.0206508	3.34453	6.33986	2.72601	4.18489	1.44679	2.06519
A0A0H3CB37	CCNA_02965	CCNA_02965	Cell wall hydrolase family protein OS=Caulobacter crescentus (strain NA1000 / CB15N) GN=CCNA_02965 PE=4 SV=1 - [A0A0H3CB37_CAUCN]	0.030825	0.0455328	0.0880076	2.85507	1.93284	0.1172	0.0452391	0.0214959	2.59067	5.45218	2.72287	3.69251	1.44513	1.8846
A0A0H3CBZ1	CCNA_03586	CCNA_03586	Chemotaxis protein methyltransferase OS=Caulobacter crescentus (strain NA1000 / CB15N) GN=CCNA_03586 PE=4 SV=1 - [A0A0H3CBZ1_CAUCN]	0.0224831	0.0414239	0.072531	3.22602	1.75095	0.105677	0.0476175	0.0232177	2.2193	4.5516	2.72266	3.15127	1.44502	1.65593
A0A0H3C7S0	CCNA_01374	CCNA_01374	Fe-S cluster assembly ABC-type transport system, permease and ATPase components OS=Caulobacter crescentus (strain NA1000 / CB15N) GN=CCNA_01374 PE=4 SV=1 - [A0A0H3C7S0_CAUCN]	0.0341838	0.0456889	0.101711	2.97541	2.22616	0.123786	0.0501313	0.0255163	2.46924	4.85125	2.72232	3.5387	1.44484	1.82322
A0A0H3CCH2	CCNA_03146	CCNA_03146	M61 glycyl aminopeptidase OS=Caulobacter crescentus (strain NA1000 / CB15N) GN=CCNA_03146 PE=4 SV=1 - [A0A0H3CCH2_CAUCN]	0.0293285	0.047357	0.073505	2.50627	1.55215	0.12532	0.0426527	0.0236906	2.93814	5.28985	2.7222	3.421	1.44477	1.77442
A0A0H3CB84	CCNA_02687	CCNA_02687	Serine-pyruvate aminotransferase OS=Caulobacter crescentus (strain NA1000 / CB15N) GN=CCNA_02687 PE=3 SV=1 - [A0A0H3CB84_CAUCN]	0.0276226	0.0469239	0.0762283	2.75963	1.62451	0.107559	0.0400924	0.0187434	2.68277	5.73849	2.7212	3.6815	1.44424	1.88029
A0A0H3C7V9	CCNA_01354	idhA	Myo-inositol 2-dehydrogenase IdhA OS=Caulobacter crescentus (strain NA1000 / CB15N) GN=idhA PE=4 SV=1 - [A0A0H3C7V9_CAUCN]	0.0405888	0.092407	0.117758	2.90124	1.27434	0.108752	0.0428738	0.0299355	2.53656	3.63288	2.7189	2.45361	1.44302	1.29491
A0A0H3CDW7	CCNA_03644	sdhC	Succinate dehydrogenase cytochrome B-556 subunit OS=Caulobacter crescentus (strain NA1000 / CB15N) GN=sdhC PE=4 SV=1 - [A0A0H3CDW7_CAUCN]	0.0219475	0.0237013	0.0657964	2.9979	2.77606	0.0932474	0.0382379	0.0147064	2.43861	6.3406	2.71826	4.55833	1.44268	2.18851
B8GYT1	CCNA_02389	glmU	Bifunctional protein GlmU OS=Caulobacter crescentus (strain NA1000 / CB15N) GN=glmU PE=3 SV=1 - [GLMU_CAUCN]	0.0320341	0.0450193	0.0860468	2.6861	1.91133	0.12462	0.0453112	0.0267792	2.75031	4.65359	2.7182	3.28246	1.44265	1.71478
A0A0H3C7I0	CCNA_01826	CCNA_01826	Vitamin B12 receptor OS=Caulobacter crescentus (strain NA1000 / CB15N) GN=CCNA_01826 PE=3 SV=1 - [A0A0H3C7I0_CAUCN]	0.0367242	0.0462015	0.101493	2.76364	2.19674	0.131048	0.0490598	0.0218819	2.67119	5.98889	2.71742	4.09282	1.44224	2.03309
A0A0H3CAW8	CCNA_02015	nuoN	NADH-quinone oxidoreductase subunit N OS=Caulobacter crescentus (strain NA1000 / CB15N) GN=nuoN PE=3 SV=1 - [A0A0H3CAW8_CAUCN]	0.039418	0.0525014	0.131013	3.32369	2.49542	0.139468	0.0660879	0.0264354	2.11035	5.27583	2.71702	3.88562	1.44202	1.95815
A0A0H3C693	CCNA_00217	CCNA_00217	Thiol:disulfide interchange protein DsbD OS=Caulobacter crescentus (strain NA1000 / CB15N) GN=CCNA_00217 PE=4 SV=1 - [A0A0H3C693_CAUCN]	0.0369056	0.0455226	0.106164	2.87663	2.33211	0.124394	0.0486562	0.025418	2.55659	4.89394	2.71661	3.61302	1.44181	1.85321
A0A0H3C981	CCNA_01381	valS	Valine--tRNA ligase OS=Caulobacter crescentus (strain NA1000 / CB15N) GN=valS PE=3 SV=1 - [A0A0H3C981_CAUCN]	0.0297245	0.051917	0.0810894	2.72803	1.56191	0.11805	0.0436534	0.0256779	2.70425	4.59734	2.71614	3.07962	1.44156	1.62275
A0A0H3CA08	CCNA_02174	CCNA_02174	Multidrug resistance efflux pump OS=Caulobacter crescentus (strain NA1000 / CB15N) GN=CCNA_02174 PE=4 SV=1 - [A0A0H3CA08_CAUCN]	0.0377811	0.0532545	0.114821	3.03912	2.15609	0.126109	0.0527264	0.0236006	2.39176	5.34346	2.71544	3.74977	1.44118	1.9068
A0A0H3C670	CCNA_00750	CCNA_00750	FeaR-family transcriptional regulator OS=Caulobacter crescentus (strain NA1000 / CB15N) GN=CCNA_00750 PE=4 SV=1 - [A0A0H3C670_CAUCN]	0.0296137	0.0459591	0.0775862	2.61994	1.68816	0.119472	0.042578	0.0272408	2.80595	4.38576	2.71295	3.03696	1.43986	1.60263
A0A0H3C9A7	CCNA_02013	coaX	Type III pantothenate kinase OS=Caulobacter crescentus (strain NA1000 / CB15N) GN=coaX PE=3 SV=1 - [A0A0H3C9A7_CAUCN]	0.0296187	0.0393758	0.0733747	2.47731	1.86345	0.120237	0.0408182	0.0184652	2.94566	6.51153	2.71148	4.18749	1.43908	2.06609
B8GW85	CCNA_01812	ispDF	Bifunctional enzyme IspD/IspF OS=Caulobacter crescentus (strain NA1000 / CB15N) GN=ispDF PE=3 SV=1 - [ISPDF_CAUCN]	0.0313333	0.0504081	0.0885284	2.82537	1.75623	0.121815	0.0469006	0.0293108	2.5973	4.15598	2.71134	2.95611	1.439	1.5637
A0A0H3CA84	CCNA_02352	CCNA_02352	Membrane-bound aldehyde dehydrogenase, large subunit OS=Caulobacter crescentus (strain NA1000 / CB15N) GN=CCNA_02352 PE=4 SV=1 - [A0A0H3CA84_CAUCN]	0.0307835	0.0525966	0.0787415	2.55791	1.49708	0.124147	0.0433838	0.0291122	2.8616	4.26442	2.70975	2.88075	1.43816	1.52645
B8GVP4	CCNA_01749	acpP	Acyl carrier protein OS=Caulobacter crescentus (strain NA1000 / CB15N) GN=acpP PE=3 SV=1 - [ACP_CAUCN]	0.0284429	0.0416669	0.0715246	2.51468	1.71658	0.117077	0.0403212	0.0198475	2.90362	5.89884	2.70915	3.80771	1.43784	1.92892
A0A0H3C9X4	CCNA_01639	CCNA_01639	Beta-lactamase family protein OS=Caulobacter crescentus (strain NA1000 / CB15N) GN=CCNA_01639 PE=4 SV=1 - [A0A0H3C9X4_CAUCN]	0.0295348	0.0517722	0.085921	2.90915	1.6596	0.11744	0.0468118	0.0315603	2.50876	3.72112	2.70895	2.69036	1.43774	1.4278
A0A0H3CBA1	CCNA_03055	CCNA_03055	AraC-family transcriptional regulator OS=Caulobacter crescentus (strain NA1000 / CB15N) GN=CCNA_03055 PE=4 SV=1 - [A0A0H3CBA1_CAUCN]	0.0357416	0.057707	0.0932533	2.6091	1.61598	0.138238	0.0492215	0.0351345	2.80848	3.93452	2.70879	2.77525	1.43765	1.47262
A0A0H3CAE2	CCNA_02325	arcB	Ornithine carbamoyltransferase, catabolic OS=Caulobacter crescentus (strain NA1000 / CB15N) GN=arcB PE=3 SV=1 - [A0A0H3CAE2_CAUCN]	0.0260293	0.0455821	0.0746416	2.8676	1.63752	0.120025	0.0470831	0.0207603	2.54923	5.78149	2.70841	3.7095	1.43745	1.89123
A0A0H3CAF1	CCNA_02341	CCNA_02341	Small heat shock protein OS=Caulobacter crescentus (strain NA1000 / CB15N) GN=CCNA_02341 PE=3 SV=1 - [A0A0H3CAF1_CAUCN]	0.0336063	0.0350048	0.0884836	2.63294	2.52775	0.118858	0.0426976	0.0255157	2.78372	4.65824	2.70833	3.59299	1.4374	1.84519
A0A0H3CD70	CCNA_03484	CCNA_03484	NfeD-related membrane protease regulator OS=Caulobacter crescentus (strain NA1000 / CB15N) GN=CCNA_03484 PE=4 SV=1 - [A0A0H3CD70_CAUCN]	0.0384666	0.0661174	0.111476	2.89799	1.68603	0.124651	0.0494934	0.0267321	2.51854	4.66296	2.70826	3.1745	1.43737	1.66653
A0A0H3CAM1	CCNA_02428	infA	Translation initiation factor IF-1 OS=Caulobacter crescentus (strain NA1000 / CB15N) GN=infA PE=3 SV=1 - [A0A0H3CAM1_CAUCN]	0.0241203	0.0241203	0.0241203	1	1	0.106485	0.0241203	0.0253465	4.41474	4.20116	2.70737	2.60058	1.43689	1.37883
B8GX84	CCNA_02109	thiC	Phosphomethylpyrimidine synthase OS=Caulobacter crescentus (strain NA1000 / CB15N) GN=thiC PE=3 SV=1 - [THIC_CAUCN]	0.0330588	0.0506273	0.096553	2.92065	1.90713	0.120694	0.0484297	0.0251542	2.49215	4.79817	2.7064	3.35265	1.43638	1.7453
B8GZJ7	CCNA_02521	CCNA_02521	Putative pre-16S rRNA nuclease OS=Caulobacter crescentus (strain NA1000 / CB15N) GN=CCNA_02521 PE=3 SV=1 - [YQGF_CAUCN]	0.0313147	0.0473191	0.0808276	2.58114	1.70814	0.115324	0.0407618	0.0213738	2.82921	5.39556	2.70517	3.55185	1.43572	1.82857
A0A0H3ICY6	CCNA_03892	CCNA_03892	HD family metal-dependent phosphohydrolase OS=Caulobacter crescentus (strain NA1000 / CB15N) GN=CCNA_03892 PE=4 SV=1 - [A0A0H3ICY6_CAUCN]	0.0302079	0.0355917	0.0825516	2.73278	2.31941	0.111805	0.0417658	0.0275412	2.67695	4.05954	2.70487	3.18948	1.43556	1.67332
A0A0H3C8Q3	CCNA_01747	CCNA_01747	3-oxoacyl-(Acyl-carrier protein) reductase OS=Caulobacter crescentus (strain NA1000 / CB15N) GN=CCNA_01747 PE=4 SV=1 - [A0A0H3C8Q3_CAUCN]	0.0295825	0.0409733	0.0707516	2.39167	1.72677	0.111275	0.0369517	0.0204013	3.01135	5.45428	2.70151	3.59053	1.43377	1.8442
A0A0H3C851	CCNA_01517	CCNA_01517	Uncharacterized protein OS=Caulobacter crescentus (strain NA1000 / CB15N) GN=CCNA_01517 PE=4 SV=1 - [A0A0H3C851_CAUCN]	0.0277573	0.0455853	0.0763101	2.74919	1.67401	0.107902	0.0406612	0.0286013	2.65369	3.77263	2.70144	2.72332	1.43373	1.44536
B8GXM4	CCNA_00133	rlmN	Dual-specificity RNA methyltransferase RlmN OS=Caulobacter crescentus (strain NA1000 / CB15N) GN=rlmN PE=3 SV=1 - [RLMN_CAUCN]	0.0329795	0.0443213	0.0906564	2.74887	2.04544	0.120604	0.0454429	0.0245098	2.65396	4.92062	2.70141	3.48303	1.43372	1.80034
A0A0H3C7H9	CCNA_01180	CCNA_01180	Penicillin acylase OS=Caulobacter crescentus (strain NA1000 / CB15N) GN=CCNA_01180 PE=4 SV=1 - [A0A0H3C7H9_CAUCN]	0.030225	0.0582823	0.0952298	3.1507	1.63394	0.12545	0.0557245	0.0308406	2.25125	4.06768	2.70097	2.85081	1.43348	1.51137
A0A0H3C8Q5	CCNA_01996	CCNA_01996	Isoprenyl transferase OS=Caulobacter crescentus (strain NA1000 / CB15N) GN=CCNA_01996 PE=3 SV=1 - [A0A0H3C8Q5_CAUCN]	0.0310921	0.048391	0.0814223	2.61875	1.68259	0.119099	0.0428051	0.0277538	2.78235	4.29125	2.70055	2.98692	1.43325	1.57866
A0A0H3C871	CCNA_01539	CCNA_01539	Pirin family protein OS=Caulobacter crescentus (strain NA1000 / CB15N) GN=CCNA_01539 PE=3 SV=1 - [A0A0H3C871_CAUCN]	0.0344939	0.0612077	0.0819763	2.37655	1.33931	0.124087	0.0410318	0.0322836	3.02417	3.84365	2.70036	2.59148	1.43315	1.37378
A0A0H3CB10	CCNA_02925	carA	Carbamoyl-phosphate synthase small chain OS=Caulobacter crescentus (strain NA1000 / CB15N) GN=carA PE=3 SV=1 - [A0A0H3CB10_CAUCN]	0.0338076	0.0484154	0.0826868	2.4458	1.70786	0.127651	0.0432023	0.021419	2.95473	5.95971	2.70026	3.83379	1.4331	1.93877
A0A0H3CEW3	CCNA_03422	CCNA_03422	Oligoendopeptidase F OS=Caulobacter crescentus (strain NA1000 / CB15N) GN=CCNA_03422 PE=4 SV=1 - [A0A0H3CEW3_CAUCN]	0.0292937	0.0503752	0.0817367	2.79025	1.62256	0.111788	0.0428421	0.0253275	2.6093	4.41371	2.69978	3.01813	1.43284	1.59366
A0A0H3C356	CCNA_00253	asd	Aspartate-semialdehyde dehydrogenase OS=Caulobacter crescentus (strain NA1000 / CB15N) GN=asd PE=3 SV=1 - [A0A0H3C356_CAUCN]	0.0317456	0.0509955	0.0867546	2.73281	1.70122	0.129039	0.0484033	0.0269719	2.66591	4.7842	2.69936	3.24271	1.43262	1.6972
A0A0H3CBE5	CCNA_02186	CCNA_02186	Acetolactate synthase small subunit OS=Caulobacter crescentus (strain NA1000 / CB15N) GN=CCNA_02186 PE=4 SV=1 - [A0A0H3CBE5_CAUCN]	0.0346351	0.0545813	0.0841234	2.42885	1.54125	0.123394	0.0415759	0.0234069	2.96792	5.27168	2.69838	3.40646	1.4321	1.76828
B8GX15	CCNA_02040	cicA	Protein CicA OS=Caulobacter crescentus (strain NA1000 / CB15N) GN=cicA PE=4 SV=1 - [CICA_CAUCN]	0.0288227	0.0442848	0.0872429	3.02689	1.97004	0.116659	0.0492401	0.0230224	2.36919	5.0672	2.69804	3.51862	1.43191	1.81501
A0A0H3C9I9	CCNA_02321	metZ	O-succinylhomoserine sulfhydrylase OS=Caulobacter crescentus (strain NA1000 / CB15N) GN=metZ PE=3 SV=1 - [A0A0H3C9I9_CAUCN]	0.0265334	0.0461318	0.0732909	2.76221	1.58873	0.114903	0.0436589	0.0236259	2.63184	4.86344	2.69703	3.22609	1.43137	1.68978
A0A0H3CA80	CCNA_02256	CCNA_02256	Magnesium transporter MgtE OS=Caulobacter crescentus (strain NA1000 / CB15N) GN=CCNA_02256 PE=3 SV=1 - [A0A0H3CA80_CAUCN]	0.0398408	0.052512	0.118246	2.96795	2.25178	0.120768	0.0498123	0.0403742	2.42445	2.9912	2.6962	2.62149	1.43093	1.39039
A0A0H3C2P3	CCNA_00083	CCNA_00083	Phosphoglucomutase/phosphomannomutase OS=Caulobacter crescentus (strain NA1000 / CB15N) GN=CCNA_00083 PE=3 SV=1 - [A0A0H3C2P3_CAUCN]	0.0325466	0.0496953	0.087652	2.69313	1.76379	0.124748	0.0462519	0.0279804	2.69714	4.4584	2.69514	3.1111	1.43036	1.63742
A0A0H3C6J5	CCNA_01445	CCNA_01445	Uncharacterized protein OS=Caulobacter crescentus (strain NA1000 / CB15N) GN=CCNA_01445 PE=4 SV=1 - [A0A0H3C6J5_CAUCN]	0.0354753	0.0381516	0.11446	3.22648	3.00014	0.120387	0.0557084	0.016523	2.16102	7.28604	2.69375	5.14309	1.42961	2.36263
A0A0H3CCQ0	CCNA_02669	CCNA_02669	Conserved hypothetical membrane protein OS=Caulobacter crescentus (strain NA1000 / CB15N) GN=CCNA_02669 PE=4 SV=1 - [A0A0H3CCQ0_CAUCN]	0.0394008	0.048093	0.104995	2.6648	2.18317	0.127087	0.046678	0.0171512	2.72262	7.40978	2.69371	4.79648	1.42959	2.26197
A0A0H3CDI5	CCNA_03522	CCNA_03522	Zn-dependent protease TldD OS=Caulobacter crescentus (strain NA1000 / CB15N) GN=CCNA_03522 PE=4 SV=1 - [A0A0H3CDI5_CAUCN]	0.0324617	0.0480373	0.0922115	2.84062	1.91958	0.125398	0.0492633	0.0336532	2.54547	3.7262	2.69305	2.82289	1.42924	1.49717
A0A0H3C7N3	CCNA_01242	CCNA_01242	Amino acid permease OS=Caulobacter crescentus (strain NA1000 / CB15N) GN=CCNA_01242 PE=4 SV=1 - [A0A0H3C7N3_CAUCN]	0.0375752	0.0465561	0.104799	2.78904	2.25102	0.130834	0.0504131	0.0228324	2.59523	5.73018	2.69214	3.9906	1.42875	1.99661
A0A0H3C4Z2	CCNA_00933	CCNA_00933	M28 Zn-Peptidase OS=Caulobacter crescentus (strain NA1000 / CB15N) GN=CCNA_00933 PE=4 SV=1 - [A0A0H3C4Z2_CAUCN]	0.032818	0.052977	0.0841623	2.56451	1.58866	0.125669	0.044609	0.0339099	2.81713	3.70598	2.69082	2.64732	1.42805	1.40453
B8H5B6	CCNA_03496	CCNA_03496	UPF0246 protein CCNA_03496 OS=Caulobacter crescentus (strain NA1000 / CB15N) GN=CCNA_03496 PE=3 SV=1 - [Y3496_CAUCN]	0.0312157	0.0482922	0.0802757	2.57164	1.66229	0.120644	0.0429772	0.0256816	2.80717	4.69769	2.6894	3.17999	1.42729	1.66902
A0A0H3CAI4	CCNA_02701	CCNA_02701	Xanthine dehydrogenase large subunit OS=Caulobacter crescentus (strain NA1000 / CB15N) GN=CCNA_02701 PE=4 SV=1 - [A0A0H3CAI4_CAUCN]	0.0324853	0.0559275	0.082895	2.55177	1.48219	0.126612	0.0448077	0.0292149	2.82567	4.3338	2.68872	2.908	1.42692	1.54002
A0A0H3CBT4	CCNA_03524	CCNA_03524	Di-/tripeptide transporter OS=Caulobacter crescentus (strain NA1000 / CB15N) GN=CCNA_03524 PE=3 SV=1 - [A0A0H3CBT4_CAUCN]	0.0377903	0.0466693	0.104944	2.77701	2.24867	0.133181	0.0512291	0.025391	2.59971	5.24519	2.68836	3.74693	1.42673	1.90571
A0A0H3ICZ4	CCNA_03901	CCNA_03901	Uncharacterized protein OS=Caulobacter crescentus (strain NA1000 / CB15N) GN=CCNA_03901 PE=4 SV=1 - [A0A0H3ICZ4_CAUCN]	0.0329024	0.0426982	0.0861602	2.61866	2.01789	0.128791	0.0467068	0.025883	2.75743	4.97587	2.68805	3.49688	1.42656	1.80607
A0A0H3C3P2	CCNA_00420	CCNA_00420	Uncharacterized protein OS=Caulobacter crescentus (strain NA1000 / CB15N) GN=CCNA_00420 PE=4 SV=1 - [A0A0H3C3P2_CAUCN]	0.0333753	0.0448964	0.0967126	2.89773	2.15413	0.119159	0.048117	0.0238157	2.47644	5.00337	2.68708	3.57875	1.42604	1.83946
B8GWS6	CCNA_02003	dnaE1	DNA polymerase III subunit alpha OS=Caulobacter crescentus (strain NA1000 / CB15N) GN=dnaE1 PE=1 SV=1 - [DPO3A_CAUCN]	0.0353768	0.0466863	0.105186	2.97331	2.25305	0.122139	0.0509835	0.0289776	2.39566	4.21494	2.68448	3.23399	1.42464	1.69332
A0A0H3C7H4	CCNA_01246	CCNA_01246	Methyltransferase OS=Caulobacter crescentus (strain NA1000 / CB15N) GN=CCNA_01246 PE=3 SV=1 - [A0A0H3C7H4_CAUCN]	0.0323387	0.0457144	0.0689951	2.13351	1.50926	0.114769	0.0354796	0.0225365	3.2348	5.0926	2.68416	3.30093	1.42447	1.72287
A0A0H3CCC4	CCNA_03092	CCNA_03092	Cytochrome P450 family protein OS=Caulobacter crescentus (strain NA1000 / CB15N) GN=CCNA_03092 PE=3 SV=1 - [A0A0H3CCC4_CAUCN]	0.0352354	0.0466563	0.0929444	2.63781	1.99211	0.122503	0.0448851	0.024474	2.72925	5.00541	2.68353	3.49876	1.42413	1.80684
A0A0H3C7M2	CCNA_01226	CCNA_01226	Uncharacterized protein OS=Caulobacter crescentus (strain NA1000 / CB15N) GN=CCNA_01226 PE=4 SV=1 - [A0A0H3C7M2_CAUCN]	0.036118	0.0448782	0.107962	2.98916	2.40568	0.126011	0.0529953	0.0236129	2.37778	5.33653	2.68347	3.87111	1.4241	1.95275
A0A0H3C8Y1	CCNA_01227	CCNA_01227	Alkanesulfonate monoxygenase OS=Caulobacter crescentus (strain NA1000 / CB15N) GN=CCNA_01227 PE=4 SV=1 - [A0A0H3C8Y1_CAUCN]	0.035539	0.0426983	0.0903725	2.54291	2.11653	0.120112	0.0425406	0.0316035	2.82348	3.8006	2.68319	2.95857	1.42395	1.5649
A0A0H3C8I0	CCNA_01603	CCNA_01603	Aminotransferase OS=Caulobacter crescentus (strain NA1000 / CB15N) GN=CCNA_01603 PE=3 SV=1 - [A0A0H3C8I0_CAUCN]	0.0262575	0.0404684	0.0596052	2.27002	1.47288	0.107088	0.0346063	0.0189074	3.09448	5.66384	2.68225	3.56836	1.42344	1.83526
A0A0H3C6A7	CCNA_01351	CCNA_01351	Two-component response regulator protein OS=Caulobacter crescentus (strain NA1000 / CB15N) GN=CCNA_01351 PE=4 SV=1 - [A0A0H3C6A7_CAUCN]	0.0298332	0.0452715	0.0872572	2.92483	1.92742	0.113432	0.0465297	0.0172525	2.43785	6.57481	2.68134	4.25112	1.42295	2.08784
A0A0H3C5K2	CCNA_00284	CCNA_00284	Pyrimidine 5'-nucleotidase family protein OS=Caulobacter crescentus (strain NA1000 / CB15N) GN=CCNA_00284 PE=4 SV=1 - [A0A0H3C5K2_CAUCN]	0.0240991	0.0352604	0.0679111	2.81799	1.92599	0.123261	0.0484556	0.0229729	2.54379	5.3655	2.68089	3.64575	1.42271	1.86621
A0A0H3CCA7	CCNA_03718	CCNA_03718	NADH-ubiquinone oxidoreductase subunit OS=Caulobacter crescentus (strain NA1000 / CB15N) GN=CCNA_03718 PE=4 SV=1 - [A0A0H3CCA7_CAUCN]	0.0286799	0.0346898	0.057059	1.98951	1.64484	0.117383	0.0348255	0.0178894	3.3706	6.56161	2.68006	4.10322	1.42226	2.03676
B8H173	CCNA_00731	mutL	DNA mismatch repair protein MutL OS=Caulobacter crescentus (strain NA1000 / CB15N) GN=mutL PE=3 SV=1 - [MUTL_CAUCN]	0.0336525	0.0384613	0.100439	2.98458	2.61142	0.124062	0.0522744	0.0266303	2.37329	4.65869	2.67893	3.63505	1.42166	1.86198
A0A0H3CEJ9	CCNA_03311	secE	Protein translocase subunit SecE OS=Caulobacter crescentus (strain NA1000 / CB15N) GN=secE PE=3 SV=1 - [A0A0H3CEJ9_CAUCN]	0.0370814	0.0405141	0.107567	2.90085	2.65506	0.116666	0.0474841	0.0165347	2.45695	7.05582	2.6789	4.85544	1.42164	2.2796
A0A0H3C8L4	CCNA_01651	gyrA	DNA gyrase subunit A OS=Caulobacter crescentus (strain NA1000 / CB15N) GN=gyrA PE=3 SV=1 - [A0A0H3C8L4_CAUCN]	0.0325949	0.052053	0.0844675	2.59144	1.62272	0.127213	0.0460545	0.0281547	2.76224	4.51837	2.67684	3.07055	1.42053	1.6185
A0A0H3C5E1	CCNA_00211	CCNA_00211	Porphyromonas-type peptidyl-arginine deiminase OS=Caulobacter crescentus (strain NA1000 / CB15N) GN=CCNA_00211 PE=4 SV=1 - [A0A0H3C5E1_CAUCN]	0.026993	0.037981	0.0649685	2.40687	1.71055	0.114683	0.0389286	0.0217372	2.94598	5.27588	2.67642	3.49322	1.42031	1.80456
A0A0H3CB06	CCNA_03200	CCNA_03200	Hybrid sensor histidine kinase/receiver domain protein OS=Caulobacter crescentus (strain NA1000 / CB15N) GN=CCNA_03200 PE=4 SV=1 - [A0A0H3CB06_CAUCN]	0.0432719	0.0507481	0.0885262	2.04581	1.74443	0.125228	0.0379219	0.0220272	3.30226	5.68517	2.67404	3.7148	1.41902	1.89328
A0A0H3C6A9	CCNA_00656	CCNA_00656	Type I restriction-modification system methylation subunit OS=Caulobacter crescentus (strain NA1000 / CB15N) GN=CCNA_00656 PE=4 SV=1 - [A0A0H3C6A9_CAUCN]	0.0353889	0.0531028	0.096991	2.74072	1.82648	0.121632	0.0466529	0.0243328	2.60718	4.9987	2.67395	3.41259	1.41897	1.77087
A0A0H3C8T6	CCNA_01725	bamB	Beta-barrel assembly machine (BAM) protein BamB OS=Caulobacter crescentus (strain NA1000 / CB15N) GN=bamB PE=4 SV=1 - [A0A0H3C8T6_CAUCN]	0.037472	0.0412765	0.107468	2.86796	2.60361	0.121968	0.049187	0.0199386	2.47968	6.11718	2.67382	4.3604	1.4189	2.12446
A0A0H3CCV9	CCNA_03271	CCNA_03271	Methionine gamma-lyase OS=Caulobacter crescentus (strain NA1000 / CB15N) GN=CCNA_03271 PE=3 SV=1 - [A0A0H3CCV9_CAUCN]	0.0276135	0.0357664	0.0669491	2.42451	1.87184	0.1168	0.0399653	0.0220873	2.92252	5.28809	2.67351	3.57997	1.41874	1.83995
B8GW06	CCNA_03844	hslU	ATP-dependent protease ATPase subunit HslU OS=Caulobacter crescentus (strain NA1000 / CB15N) GN=hslU PE=3 SV=1 - [HSLU_CAUCN]	0.0293361	0.0546668	0.0937466	3.19561	1.71487	0.1175	0.0547199	0.0439072	2.1473	2.67609	2.67145	2.19548	1.41762	1.13454
A0A0H3C9J6	CCNA_01972	CCNA_01972	Anthranilate synthase component I OS=Caulobacter crescentus (strain NA1000 / CB15N) GN=CCNA_01972 PE=4 SV=1 - [A0A0H3C9J6_CAUCN]	0.0297433	0.0485531	0.0820435	2.75839	1.68977	0.120062	0.0464879	0.0253487	2.58265	4.73642	2.67052	3.21309	1.41712	1.68396
A0A0H3C4L4	CCNA_00163	CCNA_00163	Exopolysaccharide transport family protein OS=Caulobacter crescentus (strain NA1000 / CB15N) GN=CCNA_00163 PE=4 SV=1 - [A0A0H3C4L4_CAUCN]	0.0351355	0.0423226	0.0993606	2.82793	2.3477	0.123358	0.0491383	0.0206829	2.51042	5.96426	2.66917	4.15598	1.41639	2.05519
A0A0H3C5S8	CCNA_01172	CCNA_01172	AIM24 family protein OS=Caulobacter crescentus (strain NA1000 / CB15N) GN=CCNA_01172 PE=4 SV=1 - [A0A0H3C5S8_CAUCN]	0.0319983	0.0392075	0.0741161	2.31625	1.89035	0.103211	0.0341539	0.0153458	3.02196	6.72573	2.6691	4.30804	1.41635	2.10703
A0A0H3C7Y3	CCNA_01447	CCNA_01447	Homoserine dehydrogenase OS=Caulobacter crescentus (strain NA1000 / CB15N) GN=CCNA_01447 PE=3 SV=1 - [A0A0H3C7Y3_CAUCN]	0.0289523	0.0431415	0.071646	2.47462	1.66072	0.110804	0.0386991	0.0187947	2.86321	5.89548	2.66891	3.7781	1.41625	1.91766
A0A0H3CB69	CCNA_03009	CCNA_03009	Nicotinate-nucleotide pyrophosphorylase OS=Caulobacter crescentus (strain NA1000 / CB15N) GN=CCNA_03009 PE=3 SV=1 - [A0A0H3CB69_CAUCN]	0.0292261	0.0504937	0.071819	2.45736	1.42234	0.118051	0.0410308	0.0274812	2.87712	4.29568	2.66724	2.85901	1.41535	1.51552
B8H367	CCNA_03139	ilvD	Dihydroxy-acid dehydratase OS=Caulobacter crescentus (strain NA1000 / CB15N) GN=ilvD PE=3 SV=1 - [ILVD_CAUCN]	0.0288076	0.0433331	0.0791535	2.74766	1.82663	0.121526	0.0469973	0.0255492	2.58582	4.75656	2.66674	3.2916	1.41508	1.71879
A0A0H3C9E2	CCNA_02558	CCNA_02558	Enantioselective peptide amidase OS=Caulobacter crescentus (strain NA1000 / CB15N) GN=CCNA_02558 PE=4 SV=1 - [A0A0H3C9E2_CAUCN]	0.0320729	0.0564968	0.0739522	2.30575	1.30896	0.108926	0.0359778	0.0245233	3.0276	4.44176	2.66668	2.87536	1.41504	1.52374
B8GYH3	CCNA_00303	lpxK	Tetraacyldisaccharide 4'-kinase OS=Caulobacter crescentus (strain NA1000 / CB15N) GN=lpxK PE=3 SV=1 - [LPXK_CAUCN]	0.0365753	0.0382476	0.0962068	2.63038	2.51537	0.129837	0.0480369	0.0227413	2.70285	5.70929	2.66661	4.11233	1.41501	2.03996
A0A0H3CBS0	CCNA_02881	CCNA_02881	Oxoglutarate semialdehyde dehydrogenase OS=Caulobacter crescentus (strain NA1000 / CB15N) GN=CCNA_02881 PE=4 SV=1 - [A0A0H3CBS0_CAUCN]	0.0309343	0.0473162	0.0785923	2.54062	1.661	0.116903	0.0418774	0.0205607	2.79155	5.68574	2.66608	3.67337	1.41472	1.87711
A0A0H3C4K0	CCNA_00764	CCNA_00764	Electron transfer flavoprotein beta subunit OS=Caulobacter crescentus (strain NA1000 / CB15N) GN=CCNA_00764 PE=4 SV=1 - [A0A0H3C4K0_CAUCN]	0.0346273	0.0484498	0.0856062	2.47222	1.76691	0.120763	0.0422368	0.0235836	2.85918	5.12062	2.6657	3.44377	1.41452	1.78399
A0A0H3C9H6	CCNA_02306	hisC	Histidinol-phosphate aminotransferase OS=Caulobacter crescentus (strain NA1000 / CB15N) GN=hisC PE=3 SV=1 - [A0A0H3C9H6_CAUCN]	0.0333778	0.0495554	0.0835985	2.50461	1.68697	0.117617	0.0416471	0.0247423	2.82413	4.75368	2.66437	3.22032	1.4138	1.68721
A0A0H3C480	CCNA_00293	pstA	Phosphate transport system permease protein PstA OS=Caulobacter crescentus (strain NA1000 / CB15N) GN=pstA PE=3 SV=1 - [A0A0H3C480_CAUCN]	0.0362225	0.0463516	0.108513	2.99573	2.34108	0.12804	0.0549602	0.0235321	2.32969	5.44107	2.66271	3.89107	1.41289	1.96017
A0A0H3CBE4	CCNA_02741	CCNA_02741	Uncharacterized protein OS=Caulobacter crescentus (strain NA1000 / CB15N) GN=CCNA_02741 PE=4 SV=1 - [A0A0H3CBE4_CAUCN]	0.0330573	0.0480266	0.0976557	2.95413	2.03337	0.131706	0.0555558	0.0241659	2.37069	5.45007	2.66241	3.74172	1.41273	1.9037
A0A0H3CAI8	CCNA_03013	CCNA_03013	Alkyl hydroperoxide reductase subunit F OS=Caulobacter crescentus (strain NA1000 / CB15N) GN=CCNA_03013 PE=3 SV=1 - [A0A0H3CAI8_CAUCN]	0.0298825	0.0507512	0.0776158	2.59736	1.52934	0.124645	0.0457362	0.0252104	2.72529	4.94418	2.66133	3.23676	1.41215	1.69455
A0A0H3C7X5	CCNA_01369	CCNA_01369	Acyl-CoA dehydrogenase, short-chain specific OS=Caulobacter crescentus (strain NA1000 / CB15N) GN=CCNA_01369 PE=3 SV=1 - [A0A0H3C7X5_CAUCN]	0.0333442	0.0513884	0.0829882	2.48884	1.61492	0.121906	0.0430202	0.0214515	2.8337	5.68289	2.66127	3.6489	1.41211	1.86746
A0A0H3CCQ9	CCNA_03642	CCNA_03642	Succinate dehydrogenase flavoprotein subunit OS=Caulobacter crescentus (strain NA1000 / CB15N) GN=CCNA_03642 PE=3 SV=1 - [A0A0H3CCQ9_CAUCN]	0.0343546	0.0441485	0.0933497	2.71724	2.11445	0.123551	0.0474575	0.0218757	2.60341	5.64788	2.66032	3.88117	1.4116	1.95649
A0A0H3C7X8	CCNA_01440	rplM	50S ribosomal protein L13 OS=Caulobacter crescentus (strain NA1000 / CB15N) GN=rplM PE=3 SV=1 - [A0A0H3C7X8_CAUCN]	0.030133	0.0492417	0.0787969	2.61497	1.60021	0.116784	0.0431716	0.0210502	2.70512	5.5479	2.66005	3.57405	1.41145	1.83756
B8H085	CCNA_02628	murB	UDP-N-acetylenolpyruvoylglucosamine reductase OS=Caulobacter crescentus (strain NA1000 / CB15N) GN=murB PE=3 SV=1 - [MURB_CAUCN]	0.0285958	0.045813	0.0816097	2.8539	1.78137	0.118322	0.047998	0.0221854	2.46514	5.33331	2.65952	3.55734	1.41117	1.8308
A0A0H3C2S9	CCNA_00115	CCNA_00115	TolB protein OS=Caulobacter crescentus (strain NA1000 / CB15N) GN=CCNA_00115 PE=4 SV=1 - [A0A0H3C2S9_CAUCN]	0.0323761	0.0519223	0.0810248	2.50261	1.5605	0.128884	0.0457885	0.0302674	2.81477	4.25818	2.65869	2.90934	1.41072	1.54069
B8GZS7	CCNA_00496	thrS	Threonine--tRNA ligase OS=Caulobacter crescentus (strain NA1000 / CB15N) GN=thrS PE=3 SV=1 - [SYT_CAUCN]	0.0336603	0.0503916	0.0841386	2.49964	1.66969	0.119692	0.0424835	0.0250606	2.81738	4.77611	2.65851	3.2229	1.41062	1.68836
B8H3Q5	CCNA_01209	lldD	L-lactate dehydrogenase OS=Caulobacter crescentus (strain NA1000 / CB15N) GN=lldD PE=3 SV=1 - [LLDD_CAUCN]	0.0337164	0.0362524	0.124373	3.6888	3.43075	0.118494	0.0727907	0.018976	1.62787	6.24442	2.65833	4.83759	1.41052	2.27429
A0A0H3C858	CCNA_01752	CCNA_01752	YicC-family protein OS=Caulobacter crescentus (strain NA1000 / CB15N) GN=CCNA_01752 PE=4 SV=1 - [A0A0H3C858_CAUCN]	0.0331406	0.049908	0.0750621	2.26496	1.50401	0.131192	0.0430001	0.0201924	3.05096	6.49709	2.65796	4.00055	1.41032	2.0002
A0A0H3C4V6	CCNA_00515	metE	5-methyltetrahydropteroyltriglutamate--homocysteine methyltransferase OS=Caulobacter crescentus (strain NA1000 / CB15N) GN=metE PE=3 SV=1 - [A0A0H3C4V6_CAUCN]	0.0293754	0.0443386	0.0701105	2.38671	1.58125	0.117321	0.0400547	0.023885	2.92903	4.91194	2.65787	3.24659	1.41027	1.69893
A0A0H3C9M2	CCNA_02361	CCNA_02361	Polysaccharide biosynthesis protein celD OS=Caulobacter crescentus (strain NA1000 / CB15N) GN=CCNA_02361 PE=4 SV=1 - [A0A0H3C9M2_CAUCN]	0.0344927	0.0475902	0.0945126	2.74008	1.98597	0.126868	0.0492671	0.0260028	2.5751	4.87899	2.65759	3.43248	1.41012	1.77925
A0A0H3CCE6	CCNA_03155	CCNA_03155	PepSY-associated transmembrane protein OS=Caulobacter crescentus (strain NA1000 / CB15N) GN=CCNA_03155 PE=4 SV=1 - [A0A0H3CCE6_CAUCN]	0.0247462	0.0617897	0.0910878	3.68088	1.47416	0.0960261	0.0587737	0.0175543	1.63383	5.47024	2.65735	3.4722	1.40999	1.79585
A0A0H3C8E6	CCNA_01567	CCNA_01567	Proline iminopeptidase OS=Caulobacter crescentus (strain NA1000 / CB15N) GN=CCNA_01567 PE=3 SV=1 - [A0A0H3C8E6_CAUCN]	0.0331709	0.03983	0.0743551	2.24158	1.86681	0.1227	0.0399429	0.024632	3.07188	4.98132	2.65673	3.42406	1.40965	1.77571
A0A0H3CE45	CCNA_03168	CCNA_03168	Uncharacterized protein OS=Caulobacter crescentus (strain NA1000 / CB15N) GN=CCNA_03168 PE=4 SV=1 - [A0A0H3CE45_CAUCN]	0.0407103	0.052036	0.103782	2.54929	1.99443	0.132526	0.0479466	0.0297044	2.76404	4.46149	2.65666	3.22796	1.40961	1.69062
A0A0H3CB88	CCNA_02692	CCNA_02692	YceI-like domain protein OS=Caulobacter crescentus (strain NA1000 / CB15N) GN=CCNA_02692 PE=3 SV=1 - [A0A0H3CB88_CAUCN]	0.0439584	0.0437014	0.116586	2.6522	2.6678	0.148523	0.0558486	0.0294993	2.65939	5.0348	2.65579	3.8513	1.40914	1.94535
A0A0H3C879	CCNA_01492	CCNA_01492	3-mercaptopyruvate sulfurtransferase OS=Caulobacter crescentus (strain NA1000 / CB15N) GN=CCNA_01492 PE=4 SV=1 - [A0A0H3C879_CAUCN]	0.0327434	0.0457186	0.0792233	2.41952	1.73285	0.12132	0.0419731	0.0185319	2.89042	6.54654	2.65497	4.13969	1.40869	2.04952
A0A0H3CCG0	CCNA_03510	CCNA_03510	Threonine synthase OS=Caulobacter crescentus (strain NA1000 / CB15N) GN=CCNA_03510 PE=4 SV=1 - [A0A0H3CCG0_CAUCN]	0.0347697	0.0442103	0.0768954	2.21156	1.73931	0.126227	0.0407666	0.0222181	3.09634	5.68126	2.65395	3.71029	1.40814	1.89153
B8GYE3	CCNA_00273	def	Peptide deformylase OS=Caulobacter crescentus (strain NA1000 / CB15N) GN=def PE=3 SV=1 - [DEF_CAUCN]	0.0276071	0.048047	0.0765266	2.77199	1.59274	0.104629	0.0412842	0.0236313	2.53437	4.42759	2.65318	3.01017	1.40772	1.58984
A0A0H3CB99	CCNA_02688	CCNA_02688	PuuE-related allantoinase OS=Caulobacter crescentus (strain NA1000 / CB15N) GN=CCNA_02688 PE=4 SV=1 - [A0A0H3CB99_CAUCN]	0.0272411	0.0561798	0.0711255	2.61096	1.26603	0.121243	0.0449872	0.0285987	2.69505	4.23946	2.65301	2.75275	1.40763	1.46087
B8GZJ5	CCNA_02519	gatA	Glutamyl-tRNA(Gln) amidotransferase subunit A OS=Caulobacter crescentus (strain NA1000 / CB15N) GN=gatA PE=3 SV=1 - [GATA_CAUCN]	0.0273547	0.0451106	0.0719932	2.63184	1.59593	0.111364	0.0416827	0.022271	2.6717	5.00041	2.65177	3.29817	1.40696	1.72167
A0A0H3CCT2	CCNA_03314	CCNA_03314	Ferredoxin-NADP reductase OS=Caulobacter crescentus (strain NA1000 / CB15N) GN=CCNA_03314 PE=4 SV=1 - [A0A0H3CCT2_CAUCN]	0.0278814	0.0414467	0.073475	2.63527	1.77276	0.102516	0.0384524	0.0252775	2.66605	4.05564	2.65066	2.9142	1.40635	1.5431
A0A0H3CAT8	CCNA_02832	CCNA_02832	Microsomal dipeptidase OS=Caulobacter crescentus (strain NA1000 / CB15N) GN=CCNA_02832 PE=4 SV=1 - [A0A0H3CAT8_CAUCN]	0.0283136	0.047316	0.0746773	2.63751	1.57827	0.118123	0.0443562	0.0241568	2.66305	4.88983	2.65028	3.23405	1.40615	1.69334
A0A0H3C7Z8	CCNA_01680	astB	N-succinylarginine dihydrolase OS=Caulobacter crescentus (strain NA1000 / CB15N) GN=astB PE=3 SV=1 - [A0A0H3C7Z8_CAUCN]	0.0271642	0.0403062	0.073042	2.68891	1.81218	0.114753	0.0440115	0.0245704	2.60735	4.67038	2.64813	3.24128	1.40497	1.69656
A0A0H3CC59	CCNA_03664	dapB	4-hydroxy-tetrahydrodipicolinate reductase OS=Caulobacter crescentus (strain NA1000 / CB15N) GN=dapB PE=3 SV=1 - [A0A0H3CC59_CAUCN]	0.0349532	0.0490317	0.0862148	2.46658	1.75835	0.131683	0.0465628	0.026819	2.82808	4.91008	2.64733	3.33421	1.40454	1.73735
A0A0H3C958	CCNA_01951	pbpY	Multimodular transpeptidase-transglycosylase PbpY OS=Caulobacter crescentus (strain NA1000 / CB15N) GN=pbpY PE=4 SV=1 - [A0A0H3C958_CAUCN]	0.0358898	0.0472017	0.105539	2.94063	2.23591	0.121374	0.0516032	0.0225868	2.35206	5.37366	2.64634	3.80479	1.404	1.92782
A0A0H3C699	CCNA_01016	CCNA_01016	Copper resistance protein B OS=Caulobacter crescentus (strain NA1000 / CB15N) GN=CCNA_01016 PE=4 SV=1 - [A0A0H3C699_CAUCN]	0.0328025	0.0516249	0.0972088	2.96346	1.88298	0.116394	0.049997	0.025775	2.32802	4.51577	2.64574	3.19938	1.40367	1.67779
A0A0H3C8X4	CCNA_01217	CCNA_01217	Phosphatidylglycerophosphate synthase OS=Caulobacter crescentus (strain NA1000 / CB15N) GN=CCNA_01217 PE=3 SV=1 - [A0A0H3C8X4_CAUCN]	0.0344046	0.039956	0.0993354	2.88727	2.48612	0.115605	0.0481424	0.0212172	2.40131	5.44863	2.64429	3.96737	1.40288	1.98818
A0A0H3C6X3	CCNA_01261	CCNA_01261	Periplasmic multidrug efflux lipoprotein OS=Caulobacter crescentus (strain NA1000 / CB15N) GN=CCNA_01261 PE=3 SV=1 - [A0A0H3C6X3_CAUCN]	0.0372441	0.0471118	0.102603	2.75487	2.17785	0.123217	0.0486477	0.0260635	2.53283	4.72755	2.64385	3.4527	1.40264	1.78773
B8GW12	CCNA_03850	hisB	Imidazoleglycerol-phosphate dehydratase OS=Caulobacter crescentus (strain NA1000 / CB15N) GN=hisB PE=3 SV=1 - [HIS7_CAUCN]	0.0342757	0.0582073	0.0906898	2.64589	1.55805	0.124903	0.0472922	0.0287059	2.64109	4.35113	2.64349	2.95459	1.40244	1.56296
A0A0H3C5S3	CCNA_00023	CCNA_00023	Putative periplasmic protein OS=Caulobacter crescentus (strain NA1000 / CB15N) GN=CCNA_00023 PE=4 SV=1 - [A0A0H3C5S3_CAUCN]	0.0381129	0.0429921	0.0903497	2.37058	2.10154	0.125576	0.0430628	0.0241097	2.91611	5.20853	2.64335	3.65504	1.40237	1.86989
A0A0H3C5T2	CCNA_00035	truB	tRNA pseudouridine synthase B OS=Caulobacter crescentus (strain NA1000 / CB15N) GN=truB PE=3 SV=1 - [A0A0H3C5T2_CAUCN]	0.032906	0.0519825	0.0859159	2.61095	1.65279	0.113587	0.0424539	0.022228	2.67553	5.11007	2.64324	3.38143	1.40231	1.75763
A0A0H3CEK5	CCNA_03316	CCNA_03316	UDP-N-acetylglucosamine 4,6-dehydratase/UDP-D-quinovosamine 4-dehydrogenase OS=Caulobacter crescentus (strain NA1000 / CB15N) GN=CCNA_03316 PE=4 SV=1 - [A0A0H3CEK5_CAUCN]	0.0342279	0.0472836	0.102633	2.99852	2.17058	0.116174	0.0508426	0.0263628	2.28498	4.40676	2.64175	3.28867	1.40149	1.71751
A0A0H3CC85	CCNA_03085	CCNA_03085	Nitropropane dioxygenase/trans-enoyl-CoA reductase family OS=Caulobacter crescentus (strain NA1000 / CB15N) GN=CCNA_03085 PE=4 SV=1 - [A0A0H3CC85_CAUCN]	0.0289175	0.0574051	0.107284	3.71002	1.8689	0.0984101	0.0625563	0.0358086	1.57315	2.74822	2.64158	2.30856	1.4014	1.207
B8GXF0	CCNA_00059	CCNA_00059	Putative NADH dehydrogenase/NAD(P)H nitroreductase CCNA_00059 OS=Caulobacter crescentus (strain NA1000 / CB15N) GN=CCNA_00059 PE=3 SV=1 - [Y059_CAUCN]	0.0292051	0.0385062	0.0667287	2.28483	1.73293	0.103739	0.0346023	0.0236052	2.99803	4.39474	2.64143	3.06384	1.40132	1.61534
A0A0H3CBM7	CCNA_02834	msrP	Protein-methionine-sulfoxide reductase catalytic subunit MsrP OS=Caulobacter crescentus (strain NA1000 / CB15N) GN=msrP PE=3 SV=1 - [A0A0H3CBM7_CAUCN]	0.0289307	0.0649597	0.0856881	2.96184	1.3191	0.117754	0.05078	0.0303288	2.3189	3.88257	2.64037	2.60083	1.40074	1.37897
A0A0H3C4H2	CCNA_00737	ileS	Isoleucine--tRNA ligase OS=Caulobacter crescentus (strain NA1000 / CB15N) GN=ileS PE=3 SV=1 - [A0A0H3C4H2_CAUCN]	0.032042	0.0526028	0.0826047	2.57801	1.57035	0.120936	0.0447554	0.0251679	2.70216	4.80518	2.64009	3.18776	1.40059	1.67255
A0A0H3C831	CCNA_01497	hldD	ADP-L-glycero-D-manno-heptose-6-epimerase OS=Caulobacter crescentus (strain NA1000 / CB15N) GN=hldD PE=3 SV=1 - [A0A0H3C831_CAUCN]	0.0305685	0.0466635	0.081503	2.66624	1.74661	0.122905	0.0470387	0.0205171	2.61285	5.99035	2.63954	3.86848	1.40029	1.95177
A0A0H3CFU0	CCNA_03751	CCNA_03751	Peptidyl-prolyl cis-trans isomerase OS=Caulobacter crescentus (strain NA1000 / CB15N) GN=CCNA_03751 PE=3 SV=1 - [A0A0H3CFU0_CAUCN]	0.028996	0.0331968	0.0776374	2.67752	2.3387	0.104986	0.0403674	0.0172847	2.60077	6.07395	2.63914	4.20633	1.40007	2.07256
B8GYN6	CCNA_02344	gpmA	2,3-bisphosphoglycerate-dependent phosphoglycerate mutase OS=Caulobacter crescentus (strain NA1000 / CB15N) GN=gpmA PE=3 SV=1 - [GPMA_CAUCN]	0.0273532	0.0514135	0.073687	2.69391	1.43322	0.116869	0.0452348	0.0251979	2.58362	4.63805	2.63876	3.03564	1.39986	1.602
B8H3Z4	CCNA_03284	CCNA_03284	Adenine deaminase OS=Caulobacter crescentus (strain NA1000 / CB15N) GN=CCNA_03284 PE=3 SV=1 - [ADE_CAUCN]	0.0319476	0.0484645	0.0877867	2.74783	1.81136	0.106955	0.0422904	0.0253549	2.52907	4.21833	2.63845	3.01485	1.39969	1.59208
A0A0H3CCM3	CCNA_03835	CCNA_03835	3-oxoacyl-(Acyl-carrier-protein) synthase OS=Caulobacter crescentus (strain NA1000 / CB15N) GN=CCNA_03835 PE=3 SV=1 - [A0A0H3CCM3_CAUCN]	0.0305999	0.0443669	0.0731461	2.3904	1.64866	0.114527	0.0396839	0.0222291	2.88597	5.1521	2.63818	3.40038	1.39955	1.7657
A0A0H3C6Q0	CCNA_01188	CCNA_01188	FecR family protein OS=Caulobacter crescentus (strain NA1000 / CB15N) GN=CCNA_01188 PE=4 SV=1 - [A0A0H3C6Q0_CAUCN]	0.0446767	0.0445356	0.115992	2.59625	2.60448	0.113917	0.0425222	0.0276227	2.679	4.12404	2.63763	3.36426	1.39924	1.75029
A0A0H3C9W9	CCNA_02753	CCNA_02753	Aminoacyl peptidase OS=Caulobacter crescentus (strain NA1000 / CB15N) GN=CCNA_02753 PE=4 SV=1 - [A0A0H3C9W9_CAUCN]	0.0336979	0.0595783	0.0888889	2.63782	1.49197	0.119461	0.0453098	0.0233627	2.63653	5.11332	2.63718	3.30264	1.39899	1.72362
A0A0H3CAQ7	CCNA_02467	pssZ	Polyisoprenylphosphate hexose-1-phosphotransferase pssZ OS=Caulobacter crescentus (strain NA1000 / CB15N) GN=pssZ PE=4 SV=1 - [A0A0H3CAQ7_CAUCN]	0.0234686	0.0366082	0.0724567	3.08738	1.97925	0.114777	0.0525685	0.0167935	2.18338	6.83459	2.63538	4.40692	1.39801	2.13977
A0A0H3C6L7	CCNA_01157	CCNA_01157	Protoporphyrinogen oxidase OS=Caulobacter crescentus (strain NA1000 / CB15N) GN=CCNA_01157 PE=4 SV=1 - [A0A0H3C6L7_CAUCN]	0.0315055	0.0466942	0.0844737	2.68124	1.80908	0.12863	0.0497562	0.0259347	2.58521	4.95976	2.63322	3.38442	1.39683	1.75891
A0A0H3CDP4	CCNA_03560	atpD	ATP synthase subunit beta OS=Caulobacter crescentus (strain NA1000 / CB15N) GN=atpD PE=3 SV=1 - [A0A0H3CDP4_CAUCN]	0.0342432	0.0383305	0.0918907	2.68348	2.39733	0.118319	0.0458808	0.0221496	2.57883	5.34179	2.63115	3.86956	1.39569	1.95217
A0A0H3C5L3	CCNA_00302	CCNA_00302	Imidazolonepropionase-related amidohydrolase OS=Caulobacter crescentus (strain NA1000 / CB15N) GN=CCNA_00302 PE=4 SV=1 - [A0A0H3C5L3_CAUCN]	0.0326599	0.0561055	0.0861327	2.63727	1.53519	0.131061	0.0499353	0.0300603	2.62462	4.35995	2.63094	2.94757	1.39558	1.55953
A0A0H3C8Q7	CCNA_01753	gmk	Guanylate kinase OS=Caulobacter crescentus (strain NA1000 / CB15N) GN=gmk PE=3 SV=1 - [A0A0H3C8Q7_CAUCN]	0.027052	0.0459305	0.0868592	3.21082	1.8911	0.122152	0.0595591	0.0204994	2.05094	5.9588	2.63088	3.92495	1.39554	1.97267
A0A0H3C7Q7	CCNA_01556	CCNA_01556	LacI-family transcriptional regulator OS=Caulobacter crescentus (strain NA1000 / CB15N) GN=CCNA_01556 PE=4 SV=1 - [A0A0H3C7Q7_CAUCN]	0.0328006	0.044964	0.0839455	2.55927	1.86695	0.128189	0.0474927	0.0263667	2.69913	4.86178	2.6292	3.36436	1.39462	1.75033
A0A0H3C9P0	CCNA_02048	CCNA_02048	TonB-dependent receptor OS=Caulobacter crescentus (strain NA1000 / CB15N) GN=CCNA_02048 PE=3 SV=1 - [A0A0H3C9P0_CAUCN]	0.0415056	0.0600468	0.120806	2.91058	2.01186	0.124932	0.0532847	0.0245279	2.3446	5.09346	2.62759	3.55266	1.39374	1.8289
B8GW15	CCNA_03853	hisF	Imidazole glycerol phosphate synthase subunit HisF OS=Caulobacter crescentus (strain NA1000 / CB15N) GN=hisF PE=3 SV=1 - [HIS6_CAUCN]	0.0338855	0.0404076	0.0735763	2.17132	1.82085	0.122528	0.0397326	0.0259972	3.08381	4.71311	2.62757	3.26698	1.39373	1.70796
A0A0H3C7B6	CCNA_01751	CCNA_01751	Aminodeoxychorismate lyase OS=Caulobacter crescentus (strain NA1000 / CB15N) GN=CCNA_01751 PE=4 SV=1 - [A0A0H3C7B6_CAUCN]	0.0364289	0.0513258	0.0984409	2.70227	1.91796	0.12099	0.0474116	0.0276535	2.5519	4.37521	2.62709	3.14658	1.39346	1.65379
A0A0H3C6R3	CCNA_00945	flik/CCNA_00945	Chemotaxis protein MotD OS=Caulobacter crescentus (strain NA1000 / CB15N) GN=CCNA_00945 PE=4 SV=1 - [A0A0H3C6R3_CAUCN]	0.0332265	0.0576726	0.0967712	2.91248	1.67794	0.132706	0.0568414	0.0347375	2.33467	3.82024	2.62357	2.74909	1.39153	1.45896
A0A0H3CAV9	CCNA_02526	pyrC	Dihydroorotase OS=Caulobacter crescentus (strain NA1000 / CB15N) GN=pyrC PE=3 SV=1 - [A0A0H3CAV9_CAUCN]	0.0300283	0.0433868	0.0755516	2.51601	1.74135	0.117414	0.0430187	0.0253293	2.72937	4.63549	2.62269	3.18842	1.39105	1.67284
A0A0H3C8P3	CCNA_01687	rlmE	Ribosomal RNA large subunit methyltransferase E OS=Caulobacter crescentus (strain NA1000 / CB15N) GN=rlmE PE=3 SV=1 - [A0A0H3C8P3_CAUCN]	0.0336068	0.0417522	0.0790619	2.35255	1.8936	0.125142	0.0432695	0.0257768	2.89215	4.85483	2.62235	3.37422	1.39086	1.75455
A0A0H3CEU9	CCNA_03412	CCNA_03412	NAD(P) transhydrogenase subunit beta OS=Caulobacter crescentus (strain NA1000 / CB15N) GN=CCNA_03412 PE=3 SV=1 - [A0A0H3CEU9_CAUCN]	0.0409187	0.0526024	0.117186	2.86386	2.22776	0.123624	0.0519773	0.0190184	2.37843	6.50025	2.62115	4.36401	1.3902	2.12565
A0A0H3C9I7	CCNA_01493	CCNA_01493	Cysteine synthase OS=Caulobacter crescentus (strain NA1000 / CB15N) GN=CCNA_01493 PE=4 SV=1 - [A0A0H3C9I7_CAUCN]	0.0359684	0.0427851	0.0695283	1.93304	1.62506	0.143542	0.0433976	0.0322586	3.30761	4.44973	2.62033	3.0374	1.38975	1.60283
A0A0H3C5Q9	CCNA_00002	CCNA_00002	Maf-like protein CCNA_00002 OS=Caulobacter crescentus (strain NA1000 / CB15N) GN=CCNA_00002 PE=3 SV=1 - [A0A0H3C5Q9_CAUCN]	0.0326839	0.0643517	0.0842517	2.57778	1.30924	0.12483	0.0468837	0.0153717	2.66256	8.1208	2.62017	4.71502	1.38966	2.23726
A0A0H3C8L2	CCNA_01943	CCNA_01943	Alpha/beta hydrolase family protein OS=Caulobacter crescentus (strain NA1000 / CB15N) GN=CCNA_01943 PE=4 SV=1 - [A0A0H3C8L2_CAUCN]	0.0307433	0.053507	0.0722759	2.35095	1.35077	0.110705	0.0383286	0.0241152	2.88831	4.59067	2.61963	2.97072	1.38936	1.57081
A0A0H3CDM8	CCNA_03643	CCNA_03643	Succinate dehydrogenase membrane anchor subunit OS=Caulobacter crescentus (strain NA1000 / CB15N) GN=CCNA_03643 PE=4 SV=1 - [A0A0H3CDM8_CAUCN]	0.0363737	0.0410443	0.104016	2.85966	2.53424	0.117017	0.0492753	0.0192275	2.37476	6.08594	2.61721	4.31009	1.38803	2.10772
B8GW43	CCNA_01770	ndk	Nucleoside diphosphate kinase OS=Caulobacter crescentus (strain NA1000 / CB15N) GN=ndk PE=3 SV=1 - [NDK_CAUCN]	0.0277868	0.0372557	0.0633993	2.28164	1.70173	0.0960136	0.0325691	0.0195474	2.94799	4.91183	2.61482	3.30678	1.38671	1.72543
A0A0H3CE89	CCNA_03857	CCNA_03857	Tim44-like domain protein OS=Caulobacter crescentus (strain NA1000 / CB15N) GN=CCNA_03857 PE=4 SV=1 - [A0A0H3CE89_CAUCN]	0.0364325	0.0398904	0.0969563	2.66126	2.43057	0.124229	0.0483924	0.0209473	2.56711	5.93053	2.61418	4.18055	1.38636	2.06369
B8H4E5	CCNA_01317	rplX	50S ribosomal protein L24 OS=Caulobacter crescentus (strain NA1000 / CB15N) GN=rplX PE=3 SV=1 - [RL24_CAUCN]	0.0347792	0.0506263	0.0928939	2.67096	1.83489	0.13082	0.0512781	0.0239343	2.55118	5.46579	2.61107	3.65034	1.38464	1.86803
A0A0H3C865	CCNA_01534	CCNA_01534	Uncharacterized protein OS=Caulobacter crescentus (strain NA1000 / CB15N) GN=CCNA_01534 PE=4 SV=1 - [A0A0H3C865_CAUCN]	0.0367188	0.0311287	0.0875021	2.38303	2.81098	0.112788	0.0397355	0.0229097	2.83847	4.92316	2.61075	3.86707	1.38447	1.95124
A0A0H3CAH9	CCNA_02696	CCNA_02696	AtzE family amidohydrolase OS=Caulobacter crescentus (strain NA1000 / CB15N) GN=CCNA_02696 PE=4 SV=1 - [A0A0H3CAH9_CAUCN]	0.0295054	0.0375899	0.0760225	2.57656	2.02242	0.116582	0.0441092	0.0248675	2.64303	4.68812	2.6098	3.35527	1.38394	1.74643
A0A0H3C603	CCNA_00671	CCNA_00671	ABC-type polysaccharide/polyol phosphate export system, permease component OS=Caulobacter crescentus (strain NA1000 / CB15N) GN=CCNA_00671 PE=4 SV=1 - [A0A0H3C603_CAUCN]	0.0345324	0.0366445	0.0829986	2.4035	2.26496	0.115019	0.0408472	0.0186211	2.81583	6.17679	2.60966	4.22088	1.38386	2.07754
A0A0H3C992	CCNA_01991	CCNA_01991	OmpH-like outer membrane protein OS=Caulobacter crescentus (strain NA1000 / CB15N) GN=CCNA_01991 PE=4 SV=1 - [A0A0H3C992_CAUCN]	0.0303345	0.0348399	0.0683968	2.25476	1.96317	0.122287	0.0412628	0.0188444	2.96363	6.48933	2.60919	4.22625	1.3836	2.07938
A0A0H3C731	CCNA_01067	rsaFa	Type I secretion outer membrane protein RsaFa OS=Caulobacter crescentus (strain NA1000 / CB15N) GN=rsaFa PE=4 SV=1 - [A0A0H3C731_CAUCN]	0.0390356	0.0458323	0.0955423	2.44757	2.08461	0.12464	0.0450087	0.0239428	2.76925	5.20576	2.60841	3.64518	1.38317	1.86599
A0A0H3C2T4	CCNA_00121	CCNA_00121	Uncharacterized protein OS=Caulobacter crescentus (strain NA1000 / CB15N) GN=CCNA_00121 PE=4 SV=1 - [A0A0H3C2T4_CAUCN]	0.0322149	0.0466978	0.0795084	2.46806	1.70262	0.1193	0.0434304	0.0183373	2.74693	6.50588	2.6075	4.10425	1.38266	2.03712
A0A0H3CBX2	CCNA_02972	CCNA_02972	2OG-Fe(II) oxygenase-related protein OS=Caulobacter crescentus (strain NA1000 / CB15N) GN=CCNA_02972 PE=4 SV=1 - [A0A0H3CBX2_CAUCN]	0.0371712	0.0386958	0.0691208	1.85953	1.78626	0.10852	0.0323516	0.019044	3.3544	5.6984	2.60696	3.74233	1.38237	1.90394
A0A0H3CDQ3	CCNA_03022	CCNA_03022	PiuB-family transmembrane transporter OS=Caulobacter crescentus (strain NA1000 / CB15N) GN=CCNA_03022 PE=4 SV=1 - [A0A0H3CDQ3_CAUCN]	0.0371192	0.0462011	0.106892	2.87969	2.31362	0.120965	0.0518221	0.0298541	2.33423	4.05186	2.60696	3.18274	1.38237	1.67027
A0A0H3C9W4	CCNA_02743	CCNA_02743	TonB dependent receptor OS=Caulobacter crescentus (strain NA1000 / CB15N) GN=CCNA_02743 PE=3 SV=1 - [A0A0H3C9W4_CAUCN]	0.0646645	0.0660073	0.257419	3.98083	3.89985	0.086754	0.0704269	0.0264032	1.23183	3.28574	2.60633	3.59279	1.38202	1.84511
A0A0H3CDS8	CCNA_03696	acsA	Acetyl-coenzyme A synthetase OS=Caulobacter crescentus (strain NA1000 / CB15N) GN=acsA PE=3 SV=1 - [A0A0H3CDS8_CAUCN]	0.0338655	0.0511395	0.0796985	2.35339	1.55845	0.125323	0.0438395	0.0260173	2.85867	4.8169	2.60603	3.18767	1.38185	1.6725
A0A0H3C383	CCNA_00292	pstC	Phosphate transport system permease protein OS=Caulobacter crescentus (strain NA1000 / CB15N) GN=pstC PE=3 SV=1 - [A0A0H3C383_CAUCN]	0.0357465	0.0464137	0.0982141	2.74751	2.11606	0.116943	0.0474576	0.0273151	2.46415	4.28125	2.60583	3.19866	1.38174	1.67747
A0A0H3CAQ0	CCNA_01936	CCNA_01936	Cysteine desulfurase OS=Caulobacter crescentus (strain NA1000 / CB15N) GN=CCNA_01936 PE=3 SV=1 - [A0A0H3CAQ0_CAUCN]	0.0308629	0.0474883	0.0830412	2.69065	1.74867	0.121662	0.0483343	0.0252116	2.51708	4.82561	2.60386	3.28714	1.38065	1.71683
A0A0H3CBJ4	CCNA_03149	CCNA_03149	Beta-glucosidase/beta-xylosidase OS=Caulobacter crescentus (strain NA1000 / CB15N) GN=CCNA_03149 PE=4 SV=1 - [A0A0H3CBJ4_CAUCN]	0.0321671	0.0555312	0.0821287	2.55319	1.47896	0.12008	0.0452875	0.0248878	2.65151	4.82485	2.60235	3.15191	1.37981	1.65623
A0A0H3C6M7	CCNA_01463	CCNA_01463	Phospho-2-dehydro-3-deoxyheptonate aldolase OS=Caulobacter crescentus (strain NA1000 / CB15N) GN=CCNA_01463 PE=3 SV=1 - [A0A0H3C6M7_CAUCN]	0.033161	0.058348	0.0971006	2.92816	1.66416	0.123928	0.0544844	0.0134345	2.27457	9.22462	2.60136	5.44439	1.37927	2.44477
A0A0H3C615	CCNA_00519	CCNA_00519	Uncharacterized protein OS=Caulobacter crescentus (strain NA1000 / CB15N) GN=CCNA_00519 PE=4 SV=1 - [A0A0H3C615_CAUCN]	0.042854	0.052121	0.109132	2.54661	2.09383	0.13859	0.0522496	0.0260577	2.65246	5.31858	2.59954	3.7062	1.37825	1.88994
A0A0H3C6A0	CCNA_00782	CCNA_00782	Aminobenzoyl-glutamate transport protein OS=Caulobacter crescentus (strain NA1000 / CB15N) GN=CCNA_00782 PE=4 SV=1 - [A0A0H3C6A0_CAUCN]	0.0459999	0.041479	0.118823	2.58312	2.86467	0.137404	0.0525429	0.0211464	2.61509	6.49774	2.5991	4.6812	1.37801	2.22688
A0A0H3CA70	CCNA_02246	mipZ	Division plane positioning ATPase MipZ OS=Caulobacter crescentus (strain NA1000 / CB15N) GN=mipZ PE=1 SV=1 - [A0A0H3CA70_CAUCN]	0.0317684	0.0454922	0.0872199	2.74549	1.91725	0.116119	0.0473559	0.0242031	2.45204	4.79768	2.59877	3.35747	1.37783	1.74737
A0A0H3CCS3	CCNA_03301	acrB	Cation/multidrug efflux pump AcrB OS=Caulobacter crescentus (strain NA1000 / CB15N) GN=acrB PE=3 SV=1 - [A0A0H3CCS3_CAUCN]	0.0352897	0.0453325	0.107203	3.0378	2.36482	0.123477	0.05718	0.0263557	2.15944	4.68502	2.59862	3.52492	1.37775	1.81759
B8GX72	CCNA_02097	opgH	Glucans biosynthesis glucosyltransferase H OS=Caulobacter crescentus (strain NA1000 / CB15N) GN=opgH PE=3 SV=1 - [OPGH_CAUCN]	0.0378659	0.0498101	0.1055	2.78615	2.11805	0.118601	0.049199	0.0254184	2.41064	4.66596	2.5984	3.392	1.37762	1.76214
A0A0H3CA66	CCNA_02241	CCNA_02241	Endoribonuclease L-PSP OS=Caulobacter crescentus (strain NA1000 / CB15N) GN=CCNA_02241 PE=4 SV=1 - [A0A0H3CA66_CAUCN]	0.0298425	0.0540034	0.0727581	2.43807	1.34729	0.123187	0.0446595	0.0274598	2.75835	4.48607	2.59821	2.91668	1.37752	1.54433
A0A0H3IA78	CCNA_03896	CCNA_03896	Uncharacterized protein OS=Caulobacter crescentus (strain NA1000 / CB15N) GN=CCNA_03896 PE=4 SV=1 - [A0A0H3IA78_CAUCN]	0.0353733	0.0642995	0.0864806	2.4448	1.34496	0.1302	0.0474087	0.0355713	2.74633	3.66025	2.59556	2.50261	1.37605	1.32343
B8H555	CCNA_01442	argC	N-acetyl-gamma-glutamyl-phosphate reductase OS=Caulobacter crescentus (strain NA1000 / CB15N) GN=argC PE=3 SV=1 - [ARGC_CAUCN]	0.0333382	0.0631652	0.0859871	2.57924	1.36131	0.112216	0.043016	0.028779	2.60871	3.89924	2.59397	2.63027	1.37516	1.39521
A0A0H3C8Y4	CCNA_01759	CCNA_01759	Chaperone SurA OS=Caulobacter crescentus (strain NA1000 / CB15N) GN=CCNA_01759 PE=4 SV=1 - [A0A0H3C8Y4_CAUCN]	0.033461	0.0578112	0.0896718	2.67989	1.55112	0.122946	0.0490353	0.0287652	2.50729	4.27411	2.59359	2.91261	1.37495	1.54231
A0A0H3CAD9	CCNA_01818	CCNA_01818	D-alanine aminotransferase OS=Caulobacter crescentus (strain NA1000 / CB15N) GN=CCNA_01818 PE=3 SV=1 - [A0A0H3CAD9_CAUCN]	0.0347689	0.0484068	0.0794884	2.28619	1.64209	0.119837	0.0413184	0.0230121	2.90032	5.20755	2.59326	3.42482	1.37477	1.77603
A0A0H3C4N8	CCNA_00193	leuB	3-isopropylmalate dehydrogenase OS=Caulobacter crescentus (strain NA1000 / CB15N) GN=leuB PE=3 SV=1 - [A0A0H3C4N8_CAUCN]	0.0297468	0.0404352	0.0700084	2.35348	1.73137	0.114731	0.0405137	0.0184982	2.83192	6.20229	2.5927	3.96683	1.37445	1.98799
A0A0H3CC72	CCNA_03393	purE	N5-carboxyaminoimidazole ribonucleotide mutase OS=Caulobacter crescentus (strain NA1000 / CB15N) GN=purE PE=3 SV=1 - [A0A0H3CC72_CAUCN]	0.0331845	0.0455949	0.0764383	2.30343	1.67647	0.130908	0.0454495	0.0260138	2.8803	5.03225	2.59187	3.35436	1.37399	1.74604
A0A0H3C6P5	CCNA_01183	CCNA_01183	Zinc dependent phospholipase C/S1-P1 nuclease-family protein OS=Caulobacter crescentus (strain NA1000 / CB15N) GN=CCNA_01183 PE=4 SV=1 - [A0A0H3C6P5_CAUCN]	0.0283371	0.0470657	0.0762872	2.69213	1.62087	0.109534	0.0439702	0.0224406	2.4911	4.88105	2.59161	3.25096	1.37385	1.70087
A0A0H3CC02	CCNA_03300	CCNA_03300	RND family efflux transporter, MFP subunit OS=Caulobacter crescentus (strain NA1000 / CB15N) GN=CCNA_03300 PE=3 SV=1 - [A0A0H3CC02_CAUCN]	0.0374608	0.0444889	0.115055	3.07135	2.58616	0.124141	0.0588474	0.0258225	2.10954	4.80747	2.59044	3.69681	1.3732	1.88628
A0A0H3CEA3	CCNA_03777	CCNA_03777	Tas protein OS=Caulobacter crescentus (strain NA1000 / CB15N) GN=CCNA_03777 PE=4 SV=1 - [A0A0H3CEA3_CAUCN]	0.0330826	0.0478267	0.0824557	2.49242	1.72405	0.121745	0.0453385	0.0238264	2.68526	5.10968	2.58884	3.41687	1.37231	1.77267
B8GYX9	CCNA_00328	mtgA	Monofunctional biosynthetic peptidoglycan transglycosylase OS=Caulobacter crescentus (strain NA1000 / CB15N) GN=mtgA PE=3 SV=1 - [MTGA_CAUCN]	0.0365805	0.0413865	0.100613	2.75045	2.43105	0.120556	0.0497624	0.021652	2.42263	5.56787	2.58654	3.99946	1.37102	1.99981
A0A0H3C5G9	CCNA_00466	CCNA_00466	Glycosyltransferase OS=Caulobacter crescentus (strain NA1000 / CB15N) GN=CCNA_00466 PE=4 SV=1 - [A0A0H3C5G9_CAUCN]	0.0339377	0.038869	0.0935068	2.75525	2.40569	0.119979	0.0496725	0.0219331	2.4154	5.47022	2.58533	3.93796	1.37035	1.97745
A0A0H3C6H3	CCNA_00857	CCNA_00857	Glucose/fructose transport protein OS=Caulobacter crescentus (strain NA1000 / CB15N) GN=CCNA_00857 PE=3 SV=1 - [A0A0H3C6H3_CAUCN]	0.039783	0.0514042	0.113394	2.85031	2.20593	0.125102	0.0539206	0.0229291	2.32011	5.45601	2.58521	3.83097	1.37028	1.93771
B8GVE1	CCNA_01646	bioD	ATP-dependent dethiobiotin synthetase BioD OS=Caulobacter crescentus (strain NA1000 / CB15N) GN=bioD PE=3 SV=1 - [BIOD_CAUCN]	0.0283296	0.0364266	0.0764253	2.69772	2.09806	0.107028	0.0432889	0.0232395	2.47241	4.60543	2.58506	3.35175	1.3702	1.74491
A0A0H3C6L4	CCNA_01450	recJ	Single-stranded-DNA-specific exonuclease recJ OS=Caulobacter crescentus (strain NA1000 / CB15N) GN=recJ PE=4 SV=1 - [A0A0H3C6L4_CAUCN]	0.0330075	0.0470299	0.0906463	2.74623	1.92742	0.117577	0.0485276	0.0281193	2.42289	4.18137	2.58456	3.05439	1.36992	1.61089
B8GXC4	CCNA_02149	dxs	1-deoxy-D-xylulose-5-phosphate synthase OS=Caulobacter crescentus (strain NA1000 / CB15N) GN=dxs PE=3 SV=1 - [DXS_CAUCN]	0.0355604	0.0446785	0.0881233	2.47813	1.97239	0.13397	0.0498706	0.0231609	2.68634	5.78429	2.58224	3.87834	1.36862	1.95544
A0A0H3CDJ7	CCNA_03610	CCNA_03610	Methyltransferase OS=Caulobacter crescentus (strain NA1000 / CB15N) GN=CCNA_03610 PE=4 SV=1 - [A0A0H3CDJ7_CAUCN]	0.0280519	0.0381997	0.0697757	2.48738	1.82661	0.121205	0.0453461	0.0249083	2.67289	4.86605	2.58014	3.34633	1.36745	1.74258
A0A0H3C9D3	CCNA_02254	CCNA_02254	Isovaleryl-CoA dehydrogenase OS=Caulobacter crescentus (strain NA1000 / CB15N) GN=CCNA_02254 PE=3 SV=1 - [A0A0H3C9D3_CAUCN]	0.030379	0.0520057	0.0727897	2.39605	1.39965	0.109365	0.0395844	0.0227151	2.76283	4.81466	2.57944	3.10715	1.36706	1.63559
A0A0H3CEF2	CCNA_03809	CCNA_03809	Organic solvent resistance transport system permease OS=Caulobacter crescentus (strain NA1000 / CB15N) GN=CCNA_03809 PE=3 SV=1 - [A0A0H3CEF2_CAUCN]	0.0335746	0.0326787	0.0877805	2.61449	2.68617	0.108766	0.042786	0.0201382	2.5421	5.401	2.57829	4.04359	1.36642	2.01564
A0A0H3CCF9	CCNA_03774	CCNA_03774	Citrate lyase beta chain/citryl-CoA lyase subunit OS=Caulobacter crescentus (strain NA1000 / CB15N) GN=CCNA_03774 PE=3 SV=1 - [A0A0H3CCF9_CAUCN]	0.038528	0.039749	0.0748027	1.94151	1.88188	0.125889	0.0391687	0.0226	3.21403	5.57032	2.57777	3.7261	1.36612	1.89767
A0A0H3CBR1	CCNA_02900	CCNA_02900	N-acyl-L-amino acid amidohydrolase OS=Caulobacter crescentus (strain NA1000 / CB15N) GN=CCNA_02900 PE=4 SV=1 - [A0A0H3CBR1_CAUCN]	0.0314109	0.0544157	0.082955	2.64097	1.52447	0.1207	0.0480058	0.0235313	2.51427	5.12933	2.57762	3.3269	1.36604	1.73418
A0A0H3CCT8	CCNA_03680	CCNA_03680	Aminopeptidase N OS=Caulobacter crescentus (strain NA1000 / CB15N) GN=CCNA_03680 PE=4 SV=1 - [A0A0H3CCT8_CAUCN]	0.0372104	0.0472572	0.100808	2.70915	2.13319	0.126741	0.0518331	0.0239579	2.44517	5.29014	2.57716	3.71166	1.36578	1.89207
A0A0H3C932	CCNA_01919	CCNA_01919	FrnE protein OS=Caulobacter crescentus (strain NA1000 / CB15N) GN=CCNA_01919 PE=4 SV=1 - [A0A0H3C932_CAUCN]	0.0304168	0.0452583	0.080314	2.64045	1.77457	0.121407	0.0483091	0.0304512	2.51313	3.98694	2.57679	2.88075	1.36558	1.52645
A0A0H3C733	CCNA_00995	CCNA_00995	Cytochrome P450 CypX OS=Caulobacter crescentus (strain NA1000 / CB15N) GN=CCNA_00995 PE=3 SV=1 - [A0A0H3C733_CAUCN]	0.0331047	0.0504541	0.085258	2.57541	1.68981	0.11643	0.0451622	0.0225479	2.57804	5.16368	2.57673	3.42675	1.36554	1.77684
A0A0H3CA63	CCNA_02591	CCNA_02591	Glutaredoxin OS=Caulobacter crescentus (strain NA1000 / CB15N) GN=CCNA_02591 PE=3 SV=1 - [A0A0H3CA63_CAUCN]	0.0377542	0.0412464	0.0857844	2.27218	2.0798	0.115129	0.039982	0.0190788	2.87953	6.0344	2.57586	4.0571	1.36505	2.02045
A0A0H3CCY7	CCNA_03726	CCNA_03726	3-amino-5-hydroxybenzoic acid synthase family OS=Caulobacter crescentus (strain NA1000 / CB15N) GN=CCNA_03726 PE=3 SV=1 - [A0A0H3CCY7_CAUCN]	0.0348815	0.0438886	0.0833736	2.39019	1.89966	0.117929	0.0427083	0.0201058	2.76127	5.86542	2.57573	3.88254	1.36498	1.957
A0A0H3CA88	CCNA_01760	lptD	LPS-assembly protein LptD OS=Caulobacter crescentus (strain NA1000 / CB15N) GN=lptD PE=3 SV=1 - [A0A0H3CA88_CAUCN]	0.0374699	0.0451986	0.108028	2.88307	2.39008	0.120609	0.0531714	0.0218489	2.2683	5.52014	2.57568	3.95511	1.36496	1.98372
A0A0H3C5J6	CCNA_00500	CCNA_00500	Hydroxymethylglutaryl-CoA lyase OS=Caulobacter crescentus (strain NA1000 / CB15N) GN=CCNA_00500 PE=4 SV=1 - [A0A0H3C5J6_CAUCN]	0.0316969	0.044341	0.0771804	2.43495	1.74061	0.117073	0.0431106	0.02422	2.71565	4.83374	2.5753	3.28717	1.36474	1.71685
A0A0H3CA54	CCNA_02852	CCNA_02852	Uncharacterized protein OS=Caulobacter crescentus (strain NA1000 / CB15N) GN=CCNA_02852 PE=4 SV=1 - [A0A0H3CA54_CAUCN]	0.0553089	0.0391257	0.0974217	1.76141	2.48996	0.116299	0.0343301	0.0285527	3.38768	4.07315	2.57454	3.28156	1.36432	1.71438
A0A0H3CB14	CCNA_02588	CCNA_02588	Aminopeptidase OS=Caulobacter crescentus (strain NA1000 / CB15N) GN=CCNA_02588 PE=4 SV=1 - [A0A0H3CB14_CAUCN]	0.0311753	0.0515865	0.0765065	2.45408	1.48307	0.12498	0.0463922	0.0285544	2.69398	4.37689	2.57403	2.92998	1.36403	1.55089
A0A0H3CBV5	CCNA_02354	CCNA_02354	Phosphohydrolase, MutT/nudix family protein OS=Caulobacter crescentus (strain NA1000 / CB15N) GN=CCNA_02354 PE=4 SV=1 - [A0A0H3CBV5_CAUCN]	0.0429015	0.0564106	0.0961487	2.24115	1.70444	0.129482	0.0445968	0.0379066	2.90339	3.41581	2.57227	2.56012	1.36304	1.35621
A0A0H3C819	CCNA_01421	ribH	6,7-dimethyl-8-ribityllumazine synthase OS=Caulobacter crescentus (strain NA1000 / CB15N) GN=ribH PE=3 SV=1 - [A0A0H3C819_CAUCN]	0.033789	0.0437082	0.0780983	2.31135	1.78681	0.104833	0.037025	0.0186825	2.83141	5.61127	2.57138	3.69904	1.36254	1.88715
A0A0H3CB27	CCNA_02605	CCNA_02605	LasT-family rRNA methylase OS=Caulobacter crescentus (strain NA1000 / CB15N) GN=CCNA_02605 PE=4 SV=1 - [A0A0H3CB27_CAUCN]	0.0331074	0.0546629	0.0869293	2.62567	1.59028	0.120197	0.0477755	0.0266636	2.51588	4.50793	2.57078	3.0491	1.3622	1.60838
A0A0H3C4G4	CCNA_00390	CCNA_00390	ADP-heptose--LPS heptosyltransferase OS=Caulobacter crescentus (strain NA1000 / CB15N) GN=CCNA_00390 PE=4 SV=1 - [A0A0H3C4G4_CAUCN]	0.0348516	0.0513945	0.0956618	2.74483	1.86132	0.118271	0.0494099	0.02756	2.39367	4.2914	2.56925	3.07636	1.36135	1.62123
A0A0H3CBR5	CCNA_02304	CCNA_02304	Uncharacterized protein OS=Caulobacter crescentus (strain NA1000 / CB15N) GN=CCNA_02304 PE=4 SV=1 - [A0A0H3CBR5_CAUCN]	0.0377598	0.0455728	0.101265	2.68181	2.22205	0.122574	0.049902	0.0273743	2.45629	4.4777	2.56905	3.34987	1.36124	1.74411
B8H5I2	CCNA_03562	atpA	ATP synthase subunit alpha OS=Caulobacter crescentus (strain NA1000 / CB15N) GN=atpA PE=3 SV=1 - [ATPA_CAUCN]	0.0386365	0.0438794	0.106409	2.7541	2.42502	0.120649	0.0506452	0.0224527	2.38224	5.37347	2.56817	3.89925	1.36074	1.96319
A0A0H3C9A4	CCNA_01861	CCNA_01861	Uncharacterized protein OS=Caulobacter crescentus (strain NA1000 / CB15N) GN=CCNA_01861 PE=4 SV=1 - [A0A0H3C9A4_CAUCN]	0.0388729	0.061491	0.109207	2.80934	1.77599	0.110527	0.0475316	0.0427341	2.32534	2.58639	2.56734	2.18119	1.36027	1.12511
A0A0H3CC84	CCNA_03689	CCNA_03689	Alanine dehydrogenase OS=Caulobacter crescentus (strain NA1000 / CB15N) GN=CCNA_03689 PE=3 SV=1 - [A0A0H3CC84_CAUCN]	0.0320001	0.0557419	0.0794117	2.48161	1.42463	0.117544	0.0443083	0.0255934	2.65286	4.59274	2.56724	3.00869	1.36022	1.58913
A0A0H3C6W9	CCNA_01256	CCNA_01256	Uncharacterized protein OS=Caulobacter crescentus (strain NA1000 / CB15N) GN=CCNA_01256 PE=4 SV=1 - [A0A0H3C6W9_CAUCN]	0.0400097	0.0574163	0.0852432	2.13056	1.48465	0.126303	0.0420775	0.0245861	3.00167	5.13718	2.56612	3.31091	1.35959	1.72723
B8H307	CCNA_01096	pheS	Phenylalanine--tRNA ligase alpha subunit OS=Caulobacter crescentus (strain NA1000 / CB15N) GN=pheS PE=3 SV=1 - [SYFA_CAUCN]	0.0354711	0.0539982	0.0879749	2.48018	1.62922	0.124436	0.0469346	0.0283462	2.65126	4.38985	2.56572	3.00953	1.35936	1.58954
B8GXA0	CCNA_02125	podJ	Localization factor PodJL OS=Caulobacter crescentus (strain NA1000 / CB15N) GN=podJ PE=2 SV=1 - [PODJ_CAUCN]	0.0389168	0.0585548	0.107699	2.7674	1.83928	0.13177	0.0557488	0.0324617	2.36364	4.05926	2.56552	2.94927	1.35925	1.56036
B8GVE2	CCNA_01647	bioF	Putative 8-amino-7-oxononanoate synthase OS=Caulobacter crescentus (strain NA1000 / CB15N) GN=bioF PE=3 SV=1 - [BIOF_CAUCN]	0.0336654	0.052553	0.0873487	2.59461	1.66211	0.117474	0.0463667	0.0284813	2.5336	4.12462	2.5641	2.89336	1.35845	1.53275
A0A0H3C7Y7	CCNA_00849	CCNA_00849	Outer membrane efflux protein OS=Caulobacter crescentus (strain NA1000 / CB15N) GN=CCNA_00849 PE=3 SV=1 - [A0A0H3C7Y7_CAUCN]	0.0345486	0.0373343	0.0799638	2.31453	2.14183	0.118377	0.0420948	0.0224401	2.81214	5.27523	2.56334	3.70853	1.35802	1.89085
A0A0H3C8K7	CCNA_01938	sufC	ATP-dependent transporter SufC OS=Caulobacter crescentus (strain NA1000 / CB15N) GN=sufC PE=4 SV=1 - [A0A0H3C8K7_CAUCN]	0.0313527	0.0503556	0.0769449	2.45417	1.52803	0.110398	0.0413193	0.0249495	2.67183	4.42485	2.563	2.97644	1.35783	1.57359
B8GVL8	CCNA_01723	panB	3-methyl-2-oxobutanoate hydroxymethyltransferase OS=Caulobacter crescentus (strain NA1000 / CB15N) GN=panB PE=3 SV=1 - [PANB_CAUCN]	0.0368391	0.0694925	0.0913571	2.47989	1.31463	0.131312	0.0496251	0.0258808	2.64607	5.0737	2.56298	3.19417	1.35782	1.67544
A0A0H3C9C8	CCNA_02249	CCNA_02249	Conserved hypothetical cytosolic protein OS=Caulobacter crescentus (strain NA1000 / CB15N) GN=CCNA_02249 PE=4 SV=1 - [A0A0H3C9C8_CAUCN]	0.0350093	0.0480209	0.0891236	2.54572	1.85593	0.115502	0.0447699	0.0231371	2.5799	4.99206	2.56281	3.424	1.35772	1.77568
A0A0H3CAJ6	CCNA_03023	CCNA_03023	TonB-dependent receptor OS=Caulobacter crescentus (strain NA1000 / CB15N) GN=CCNA_03023 PE=3 SV=1 - [A0A0H3CAJ6_CAUCN]	0.0344596	0.0470312	0.100076	2.90417	2.12787	0.125879	0.0566809	0.0219533	2.22083	5.73394	2.5625	3.9309	1.35755	1.97486
A0A0H3C7E9	CCNA_01220	CCNA_01220	7-keto-8-aminopelargonate synthetase OS=Caulobacter crescentus (strain NA1000 / CB15N) GN=CCNA_01220 PE=3 SV=1 - [A0A0H3C7E9_CAUCN]	0.0386118	0.0472593	0.0883261	2.28754	1.86897	0.121634	0.0428887	0.0272055	2.83603	4.47093	2.56179	3.16995	1.35715	1.66446
A0A0H3C5A4	CCNA_01020	CCNA_01020	LacI-family transcriptional regulator OS=Caulobacter crescentus (strain NA1000 / CB15N) GN=CCNA_01020 PE=4 SV=1 - [A0A0H3C5A4_CAUCN]	0.0329231	0.0537059	0.0936311	2.84394	1.7434	0.119325	0.0523567	0.0294461	2.27908	4.05232	2.56151	2.89786	1.35699	1.53499
A0A0H3C5Y5	CCNA_00472	gmd	GDP-mannose 4,6-dehydratase OS=Caulobacter crescentus (strain NA1000 / CB15N) GN=gmd PE=3 SV=1 - [A0A0H3C5Y5_CAUCN]	0.0316435	0.0396357	0.077488	2.44878	1.955	0.112615	0.042136	0.0215121	2.67265	5.23496	2.56072	3.59498	1.35655	1.84598
A0A0H3C705	CCNA_01042	CCNA_01042	TonB-dependent receptor OS=Caulobacter crescentus (strain NA1000 / CB15N) GN=CCNA_01042 PE=3 SV=1 - [A0A0H3C705_CAUCN]	0.0396023	0.0600071	0.110727	2.79598	1.84523	0.11536	0.0496486	0.0257562	2.32354	4.47893	2.55976	3.16208	1.35601	1.66087
A0A0H3CBG3	CCNA_02207	CCNA_02207	Uncharacterized protein OS=Caulobacter crescentus (strain NA1000 / CB15N) GN=CCNA_02207 PE=4 SV=1 - [A0A0H3CBG3_CAUCN]	0.0365714	0.0546057	0.104571	2.85937	1.91502	0.125429	0.055512	0.0243972	2.25949	5.14112	2.55943	3.52807	1.35582	1.81888
B8GYE7	CCNA_00277	dapE	Succinyl-diaminopimelate desuccinylase OS=Caulobacter crescentus (strain NA1000 / CB15N) GN=dapE PE=3 SV=1 - [DAPE_CAUCN]	0.0326717	0.0517262	0.0827482	2.53272	1.59974	0.116907	0.0452655	0.0258232	2.58271	4.52724	2.55771	3.06349	1.35485	1.61517
A0A0H3C6S8	CCNA_01214	CCNA_01214	YjgP/YjgQ family membrane permease OS=Caulobacter crescentus (strain NA1000 / CB15N) GN=CCNA_01214 PE=4 SV=1 - [A0A0H3C6S8_CAUCN]	0.0340951	0.0466178	0.096636	2.83431	2.07294	0.124292	0.0545038	0.023556	2.28043	5.27645	2.55737	3.6747	1.35466	1.87763
A0A0H3C972	CCNA_02484	CCNA_02484	Trans-feruloyl-CoA hydratase OS=Caulobacter crescentus (strain NA1000 / CB15N) GN=CCNA_02484 PE=4 SV=1 - [A0A0H3C972_CAUCN]	0.0314104	0.0482705	0.0977486	3.11198	2.02502	0.115946	0.0579039	0.0223506	2.00238	5.18759	2.55718	3.6063	1.35455	1.85052
A0A0H3C562	CCNA_00379	CCNA_00379	Thiol:disulfide interchange protein dsbA OS=Caulobacter crescentus (strain NA1000 / CB15N) GN=CCNA_00379 PE=4 SV=1 - [A0A0H3C562_CAUCN]	0.0380761	0.0416652	0.0954374	2.50649	2.29058	0.119146	0.0456927	0.0227023	2.60756	5.24821	2.55702	3.7694	1.35447	1.91433
B8GZB1	CCNA_02435	murA	UDP-N-acetylglucosamine 1-carboxyvinyltransferase OS=Caulobacter crescentus (strain NA1000 / CB15N) GN=murA PE=3 SV=1 - [MURA_CAUCN]	0.0317615	0.0461506	0.0804257	2.53218	1.74268	0.120724	0.0467592	0.0215187	2.58182	5.61018	2.557	3.67643	1.35445	1.87831
A0A0H3CAA2	CCNA_01776	rnd	Ribonuclease D OS=Caulobacter crescentus (strain NA1000 / CB15N) GN=rnd PE=3 SV=1 - [A0A0H3CAA2_CAUCN]	0.0308732	0.0536082	0.0809198	2.62104	1.50947	0.112717	0.0452144	0.0268492	2.49294	4.19815	2.55699	2.85381	1.35445	1.51289
B8H621	CCNA_01624	pyrE	Orotate phosphoribosyltransferase OS=Caulobacter crescentus (strain NA1000 / CB15N) GN=pyrE PE=3 SV=1 - [PYRE_CAUCN]	0.0279648	0.0516172	0.0875272	3.12991	1.6957	0.108176	0.0545262	0.0286022	1.98392	3.78208	2.55692	2.73889	1.3544	1.45359
A0A0H3C6B8	CCNA_01036	CCNA_01036	M14 peptidase-family protein OS=Caulobacter crescentus (strain NA1000 / CB15N) GN=CCNA_01036 PE=4 SV=1 - [A0A0H3C6B8_CAUCN]	0.0296021	0.054555	0.069112	2.3347	1.26683	0.122952	0.0442626	0.0238684	2.77778	5.15125	2.55624	3.20904	1.35402	1.68214
A0A0H3C4E0	CCNA_00691	CCNA_00691	Ferredoxin OS=Caulobacter crescentus (strain NA1000 / CB15N) GN=CCNA_00691 PE=4 SV=1 - [A0A0H3C4E0_CAUCN]	0.0237373	0.0366851	0.0574992	2.42232	1.56737	0.0948531	0.035277	0.0179723	2.68881	5.27775	2.55556	3.42256	1.35364	1.77508
B8H6A7	CCNA_03703	cmk	Cytidylate kinase OS=Caulobacter crescentus (strain NA1000 / CB15N) GN=cmk PE=3 SV=1 - [KCY_CAUCN]	0.0332324	0.0473478	0.0792557	2.38489	1.6739	0.103681	0.0380412	0.0221968	2.72548	4.67098	2.55519	3.17244	1.35343	1.66559
A0A0H3CC42	CCNA_03355	CCNA_03355	Acylamino-acid-releasing enzyme OS=Caulobacter crescentus (strain NA1000 / CB15N) GN=CCNA_03355 PE=4 SV=1 - [A0A0H3CC42_CAUCN]	0.034298	0.070892	0.092436	2.69509	1.3039	0.117513	0.0486729	0.0291374	2.41434	4.03305	2.55471	2.66848	1.35316	1.41602
A0A0H3C8D8	CCNA_02171	CCNA_02171	Nucleoside permease nupC OS=Caulobacter crescentus (strain NA1000 / CB15N) GN=CCNA_02171 PE=4 SV=1 - [A0A0H3C8D8_CAUCN]	0.0350273	0.0353492	0.0862898	2.4635	2.44107	0.122599	0.0463445	0.0202906	2.64539	6.04215	2.55445	4.24161	1.35301	2.08461
A0A0H3C7K4	CCNA_01279	nadK	NAD kinase OS=Caulobacter crescentus (strain NA1000 / CB15N) GN=nadK PE=3 SV=1 - [A0A0H3C7K4_CAUCN]	0.0337826	0.0428744	0.0816114	2.41578	1.9035	0.107474	0.0399713	0.0282595	2.68878	3.80311	2.55228	2.8533	1.35179	1.51263
A0A0H3C5G5	CCNA_00749	CCNA_00749	Ferrous iron transport protein B OS=Caulobacter crescentus (strain NA1000 / CB15N) GN=CCNA_00749 PE=3 SV=1 - [A0A0H3C5G5_CAUCN]	0.0367283	0.0436392	0.0978114	2.66311	2.24136	0.125924	0.0515907	0.0216809	2.44084	5.80809	2.55197	4.02473	1.35161	2.00889
A0A0H3C8F1	CCNA_01019	CCNA_01019	Beta-glucosidase OS=Caulobacter crescentus (strain NA1000 / CB15N) GN=CCNA_01019 PE=4 SV=1 - [A0A0H3C8F1_CAUCN]	0.0329291	0.0577052	0.0852393	2.58857	1.47715	0.11487	0.0457049	0.0268588	2.5133	4.27682	2.55093	2.87698	1.35103	1.52456
A0A0H3CEJ8	CCNA_03864	CCNA_03864	Uncharacterized protein OS=Caulobacter crescentus (strain NA1000 / CB15N) GN=CCNA_03864 PE=4 SV=1 - [A0A0H3CEJ8_CAUCN]	0.0359808	0.0360892	0.0903033	2.50977	2.50222	0.11829	0.0456393	0.0195624	2.59185	6.04683	2.55081	4.27453	1.35096	2.09576
A0A0H3C2V8	CCNA_00145	CCNA_00145	Non-canonical purine NTP pyrophosphatase OS=Caulobacter crescentus (strain NA1000 / CB15N) GN=CCNA_00145 PE=3 SV=1 - [A0A0H3C2V8_CAUCN]	0.0287425	0.041072	0.0684943	2.38303	1.66767	0.109341	0.0402727	0.023398	2.71502	4.6731	2.54903	3.17038	1.34995	1.66466
A0A0H3C7B0	CCNA_01418	CCNA_01418	ROS/MUCR transcriptional regulator OS=Caulobacter crescentus (strain NA1000 / CB15N) GN=CCNA_01418 PE=4 SV=1 - [A0A0H3C7B0_CAUCN]	0.0322406	0.0539219	0.0919134	2.85086	1.70457	0.107503	0.0478777	0.0325316	2.24538	3.30459	2.54812	2.50458	1.34943	1.32457
A0A0H3C5F0	CCNA_00223	CCNA_00223	Esterase lipase Family protein OS=Caulobacter crescentus (strain NA1000 / CB15N) GN=CCNA_00223 PE=4 SV=1 - [A0A0H3C5F0_CAUCN]	0.0445177	0.0433605	0.116429	2.61535	2.68515	0.127888	0.0515769	0.0218534	2.47955	5.85207	2.54745	4.26861	1.34905	2.09377
A0A0H3C9D4	CCNA_01444	CCNA_01444	Poly(3-hydroxyalkanoate) polymerase OS=Caulobacter crescentus (strain NA1000 / CB15N) GN=CCNA_01444 PE=4 SV=1 - [A0A0H3C9D4_CAUCN]	0.0351102	0.0497632	0.0908396	2.58727	1.82544	0.124308	0.0495806	0.0269257	2.50719	4.61671	2.54723	3.22107	1.34893	1.68754
A0A0H3C3E4	CCNA_00361	CCNA_00361	Hot dog superfamily thioesterase OS=Caulobacter crescentus (strain NA1000 / CB15N) GN=CCNA_00361 PE=4 SV=1 - [A0A0H3C3E4_CAUCN]	0.02629	0.0533089	0.0844476	3.21216	1.58412	0.109515	0.0582142	0.0228268	1.88125	4.79765	2.5467	3.19089	1.34863	1.67396
A0A0H3CFR3	CCNA_03717	CCNA_03717	Ribonuclease D OS=Caulobacter crescentus (strain NA1000 / CB15N) GN=CCNA_03717 PE=4 SV=1 - [A0A0H3CFR3_CAUCN]	0.0309622	0.0472695	0.0778313	2.51375	1.64654	0.116131	0.0450459	0.0216932	2.57805	5.35332	2.5459	3.49993	1.34818	1.80733
A0A0H3C6L2	CCNA_00350	CCNA_00350	Uncharacterized protein OS=Caulobacter crescentus (strain NA1000 / CB15N) GN=CCNA_00350 PE=4 SV=1 - [A0A0H3C6L2_CAUCN]	0.0329004	0.0456828	0.079117	2.40475	1.73188	0.121732	0.0453049	0.0320673	2.68696	3.79616	2.54585	2.76402	1.34815	1.46677
A0A0H3CB89	CCNA_03294	CCNA_03294	Beta-lactamase family protein OS=Caulobacter crescentus (strain NA1000 / CB15N) GN=CCNA_03294 PE=4 SV=1 - [A0A0H3CB89_CAUCN]	0.0302351	0.0513841	0.0757465	2.50525	1.47412	0.119232	0.0461196	0.028567	2.58528	4.17376	2.54526	2.82394	1.34782	1.49771
A0A0H3C5B6	CCNA_00164	CCNA_00164	O-antigen polymerase OS=Caulobacter crescentus (strain NA1000 / CB15N) GN=CCNA_00164 PE=4 SV=1 - [A0A0H3C5B6_CAUCN]	0.0394492	0.0469595	0.10182	2.58105	2.16826	0.129491	0.0516084	0.0229349	2.50912	5.64603	2.54508	3.90714	1.34771	1.96611
B8H4A3	CCNA_01275	folD	Bifunctional protein FolD OS=Caulobacter crescentus (strain NA1000 / CB15N) GN=folD PE=3 SV=1 - [FOLD_CAUCN]	0.0323228	0.0420439	0.072858	2.25407	1.7329	0.115853	0.0408538	0.0217444	2.8358	5.32795	2.54494	3.53042	1.34763	1.81984
A0A0H3C7D9	CCNA_01210	CCNA_01210	Nucleotidyltransferase family protein OS=Caulobacter crescentus (strain NA1000 / CB15N) GN=CCNA_01210 PE=4 SV=1 - [A0A0H3C7D9_CAUCN]	0.0296976	0.0405852	0.0734486	2.47322	1.80974	0.114965	0.0439387	0.0227542	2.61648	5.05246	2.54485	3.4311	1.34758	1.77867
A0A0H3C4X9	CCNA_00918	prmC	Release factor glutamine methyltransferase OS=Caulobacter crescentus (strain NA1000 / CB15N) GN=prmC PE=3 SV=1 - [A0A0H3C4X9_CAUCN]	0.0333472	0.0482094	0.0779224	2.3367	1.61633	0.113418	0.0412246	0.024594	2.75121	4.61161	2.54396	3.11397	1.34707	1.63876
A0A0H3C912	CCNA_02419	tonB1	TonB1 protein OS=Caulobacter crescentus (strain NA1000 / CB15N) GN=tonB1 PE=4 SV=1 - [A0A0H3C912_CAUCN]	0.0329667	0.0415237	0.0892869	2.7084	2.15026	0.11778	0.0495188	0.0225197	2.37849	5.23009	2.54345	3.69018	1.34678	1.88369
A0A0H3C5K7	CCNA_00290	CCNA_00290	Autotransporter protein OS=Caulobacter crescentus (strain NA1000 / CB15N) GN=CCNA_00290 PE=4 SV=1 - [A0A0H3C5K7_CAUCN]	0.0401142	0.0459337	0.107665	2.68395	2.34391	0.129227	0.0538141	0.0234165	2.40136	5.51865	2.54266	3.93128	1.34634	1.975
A0A0H3C709	CCNA_00512	ychF	Ribosome-binding ATPase YchF OS=Caulobacter crescentus (strain NA1000 / CB15N) GN=ychF PE=3 SV=1 - [A0A0H3C709_CAUCN]	0.0288774	0.0429975	0.0712804	2.46838	1.65778	0.104299	0.039894	0.0217495	2.61439	4.79544	2.54139	3.22661	1.34562	1.69002
A0A0H3CC10	CCNA_03607	CCNA_03607	Ribonucleoside-diphosphate reductase OS=Caulobacter crescentus (strain NA1000 / CB15N) GN=CCNA_03607 PE=3 SV=1 - [A0A0H3CC10_CAUCN]	0.0346307	0.0508894	0.0892548	2.57733	1.7539	0.120248	0.0480037	0.0360074	2.50497	3.33953	2.54115	2.54671	1.34548	1.34864
A0A0H3C5T3	CCNA_01177	cysI	Sulfite reductase, beta subunit OS=Caulobacter crescentus (strain NA1000 / CB15N) GN=cysI PE=4 SV=1 - [A0A0H3C5T3_CAUCN]	0.0355422	0.0492799	0.0912778	2.56815	1.85223	0.118759	0.0473662	0.024315	2.50725	4.88418	2.5377	3.36821	1.34352	1.75198
A0A0H3CA51	CCNA_02846	CCNA_02846	DegP/HtrA-family serine protease OS=Caulobacter crescentus (strain NA1000 / CB15N) GN=CCNA_02846 PE=4 SV=1 - [A0A0H3CA51_CAUCN]	0.0359919	0.0538106	0.0895834	2.48899	1.66479	0.126255	0.0488298	0.0283436	2.58562	4.45445	2.53731	3.05962	1.3433	1.61335
A0A0H3CB73	CCNA_03260	CCNA_03260	6-carboxy-5,6,7,8-tetrahydropterin synthase OS=Caulobacter crescentus (strain NA1000 / CB15N) GN=CCNA_03260 PE=3 SV=1 - [A0A0H3CB73_CAUCN]	0.0290042	0.0473243	0.0826144	2.84836	1.74571	0.0980005	0.0440499	0.0193274	2.22476	5.07055	2.53656	3.40813	1.34287	1.76898
A0A0H3CF07	CCNA_03467	CCNA_03467	Zinc-dependent metalloprotease, MMP subfamily 2 OS=Caulobacter crescentus (strain NA1000 / CB15N) GN=CCNA_03467 PE=4 SV=1 - [A0A0H3CF07_CAUCN]	0.0324352	0.051206	0.0798017	2.46034	1.55844	0.120739	0.0462262	0.0277042	2.61192	4.35815	2.53613	2.9583	1.34263	1.56477
A0A0H3C747	CCNA_01654	CCNA_01654	Cyclophilin-type peptidylprolyl cis-trans isomerase OS=Caulobacter crescentus (strain NA1000 / CB15N) GN=CCNA_01654 PE=4 SV=1 - [A0A0H3C747_CAUCN]	0.03231	0.0522828	0.0835938	2.58724	1.59888	0.120146	0.0484024	0.025653	2.48223	4.6835	2.53473	3.14119	1.34183	1.65131
A0A0H3C761	CCNA_01679	astD	N-succinylglutamate 5-semialdehyde dehydrogenase OS=Caulobacter crescentus (strain NA1000 / CB15N) GN=astD PE=3 SV=1 - [A0A0H3C761_CAUCN]	0.0281928	0.0398564	0.0681365	2.41681	1.70955	0.11238	0.042387	0.0223819	2.65129	5.02101	2.53405	3.36528	1.34144	1.75073
A0A0H3C9M5	CCNA_02020	nuoI	NADH-quinone oxidoreductase subunit I OS=Caulobacter crescentus (strain NA1000 / CB15N) GN=nuoI PE=3 SV=1 - [A0A0H3C9M5_CAUCN]	0.0339714	0.0475932	0.0866759	2.55144	1.82118	0.111166	0.0441863	0.022561	2.51585	4.92736	2.53364	3.37427	1.34121	1.75458
A0A0H3C975	CCNA_01971	CCNA_01971	Peptidyl-prolyl cis-trans isomerase OS=Caulobacter crescentus (strain NA1000 / CB15N) GN=CCNA_01971 PE=4 SV=1 - [A0A0H3C975_CAUCN]	0.0401336	0.0499438	0.109585	2.73049	2.19416	0.125186	0.0535859	0.0235706	2.33617	5.3111	2.53333	3.75263	1.34104	1.9079
A0A0H3C8W3	CCNA_02068	CCNA_02068	Mth938-like membrane protein OS=Caulobacter crescentus (strain NA1000 / CB15N) GN=CCNA_02068 PE=4 SV=1 - [A0A0H3C8W3_CAUCN]	0.0380062	0.0467811	0.081845	2.15346	1.74953	0.128808	0.0442266	0.0265107	2.91245	4.85873	2.53296	3.30413	1.34082	1.72427
A0A0H3CE04	CCNA_03677	CCNA_03677	CoA-transferase family III protein OS=Caulobacter crescentus (strain NA1000 / CB15N) GN=CCNA_03677 PE=4 SV=1 - [A0A0H3CE04_CAUCN]	0.0321332	0.0478378	0.0812124	2.52737	1.69766	0.132134	0.0521429	0.0333599	2.53408	3.96086	2.53072	2.82926	1.33955	1.50043
A0A0H3CE61	CCNA_03183	CCNA_03183	Beta-lactamase family protein OS=Caulobacter crescentus (strain NA1000 / CB15N) GN=CCNA_03183 PE=4 SV=1 - [A0A0H3CE61_CAUCN]	0.033838	0.0491351	0.0841635	2.48725	1.7129	0.114775	0.0446153	0.0232978	2.57254	4.92642	2.5299	3.31966	1.33908	1.73103
A0A0H3CCM0	CCNA_03597	CCNA_03597	Acetylglutamate kinase OS=Caulobacter crescentus (strain NA1000 / CB15N) GN=CCNA_03597 PE=4 SV=1 - [A0A0H3CCM0_CAUCN]	0.0329589	0.0404461	0.0873116	2.64911	2.15871	0.118512	0.049209	0.0290335	2.40834	4.0819	2.52872	3.12031	1.33841	1.64169
A0A0H3C6K9	CCNA_00795	fixJ	Two-component response regulator FixJ OS=Caulobacter crescentus (strain NA1000 / CB15N) GN=fixJ PE=4 SV=1 - [A0A0H3C6K9_CAUCN]	0.0355857	0.0527284	0.0783259	2.20105	1.48546	0.126287	0.0442491	0.0292311	2.854	4.32029	2.52752	2.90287	1.33773	1.53748
A0A0H3C4K4	CCNA_00769	CCNA_00769	TetR family transcriptional regulator OS=Caulobacter crescentus (strain NA1000 / CB15N) GN=CCNA_00769 PE=4 SV=1 - [A0A0H3C4K4_CAUCN]	0.0358991	0.0463174	0.105777	2.94651	2.28374	0.106983	0.0507385	0.0275127	2.10851	3.88849	2.52751	3.08611	1.33772	1.62579
B8GWR3	CCNA_01990	lpxD	UDP-3-O-acylglucosamine N-acyltransferase OS=Caulobacter crescentus (strain NA1000 / CB15N) GN=lpxD PE=3 SV=1 - [LPXD_CAUCN]	0.0384543	0.0677336	0.103547	2.69273	1.52874	0.11452	0.048484	0.0370525	2.36201	3.09074	2.52737	2.30974	1.33764	1.20773
B8H630	CCNA_01633	era	GTPase Era OS=Caulobacter crescentus (strain NA1000 / CB15N) GN=era PE=3 SV=1 - [ERA_CAUCN]	0.0339751	0.047537	0.0872656	2.56852	1.83574	0.115072	0.0463058	0.0274561	2.48504	4.19112	2.52678	3.01343	1.3373	1.59141
B8H6C3	CCNA_03719	uppP	Undecaprenyl-diphosphatase OS=Caulobacter crescentus (strain NA1000 / CB15N) GN=uppP PE=3 SV=1 - [UPPP_CAUCN]	0.032383	0.0356278	0.0834865	2.5781	2.3433	0.109863	0.0444247	0.0252495	2.47302	4.3511	2.52556	3.3472	1.3366	1.74295
A0A0H3CCK7	CCNA_03806	CCNA_03806	Outer membrane lipoprotein OS=Caulobacter crescentus (strain NA1000 / CB15N) GN=CCNA_03806 PE=4 SV=1 - [A0A0H3CCK7_CAUCN]	0.0386681	0.03641	0.0849935	2.19803	2.33435	0.115621	0.0405298	0.0229889	2.85274	5.02943	2.52538	3.68189	1.3365	1.88045
A0A0H3CCD5	CCNA_02539	CCNA_02539	Aminotransferase OS=Caulobacter crescentus (strain NA1000 / CB15N) GN=CCNA_02539 PE=3 SV=1 - [A0A0H3CCD5_CAUCN]	0.0332726	0.0392958	0.0838874	2.52121	2.13477	0.116622	0.0461282	0.0196755	2.52822	5.92727	2.52472	4.03102	1.33612	2.01114
A0A0H3CDB0	CCNA_03449	CCNA_03449	S-adenosylmethionine-dependent methyltransferases OS=Caulobacter crescentus (strain NA1000 / CB15N) GN=CCNA_03449 PE=4 SV=1 - [A0A0H3CDB0_CAUCN]	0.0298706	0.0454288	0.0695832	2.32949	1.5317	0.131846	0.0484904	0.0276433	2.71901	4.76955	2.52425	3.15062	1.33586	1.65564
B8GY65	CCNA_00195	leuD	3-isopropylmalate dehydratase small subunit OS=Caulobacter crescentus (strain NA1000 / CB15N) GN=leuD PE=3 SV=1 - [LEUD_CAUCN]	0.0276199	0.032067	0.062325	2.25653	1.94359	0.0974481	0.0349172	0.0109302	2.79084	8.91553	2.52368	5.42956	1.33553	2.44083
A0A0H3CG00	CCNA_03778	CCNA_03778	Integral membrane protein OS=Caulobacter crescentus (strain NA1000 / CB15N) GN=CCNA_03778 PE=3 SV=1 - [A0A0H3CG00_CAUCN]	0.0321719	0.0374437	0.0902035	2.8038	2.40905	0.112173	0.0499979	0.0168556	2.24356	6.65499	2.52368	4.53202	1.33553	2.18015
A0A0H3C9Q1	CCNA_02161	CCNA_02161	TetR-family transcriptional regulator OS=Caulobacter crescentus (strain NA1000 / CB15N) GN=CCNA_02161 PE=4 SV=1 - [A0A0H3C9Q1_CAUCN]	0.0283132	0.0549203	0.0707572	2.49909	1.28836	0.109398	0.0430301	0.0266074	2.54236	4.11156	2.52072	2.69996	1.33384	1.43294
A0A0H3C6W8	CCNA_00455	nagA	N-acetyl-glucosamine/N-acetyl-chitin oligosaccharide outer membrane transporter nagA OS=Caulobacter crescentus (strain NA1000 / CB15N) GN=nagA PE=3 SV=1 - [A0A0H3C6W8_CAUCN]	0.0417175	0.0566727	0.102339	2.45315	1.80579	0.131572	0.0508744	0.0245306	2.5862	5.36357	2.51967	3.58468	1.33324	1.84185
B8H0A0	CCNA_02643	ftsI	Peptidoglycan synthase FtsI OS=Caulobacter crescentus (strain NA1000 / CB15N) GN=ftsI PE=1 SV=1 - [FTSI_CAUCN]	0.0354699	0.0464174	0.094098	2.6529	2.02722	0.12078	0.0506591	0.02291	2.38416	5.27192	2.51853	3.64957	1.33258	1.86773
A0A0H3CD17	CCNA_03351	purC	Phosphoribosylaminoimidazole-succinocarboxamide synthase OS=Caulobacter crescentus (strain NA1000 / CB15N) GN=purC PE=3 SV=1 - [A0A0H3CD17_CAUCN]	0.0324827	0.043424	0.0681837	2.09908	1.57018	0.11746	0.0400157	0.0215536	2.93534	5.44964	2.51721	3.50991	1.33183	1.81144
A0A0H3C6N0	CCNA_00915	CCNA_00915	Molybdenum cofactor sulfurase related protein OS=Caulobacter crescentus (strain NA1000 / CB15N) GN=CCNA_00915 PE=4 SV=1 - [A0A0H3C6N0_CAUCN]	0.0321391	0.0448225	0.075173	2.33899	1.67712	0.105304	0.0390694	0.016279	2.69529	6.46868	2.51714	4.0729	1.33179	2.02606
A0A0H3C4C4	CCNA_00352	CCNA_00352	Integral membrane protein OS=Caulobacter crescentus (strain NA1000 / CB15N) GN=CCNA_00352 PE=4 SV=1 - [A0A0H3C4C4_CAUCN]	0.0386473	0.0610891	0.100834	2.60908	1.6506	0.115037	0.0474534	0.0128333	2.4242	8.9639	2.51664	5.30725	1.3315	2.40796
A0A0H3CAK0	CCNA_03028	CCNA_03028	Prephenate dehydratase OS=Caulobacter crescentus (strain NA1000 / CB15N) GN=CCNA_03028 PE=4 SV=1 - [A0A0H3CAK0_CAUCN]	0.0299982	0.0494607	0.0703625	2.34556	1.42259	0.105323	0.0392159	0.0193381	2.68574	5.44641	2.51565	3.4345	1.33093	1.7801
A0A0H3C960	CCNA_01360	iolA	Malonate-semialdehyde dehydrogenase IolA OS=Caulobacter crescentus (strain NA1000 / CB15N) GN=iolA PE=4 SV=1 - [A0A0H3C960_CAUCN]	0.0406088	0.107928	0.10593	2.60855	0.981489	0.100521	0.0415006	0.031862	2.42217	3.15489	2.51536	2.06819	1.33076	1.04837
A0A0H3CC55	CCNA_02457	CCNA_02457	Nitropropane dioxygenase/trans-enoyl-CoA reductase family protein OS=Caulobacter crescentus (strain NA1000 / CB15N) GN=CCNA_02457 PE=4 SV=1 - [A0A0H3CC55_CAUCN]	0.0338838	0.0468353	0.0832267	2.45624	1.77701	0.114598	0.0445441	0.0229011	2.57268	5.00402	2.51446	3.39052	1.33025	1.76151
A0A0H3CA16	CCNA_02287	CCNA_02287	TetR-family transcriptional regulator OS=Caulobacter crescentus (strain NA1000 / CB15N) GN=CCNA_02287 PE=4 SV=1 - [A0A0H3CA16_CAUCN]	0.0351639	0.0610427	0.0999825	2.84333	1.63791	0.117532	0.0538394	0.0320232	2.18302	3.67023	2.51317	2.65407	1.32951	1.40821
A0A0H3CFB3	CCNA_03575	CCNA_03575	3-ketoacyl-CoA thiolase OS=Caulobacter crescentus (strain NA1000 / CB15N) GN=CCNA_03575 PE=3 SV=1 - [A0A0H3CFB3_CAUCN]	0.0373633	0.0447302	0.0835946	2.23735	1.86886	0.122348	0.0438875	0.0245206	2.78777	4.9896	2.51256	3.42923	1.32916	1.77789
A0A0H3CA50	CCNA_02221	CCNA_02221	Methionine synthase I metH OS=Caulobacter crescentus (strain NA1000 / CB15N) GN=CCNA_02221 PE=4 SV=1 - [A0A0H3CA50_CAUCN]	0.0373541	0.0516039	0.0924228	2.47423	1.791	0.117386	0.0460468	0.0286018	2.54928	4.10415	2.51175	2.94757	1.3287	1.55953
A0A0H3C9L0	CCNA_01992	bamA	Outer membrane protein assembly factor BamA OS=Caulobacter crescentus (strain NA1000 / CB15N) GN=bamA PE=3 SV=1 - [A0A0H3C9L0_CAUCN]	0.0410888	0.0473366	0.111155	2.70525	2.34819	0.120787	0.052112	0.0251589	2.31784	4.80097	2.51154	3.57458	1.32857	1.83777
A0A0H3CDF4	CCNA_03495	CCNA_03495	D-beta-hydroxybutyrate dehydrogenase OS=Caulobacter crescentus (strain NA1000 / CB15N) GN=CCNA_03495 PE=3 SV=1 - [A0A0H3CDF4_CAUCN]	0.0363298	0.0333615	0.0734105	2.02067	2.20046	0.123602	0.0411679	0.0159646	3.00239	7.74229	2.51153	4.97137	1.32857	2.31364
A0A0H3CA93	CCNA_02626	ddl	D-alanine--D-alanine ligase OS=Caulobacter crescentus (strain NA1000 / CB15N) GN=ddl PE=3 SV=1 - [A0A0H3CA93_CAUCN]	0.0339329	0.0257936	0.0742445	2.18798	2.87841	0.131723	0.0465137	0.0160115	2.83192	8.22678	2.50995	5.55259	1.32766	2.47316
A0A0H3CCI1	CCNA_03156	CCNA_03156	Putative periplasmic protein OS=Caulobacter crescentus (strain NA1000 / CB15N) GN=CCNA_03156 PE=4 SV=1 - [A0A0H3CCI1_CAUCN]	0.0302763	0.0722303	0.0876362	2.89455	1.21329	0.10635	0.0501478	0.0306498	2.12073	3.46985	2.50764	2.34157	1.32633	1.22748
A0A0H3C429	CCNA_00227	CCNA_00227	Methyltransferase OS=Caulobacter crescentus (strain NA1000 / CB15N) GN=CCNA_00227 PE=4 SV=1 - [A0A0H3C429_CAUCN]	0.0262213	0.0679353	0.079397	3.02796	1.16871	0.1061	0.0534017	0.0218123	1.98683	4.86424	2.5074	3.01648	1.32619	1.59286
A0A0H3C535	CCNA_00348	CCNA_00348	Methyl-accepting chemotaxis protein OS=Caulobacter crescentus (strain NA1000 / CB15N) GN=CCNA_00348 PE=4 SV=1 - [A0A0H3C535_CAUCN]	0.0376176	0.0482415	0.101494	2.69805	2.10387	0.12235	0.0528784	0.0260789	2.3138	4.69154	2.50592	3.39771	1.32534	1.76456
A0A0H3CF78	CCNA_03538	CCNA_03538	NADH-ubiquinone oxidoreductase OS=Caulobacter crescentus (strain NA1000 / CB15N) GN=CCNA_03538 PE=4 SV=1 - [A0A0H3CF78_CAUCN]	0.0362578	0.0446876	0.119203	3.28765	2.66747	0.108595	0.0631684	0.0230272	1.71913	4.71594	2.50339	3.69171	1.32389	1.88429
A0A0H3J4B5	CCNA_03989	CCNA_03989	MarR-family HTH transcriptional regulator / N-acyltransferase OS=Caulobacter crescentus (strain NA1000 / CB15N) GN=CCNA_03989 PE=4 SV=1 - [A0A0H3J4B5_CAUCN]	0.0327927	0.0566785	0.0808563	2.46568	1.42658	0.103783	0.0408443	0.0221298	2.54094	4.68973	2.50331	3.05816	1.32384	1.61266
A0A0H3C9H3	CCNA_01940	sufB	ABC transporter-associated protein SufB OS=Caulobacter crescentus (strain NA1000 / CB15N) GN=sufB PE=4 SV=1 - [A0A0H3C9H3_CAUCN]	0.0358681	0.0511986	0.0837471	2.33486	1.63573	0.126713	0.0474421	0.0225343	2.67089	5.62309	2.50288	3.62941	1.32359	1.85974
A0A0H3CAH8	CCNA_03002	CCNA_03002	CDP-diacylglycerol--glycerol-3-phosphate 3-phosphatidyltransferase OS=Caulobacter crescentus (strain NA1000 / CB15N) GN=CCNA_03002 PE=3 SV=1 - [A0A0H3CAH8_CAUCN]	0.0258579	0.0288037	0.0748089	2.89307	2.59719	0.0927385	0.0439298	0.0146103	2.11106	6.34748	2.50207	4.47234	1.32312	2.16103
A0A0H3CC09	CCNA_02983	CCNA_02983	Polyprenyl-phosphate beta-D-glucosyltransferase OS=Caulobacter crescentus (strain NA1000 / CB15N) GN=CCNA_02983 PE=4 SV=1 - [A0A0H3CC09_CAUCN]	0.0412303	0.0590031	0.116055	2.81479	1.96693	0.125721	0.0574771	0.0206541	2.18732	6.08697	2.50106	4.02695	1.32254	2.00969
A0A0H3CDY2	CCNA_03754	fzlA	FtsZ-binding protein FzlA OS=Caulobacter crescentus (strain NA1000 / CB15N) GN=fzlA PE=4 SV=1 - [A0A0H3CDY2_CAUCN]	0.0334035	0.0529814	0.0818754	2.45111	1.54536	0.107935	0.0423122	0.0161903	2.55092	6.66662	2.50101	4.10599	1.32251	2.03773
A0A0H3C9K8	CCNA_02641	murF	UDP-N-acetylmuramoyl-tripeptide--D-alanyl-D-alanine ligase OS=Caulobacter crescentus (strain NA1000 / CB15N) GN=murF PE=3 SV=1 - [A0A0H3C9K8_CAUCN]	0.0302029	0.0466323	0.0715721	2.36971	1.53482	0.118355	0.0450241	0.0293142	2.62869	4.03745	2.4992	2.78613	1.32147	1.47826
A0A0H3C902	CCNA_01259	CCNA_01259	Class II aldolase and Adducin protein OS=Caulobacter crescentus (strain NA1000 / CB15N) GN=CCNA_01259 PE=4 SV=1 - [A0A0H3C902_CAUCN]	0.0278212	0.0310691	0.0635451	2.28406	2.04528	0.10433	0.0384535	0.0159602	2.71315	6.53692	2.4986	4.2911	1.32112	2.10135
A0A0H3C8B2	CCNA_02135	pgl	6-phosphogluconolactonase OS=Caulobacter crescentus (strain NA1000 / CB15N) GN=pgl PE=4 SV=1 - [A0A0H3C8B2_CAUCN]	0.0259528	0.0382202	0.0733001	2.82436	1.91784	0.10551	0.048565	0.0245683	2.17255	4.29455	2.49845	3.10619	1.32104	1.63515
A0A0H3C7Z9	CCNA_01395	fzeA	Electron transfer flavoprotein-ubiquinone oxidoreductase FzeA OS=Caulobacter crescentus (strain NA1000 / CB15N) GN=fzeA PE=4 SV=1 - [A0A0H3C7Z9_CAUCN]	0.0405836	0.0506934	0.105079	2.58921	2.07284	0.12435	0.0516513	0.0232659	2.40749	5.34474	2.49835	3.70879	1.32098	1.89095
A0A0H3CFS9	CCNA_03741	CCNA_03741	DNA-cytosine methyltransferase OS=Caulobacter crescentus (strain NA1000 / CB15N) GN=CCNA_03741 PE=3 SV=1 - [A0A0H3CFS9_CAUCN]	0.0392299	0.0450241	0.100727	2.56761	2.23718	0.12278	0.0505554	0.0247506	2.42863	4.9607	2.49812	3.59894	1.32084	1.84757
A0A0H3C5Q1	CCNA_00846	CCNA_00846	Bifunctional protein PutA OS=Caulobacter crescentus (strain NA1000 / CB15N) GN=CCNA_00846 PE=3 SV=1 - [A0A0H3C5Q1_CAUCN]	0.0357926	0.0503158	0.0875719	2.44665	1.74044	0.122111	0.0479152	0.0248833	2.54849	4.90737	2.49757	3.32391	1.32052	1.73288
A0A0H3C7Y5	CCNA_02005	CCNA_02005	Inosine-uridine nucleoside N-ribohydrolase OS=Caulobacter crescentus (strain NA1000 / CB15N) GN=CCNA_02005 PE=4 SV=1 - [A0A0H3C7Y5_CAUCN]	0.0293558	0.0383273	0.0733405	2.49834	1.91353	0.114804	0.0459909	0.0227116	2.49624	5.05487	2.49729	3.4842	1.32036	1.80083
A0A0H3C605	CCNA_01223	CCNA_01223	Acyl-CoA synthetase OS=Caulobacter crescentus (strain NA1000 / CB15N) GN=CCNA_01223 PE=4 SV=1 - [A0A0H3C605_CAUCN]	0.0341739	0.0447143	0.0875381	2.56155	1.95772	0.116789	0.0480498	0.0290238	2.43059	4.02391	2.49607	2.99082	1.31966	1.58054
A0A0H3C809	CCNA_01409	CCNA_01409	Delta-aminolevulinic acid dehydratase OS=Caulobacter crescentus (strain NA1000 / CB15N) GN=CCNA_01409 PE=3 SV=1 - [A0A0H3C809_CAUCN]	0.0326926	0.0526805	0.0833616	2.54986	1.5824	0.115682	0.0474307	0.0300382	2.43898	3.85118	2.49442	2.71679	1.3187	1.4419
A0A0H3CA43	CCNA_02211	CCNA_02211	Zinc ribbon domain protein OS=Caulobacter crescentus (strain NA1000 / CB15N) GN=CCNA_02211 PE=4 SV=1 - [A0A0H3CA43_CAUCN]	0.0403137	0.0473844	0.11076	2.74744	2.33747	0.123322	0.0551264	0.0272377	2.23708	4.52762	2.49226	3.43255	1.31746	1.77928
A0A0H3C5Q7	CCNA_00851	CCNA_00851	Periplasmic multidrug efflux lipoprotein OS=Caulobacter crescentus (strain NA1000 / CB15N) GN=CCNA_00851 PE=3 SV=1 - [A0A0H3C5Q7_CAUCN]	0.0396594	0.0345321	0.0904377	2.28036	2.61894	0.120728	0.0446507	0.0209281	2.70384	5.76873	2.4921	4.19383	1.31736	2.06827
A0A0H3C6E4	CCNA_01387	CCNA_01387	tRNA (Uracil-5-)-methyltransferase related protein OS=Caulobacter crescentus (strain NA1000 / CB15N) GN=CCNA_01387 PE=3 SV=1 - [A0A0H3C6E4_CAUCN]	0.0308412	0.0524748	0.0678175	2.19892	1.29238	0.122957	0.0441716	0.025076	2.78363	4.90338	2.49128	3.09788	1.31689	1.63128
B8GXQ0	CCNA_00159	gyrB	DNA gyrase subunit B OS=Caulobacter crescentus (strain NA1000 / CB15N) GN=gyrB PE=3 SV=1 - [GYRB_CAUCN]	0.036963	0.0485564	0.0995821	2.6941	2.05085	0.123154	0.0538384	0.032095	2.28747	3.83716	2.49079	2.94401	1.3166	1.55778
A0A0H3C934	CCNA_02448	CCNA_02448	Uncharacterized protein OS=Caulobacter crescentus (strain NA1000 / CB15N) GN=CCNA_02448 PE=4 SV=1 - [A0A0H3C934_CAUCN]	0.0292528	0.0451722	0.0698263	2.38699	1.54578	0.109269	0.042186	0.0260152	2.59016	4.20019	2.48858	2.87298	1.31532	1.52255
A0A0H3C8M4	CCNA_01095	pheT	Phenylalanine--tRNA ligase beta subunit OS=Caulobacter crescentus (strain NA1000 / CB15N) GN=pheT PE=3 SV=1 - [A0A0H3C8M4_CAUCN]	0.0359285	0.0522908	0.0869224	2.41932	1.66229	0.122725	0.0479856	0.0236821	2.55754	5.18219	2.48843	3.42224	1.31524	1.77494
A0A0H3C3A6	CCNA_00315	CCNA_00315	3-polyprenyl-4-hydroxybenzoate decarboxylase OS=Caulobacter crescentus (strain NA1000 / CB15N) GN=CCNA_00315 PE=3 SV=1 - [A0A0H3C3A6_CAUCN]	0.0308192	0.0491195	0.0793414	2.57441	1.61527	0.116996	0.0487571	0.0291209	2.39957	4.01761	2.48699	2.81644	1.3144	1.49387
A0A0H3CCA9	CCNA_03076	uvrB	UvrABC system protein B OS=Caulobacter crescentus (strain NA1000 / CB15N) GN=uvrB PE=3 SV=1 - [A0A0H3CCA9_CAUCN]	0.0341659	0.0452997	0.0892999	2.61371	1.97131	0.117863	0.0499408	0.0251256	2.36005	4.69095	2.48688	3.33113	1.31434	1.73601
A0A0H3C7I8	CCNA_01262	acrB3	Cation/multidrug efflux pump, AcrB family OS=Caulobacter crescentus (strain NA1000 / CB15N) GN=acrB3 PE=3 SV=1 - [A0A0H3C7I8_CAUCN]	0.0374252	0.0527457	0.105173	2.81022	1.99396	0.134833	0.062347	0.0254409	2.16262	5.29986	2.48642	3.64691	1.31407	1.86667
A0A0H3CDD0	CCNA_03541	CCNA_03541	2,5-diketo-D-gluconic acid reductase OS=Caulobacter crescentus (strain NA1000 / CB15N) GN=CCNA_03541 PE=4 SV=1 - [A0A0H3CDD0_CAUCN]	0.027954	0.0414886	0.0679297	2.43005	1.63731	0.104871	0.0412517	0.0260599	2.54221	4.02421	2.48613	2.83076	1.3139	1.50119
A0A0H3C9C5	CCNA_02029	nuoD	NADH-quinone oxidoreductase subunit D OS=Caulobacter crescentus (strain NA1000 / CB15N) GN=nuoD PE=3 SV=1 - [A0A0H3C9C5_CAUCN]	0.0339808	0.0470178	0.0832954	2.45125	1.77157	0.119247	0.0473191	0.0232134	2.52006	5.13698	2.48565	3.45428	1.31362	1.78838
A0A0H3C801	CCNA_00865	xylA	Alpha-ketoglutaric semialdehyde dehydrogenase xylA OS=Caulobacter crescentus (strain NA1000 / CB15N) GN=xylA PE=3 SV=1 - [A0A0H3C801_CAUCN]	0.0357549	0.0498632	0.0861512	2.4095	1.72775	0.119374	0.0466083	0.0252921	2.56123	4.71984	2.48536	3.22379	1.31346	1.68876
A0A0H3C8T4	CCNA_02333	CCNA_02333	Lipid A biosynthesis lauroyl acyltransferase OS=Caulobacter crescentus (strain NA1000 / CB15N) GN=CCNA_02333 PE=4 SV=1 - [A0A0H3C8T4_CAUCN]	0.0382217	0.0473131	0.102408	2.67933	2.16449	0.119751	0.0523135	0.0279121	2.2891	4.29028	2.48421	3.22738	1.31279	1.69036
A0A0H3CAE5	CCNA_02331	CCNA_02331	Peptidoglycan-specific endopeptidase, M23 family OS=Caulobacter crescentus (strain NA1000 / CB15N) GN=CCNA_02331 PE=4 SV=1 - [A0A0H3CAE5_CAUCN]	0.0358796	0.0549552	0.0861394	2.40079	1.56745	0.120943	0.04718	0.0291498	2.56344	4.14903	2.48212	2.85824	1.31157	1.51513
B8GYD9	CCNA_00269	CCNA_00269	Nucleoid-associated protein CCNA_00269 OS=Caulobacter crescentus (strain NA1000 / CB15N) GN=CCNA_00269 PE=3 SV=1 - [Y269_CAUCN]	0.032359	0.0257087	0.0607309	1.87679	2.36227	0.129048	0.041809	0.0168509	3.0866	7.6582	2.48169	5.01023	1.31132	2.32488
B8GW41	CCNA_03879	hemE	Uroporphyrinogen decarboxylase OS=Caulobacter crescentus (strain NA1000 / CB15N) GN=hemE PE=3 SV=2 - [DCUP_CAUCN]	0.032051	0.0477834	0.0742018	2.31511	1.55288	0.116316	0.0439271	0.021531	2.64794	5.40226	2.48152	3.47757	1.31123	1.79808
A0A0H3C659	CCNA_00740	CCNA_00740	Riboflavin biosynthesis protein OS=Caulobacter crescentus (strain NA1000 / CB15N) GN=CCNA_00740 PE=3 SV=1 - [A0A0H3C659_CAUCN]	0.0333627	0.0477101	0.0822128	2.46421	1.72317	0.113006	0.0452467	0.0258138	2.49755	4.37774	2.48088	3.05045	1.31085	1.60902
A0A0H3C9P7	CCNA_02405	CCNA_02405	ABC membrane transporter, periplasmic component OS=Caulobacter crescentus (strain NA1000 / CB15N) GN=CCNA_02405 PE=4 SV=1 - [A0A0H3C9P7_CAUCN]	0.0355439	0.0507718	0.0929292	2.61449	1.83033	0.106281	0.0452967	0.0282596	2.34634	3.76089	2.48041	2.79561	1.31058	1.48316
A0A0H3C768	CCNA_01689	guaB	Inosine-5'-monophosphate dehydrogenase OS=Caulobacter crescentus (strain NA1000 / CB15N) GN=guaB PE=3 SV=1 - [A0A0H3C768_CAUCN]	0.0375884	0.0590013	0.0885433	2.3556	1.5007	0.122284	0.0470153	0.0277726	2.60095	4.40305	2.47828	2.95188	1.30934	1.56163
A0A0H3C9G0	CCNA_01925	CCNA_01925	Aldehyde dehydrogenase OS=Caulobacter crescentus (strain NA1000 / CB15N) GN=CCNA_01925 PE=3 SV=1 - [A0A0H3C9G0_CAUCN]	0.0348381	0.0508912	0.10638	3.05355	2.09034	0.112512	0.05916	0.020281	1.90183	5.54767	2.47769	3.81901	1.30899	1.9332
A0A0H3C8Z8	CCNA_01253	dapA	4-hydroxy-tetrahydrodipicolinate synthase OS=Caulobacter crescentus (strain NA1000 / CB15N) GN=dapA PE=3 SV=1 - [A0A0H3C8Z8_CAUCN]	0.027236	0.0434048	0.0689454	2.5314	1.58843	0.103941	0.0429326	0.0218587	2.42103	4.75513	2.47622	3.17178	1.30814	1.66529
A0A0H3C825	CCNA_01491	CCNA_01491	Cystathionine beta-lyase OS=Caulobacter crescentus (strain NA1000 / CB15N) GN=CCNA_01491 PE=3 SV=1 - [A0A0H3C825_CAUCN]	0.0313276	0.0476321	0.0726631	2.31946	1.52551	0.122478	0.0465435	0.0217917	2.63147	5.62037	2.47546	3.57294	1.3077	1.83711
B8GY92	CCNA_00222	pgi	Glucose-6-phosphate isomerase OS=Caulobacter crescentus (strain NA1000 / CB15N) GN=pgi PE=3 SV=1 - [G6PI_CAUCN]	0.0302026	0.0467219	0.0763896	2.52924	1.63499	0.121383	0.0501342	0.0222829	2.42116	5.44735	2.4752	3.54117	1.30755	1.82423
A0A0H3C903	CCNA_02409	CCNA_02409	Hybrid sensor histidine kinase/receiver protein OS=Caulobacter crescentus (strain NA1000 / CB15N) GN=CCNA_02409 PE=4 SV=1 - [A0A0H3C903_CAUCN]	0.0317473	0.048163	0.0870849	2.74307	1.80813	0.124502	0.0564118	0.025262	2.20702	4.92843	2.47504	3.36828	1.30745	1.75201
A0A0H3C3D8	CCNA_00356	CCNA_00356	Outer membrane protein OS=Caulobacter crescentus (strain NA1000 / CB15N) GN=CCNA_00356 PE=4 SV=1 - [A0A0H3C3D8_CAUCN]	0.0392081	0.0597584	0.102601	2.61682	1.71692	0.102536	0.0439868	0.0155402	2.33106	6.59808	2.47394	4.1575	1.30681	2.05572
A0A0H3C446	CCNA_00249	CCNA_00249	SCO1/SenC family protein OS=Caulobacter crescentus (strain NA1000 / CB15N) GN=CCNA_00249 PE=4 SV=1 - [A0A0H3C446_CAUCN]	0.0329327	0.0482007	0.0920339	2.7946	1.90939	0.124931	0.0580946	0.0303207	2.15047	4.1203	2.47254	3.01484	1.30599	1.59208
A0A0H3C5J8	CCNA_01105	CCNA_01105	Alpha/beta hydrolase family protein OS=Caulobacter crescentus (strain NA1000 / CB15N) GN=CCNA_01105 PE=4 SV=1 - [A0A0H3C5J8_CAUCN]	0.0315827	0.0494582	0.0718575	2.27522	1.45289	0.121436	0.0454947	0.023899	2.66924	5.08124	2.47223	3.26706	1.30581	1.708
A0A0H3CA07	CCNA_02530	CCNA_02530	SAM-dependent methyltransferase OS=Caulobacter crescentus (strain NA1000 / CB15N) GN=CCNA_02530 PE=4 SV=1 - [A0A0H3CA07_CAUCN]	0.0377401	0.0370935	0.0708362	1.87695	1.90967	0.110114	0.0358968	0.0265737	3.0675	4.1437	2.47222	3.02668	1.30581	1.59774
A0A0H3C684	CCNA_00998	CCNA_00998	ROS/MUCR transcriptional regulator OS=Caulobacter crescentus (strain NA1000 / CB15N) GN=CCNA_00998 PE=4 SV=1 - [A0A0H3C684_CAUCN]	0.0411163	0.0647376	0.119756	2.91263	1.84987	0.133859	0.0659286	0.0394653	2.03037	3.39183	2.4715	2.62085	1.30539	1.39004
A0A0H3C6Y5	CCNA_01562	CCNA_01562	4-hydroxy-2-oxoglutarate aldolase/2-dehydro-3-deoxyphosphogluconate aldolase OS=Caulobacter crescentus (strain NA1000 / CB15N) GN=CCNA_01562 PE=4 SV=1 - [A0A0H3C6Y5_CAUCN]	0.0293166	0.049191	0.0736743	2.51306	1.49772	0.118321	0.0487292	0.023777	2.42813	4.97627	2.47059	3.23699	1.30486	1.69465
A0A0H3CAD4	CCNA_02406	CCNA_02406	Membrane lipoprotein OS=Caulobacter crescentus (strain NA1000 / CB15N) GN=CCNA_02406 PE=4 SV=1 - [A0A0H3CAD4_CAUCN]	0.0492249	0.0408044	0.0966987	1.96443	2.36981	0.117259	0.0395033	0.0274615	2.96833	4.26993	2.46638	3.31987	1.30239	1.73113
A0A0H3C7F9	CCNA_01479	CCNA_01479	Tetratricopeptide repeat family protein OS=Caulobacter crescentus (strain NA1000 / CB15N) GN=CCNA_01479 PE=4 SV=1 - [A0A0H3C7F9_CAUCN]	0.037616	0.0420597	0.0951356	2.52912	2.26192	0.121388	0.0505021	0.0235727	2.40362	5.14952	2.46637	3.70572	1.30239	1.88975
A0A0H3C8I8	CCNA_02223	CCNA_02223	Beta-lactamase, type II OS=Caulobacter crescentus (strain NA1000 / CB15N) GN=CCNA_02223 PE=4 SV=1 - [A0A0H3C8I8_CAUCN]	0.0335451	0.0609262	0.0864107	2.57595	1.41828	0.121208	0.0514508	0.0285653	2.3558	4.24319	2.46588	2.83074	1.3021	1.50118
A0A0H3C4U9	CCNA_00261	CCNA_00261	Ribonucleoside-diphosphate reductase subunit beta OS=Caulobacter crescentus (strain NA1000 / CB15N) GN=CCNA_00261 PE=3 SV=1 - [A0A0H3C4U9_CAUCN]	0.0278228	0.0382443	0.0697923	2.50846	1.82491	0.103011	0.0425332	0.0279662	2.42189	3.6834	2.46518	2.75415	1.30169	1.46161
A0A0H3CAN6	CCNA_02446	CCNA_02446	Glutathionylspermidine synthase family OS=Caulobacter crescentus (strain NA1000 / CB15N) GN=CCNA_02446 PE=4 SV=1 - [A0A0H3CAN6_CAUCN]	0.0335681	0.0445363	0.0927486	2.763	2.08254	0.120354	0.0555315	0.0269715	2.16731	4.46226	2.46515	3.2724	1.30168	1.71035
A0A0H3C7B2	CCNA_01745	CCNA_01745	Thioredoxin peroxidase OS=Caulobacter crescentus (strain NA1000 / CB15N) GN=CCNA_01745 PE=4 SV=1 - [A0A0H3C7B2_CAUCN]	0.0318243	0.0673995	0.0829155	2.60542	1.23021	0.103574	0.0445837	0.0292721	2.32314	3.53832	2.46428	2.38427	1.30116	1.25355
A0A0H3C8W5	CCNA_01748	CCNA_01748	Methyltransferase OS=Caulobacter crescentus (strain NA1000 / CB15N) GN=CCNA_01748 PE=4 SV=1 - [A0A0H3C8W5_CAUCN]	0.0343491	0.0518666	0.0715647	2.08345	1.37978	0.119675	0.0420736	0.0258376	2.84441	4.6318	2.46393	3.00579	1.30096	1.58775
A0A0H3C621	CCNA_01239	CCNA_01239	Two-component sensor histidine kinase OS=Caulobacter crescentus (strain NA1000 / CB15N) GN=CCNA_01239 PE=4 SV=1 - [A0A0H3C621_CAUCN]	0.0350939	0.0516563	0.0970127	2.76438	1.87804	0.116814	0.0540113	0.025692	2.16277	4.54671	2.46357	3.21238	1.30075	1.68364
A0A0H3CA57	CCNA_02322	apaG	Protein ApaG OS=Caulobacter crescentus (strain NA1000 / CB15N) GN=apaG PE=3 SV=1 - [A0A0H3CA57_CAUCN]	0.0858453	0.0338664	0.16545	1.9273	4.88536	0.155284	0.0517668	0.0188782	2.99969	8.22558	2.4635	6.55547	1.30071	2.7127
A0A0H3C8X7	CCNA_01222	CCNA_01222	NADH-ubiquinone oxidoreductase OS=Caulobacter crescentus (strain NA1000 / CB15N) GN=CCNA_01222 PE=4 SV=1 - [A0A0H3C8X7_CAUCN]	0.0421085	0.0556001	0.0844042	2.00445	1.51806	0.133963	0.0458896	0.0234996	2.91925	5.70067	2.46185	3.60936	1.29974	1.85174
A0A0H3C5U8	CCNA_00894	ispG	4-hydroxy-3-methylbut-2-en-1-yl diphosphate synthase (flavodoxin) OS=Caulobacter crescentus (strain NA1000 / CB15N) GN=ispG PE=3 SV=1 - [A0A0H3C5U8_CAUCN]	0.0366518	0.0467935	0.0888182	2.4233	1.89809	0.117953	0.0471803	0.032862	2.50006	3.58936	2.46168	2.74372	1.29964	1.45613
B8GX57	CCNA_02082	tatA	Sec-independent protein translocase protein TatA OS=Caulobacter crescentus (strain NA1000 / CB15N) GN=tatA PE=3 SV=1 - [TATA_CAUCN]	0.0335586	0.0349737	0.0824954	2.45825	2.35878	0.140574	0.0571177	0.0175588	2.46114	8.00593	2.45969	5.18235	1.29848	2.37361
B8GYI7	CCNA_00317	cgtA	GTPase Obg/CgtA OS=Caulobacter crescentus (strain NA1000 / CB15N) GN=cgtA PE=1 SV=1 - [OBG_CAUCN]	0.0401921	0.0532611	0.0897929	2.23409	1.6859	0.124007	0.0461954	0.0316205	2.6844	3.92171	2.45924	2.80381	1.29821	1.48739
A0A0H3C6W0	CCNA_00444	CCNA_00444	Chemotaxis protein methyltransferase OS=Caulobacter crescentus (strain NA1000 / CB15N) GN=CCNA_00444 PE=4 SV=1 - [A0A0H3C6W0_CAUCN]	0.0358575	0.0392328	0.0873198	2.43519	2.22568	0.117576	0.0473473	0.0205862	2.48327	5.71141	2.45923	3.96855	1.29821	1.98861
A0A0H3C704	CCNA_00507	CCNA_00507	Cytochrome c1 OS=Caulobacter crescentus (strain NA1000 / CB15N) GN=CCNA_00507 PE=4 SV=1 - [A0A0H3C704_CAUCN]	0.0410914	0.0483932	0.11003	2.6777	2.27367	0.116172	0.0519112	0.0259373	2.23791	4.47898	2.4578	3.37633	1.29737	1.75545
B8GXJ5	CCNA_00104	pyrF	Orotidine 5'-phosphate decarboxylase OS=Caulobacter crescentus (strain NA1000 / CB15N) GN=pyrF PE=3 SV=1 - [PYRF_CAUCN]	0.0281399	0.0439429	0.0655731	2.33026	1.49224	0.105981	0.0409972	0.0222962	2.58508	4.75331	2.45767	3.12277	1.29729	1.64283
A0A0H3C7S5	CCNA_01379	rsaFb	Type I secretion outer membrane protein rsaFb OS=Caulobacter crescentus (strain NA1000 / CB15N) GN=rsaFb PE=4 SV=1 - [A0A0H3C7S5_CAUCN]	0.0427296	0.0446794	0.0939351	2.19836	2.10243	0.121501	0.0447225	0.0236575	2.71677	5.13584	2.45757	3.61913	1.29723	1.85564
A0A0H3C9R8	CCNA_02093	CCNA_02093	Uncharacterized protein OS=Caulobacter crescentus (strain NA1000 / CB15N) GN=CCNA_02093 PE=4 SV=1 - [A0A0H3C9R8_CAUCN]	0.0296691	0.0534938	0.0792552	2.6713	1.48158	0.112895	0.0503419	0.0240188	2.24257	4.70027	2.45694	3.09092	1.29686	1.62804
A0A0H3CC70	CCNA_02473	CCNA_02473	Cobalt-zinc-cadmium resistance protein czcA OS=Caulobacter crescentus (strain NA1000 / CB15N) GN=CCNA_02473 PE=3 SV=1 - [A0A0H3CC70_CAUCN]	0.0418183	0.0515026	0.110841	2.65054	2.15215	0.118268	0.0522559	0.0264104	2.26324	4.47807	2.45689	3.31511	1.29683	1.72906
A0A0H3C9K1	CCNA_01979	lexA	LexA repressor OS=Caulobacter crescentus (strain NA1000 / CB15N) GN=lexA PE=3 SV=1 - [A0A0H3C9K1_CAUCN]	0.039229	0.0549039	0.0884866	2.25564	1.61166	0.131059	0.04932	0.030628	2.65732	4.27907	2.45648	2.94537	1.29659	1.55845
B8GXM1	CCNA_00130	kup	Probable potassium transport system protein kup OS=Caulobacter crescentus (strain NA1000 / CB15N) GN=kup PE=3 SV=1 - [KUP_CAUCN]	0.0424154	0.0498965	0.111154	2.6206	2.22769	0.122202	0.0533104	0.0222446	2.29228	5.49357	2.45644	3.86063	1.29657	1.94884
B8GXW2	CCNA_02204	ilvC	Ketol-acid reductoisomerase (NADP(+)) OS=Caulobacter crescentus (strain NA1000 / CB15N) GN=ilvC PE=3 SV=1 - [ILVC_CAUCN]	0.0325075	0.0497481	0.0747038	2.29805	1.50164	0.118118	0.0452243	0.0289978	2.61182	4.07334	2.45493	2.78749	1.29568	1.47897
A0A0H3CA39	CCNA_02206	CCNA_02206	Uncharacterized protein OS=Caulobacter crescentus (strain NA1000 / CB15N) GN=CCNA_02206 PE=4 SV=1 - [A0A0H3CA39_CAUCN]	0.0371904	0.0388752	0.0767882	2.06473	1.97525	0.124916	0.0439114	0.0528701	2.84472	2.36269	2.45473	2.16897	1.29556	1.11701
A0A0H3C409	CCNA_00204	kefB	Glutathione-regulated potassium-efflux system protein kefB OS=Caulobacter crescentus (strain NA1000 / CB15N) GN=kefB PE=3 SV=1 - [A0A0H3C409_CAUCN]	0.0381903	0.0515051	0.0949219	2.4855	1.84296	0.125955	0.051976	0.0172722	2.42333	7.29237	2.45442	4.56767	1.29538	2.19146
A0A0H3C7U0	CCNA_01596	uvrD	DNA helicase OS=Caulobacter crescentus (strain NA1000 / CB15N) GN=uvrD PE=3 SV=1 - [A0A0H3C7U0_CAUCN]	0.0335996	0.0452998	0.0885011	2.63399	1.95368	0.119556	0.0525611	0.0260846	2.2746	4.58339	2.4543	3.26853	1.29531	1.70864
A0A0H3C508	CCNA_00312	CCNA_00312	Putative membrane spanning protein OS=Caulobacter crescentus (strain NA1000 / CB15N) GN=CCNA_00312 PE=4 SV=1 - [A0A0H3C508_CAUCN]	0.0344544	0.0412819	0.0820161	2.38043	1.98673	0.126589	0.0501063	0.020257	2.52641	6.24913	2.45342	4.11793	1.29479	2.04192
A0A0H3C5R3	CCNA_00011	dnaJ	Chaperone protein DnaJ OS=Caulobacter crescentus (strain NA1000 / CB15N) GN=dnaJ PE=3 SV=1 - [A0A0H3C5R3_CAUCN]	0.0397861	0.048287	0.108105	2.71715	2.2388	0.119669	0.0546881	0.0258774	2.18822	4.62447	2.45268	3.43164	1.29436	1.7789
A0A0H3CB77	CCNA_03024	CCNA_03024	Branched-chain amino acid aminotransferase OS=Caulobacter crescentus (strain NA1000 / CB15N) GN=CCNA_03024 PE=3 SV=1 - [A0A0H3CB77_CAUCN]	0.0304875	0.0485754	0.0713773	2.34119	1.46941	0.111278	0.0434563	0.025138	2.56069	4.42668	2.45094	2.94804	1.29334	1.55976
A0A0H3C7Y9	CCNA_01670	cysA	Sulfate/thiosulfate import ATP-binding protein CysA OS=Caulobacter crescentus (strain NA1000 / CB15N) GN=cysA PE=3 SV=1 - [A0A0H3C7Y9_CAUCN]	0.0454968	0.0575972	0.114439	2.51533	1.98689	0.113578	0.0475912	0.0331188	2.38652	3.42939	2.45092	2.70814	1.29333	1.4373
A0A0H3C3L0	CCNA_00015	moaB	Molybdenum cofactor biosynthesis protein B OS=Caulobacter crescentus (strain NA1000 / CB15N) GN=moaB PE=3 SV=1 - [A0A0H3C3L0_CAUCN]	0.0397431	0.0515348	0.0916151	2.30518	1.77773	0.12592	0.0485345	0.0260023	2.59444	4.84263	2.44981	3.31018	1.29267	1.72691
A0A0H3CCG1	CCNA_02567	pleC	Sensory transduction histidine kinase pleC OS=Caulobacter crescentus (strain NA1000 / CB15N) GN=pleC PE=4 SV=1 - [A0A0H3CCG1_CAUCN]	0.0383814	0.0441768	0.0973945	2.53754	2.20465	0.129244	0.0547327	0.0266574	2.36136	4.84832	2.44945	3.52649	1.29246	1.81823
A0A0H3CB03	CCNA_02614	CCNA_02614	Fumarylacetoacetase superfamily protein OS=Caulobacter crescentus (strain NA1000 / CB15N) GN=CCNA_02614 PE=4 SV=1 - [A0A0H3CB03_CAUCN]	0.0363791	0.0533984	0.0788573	2.16765	1.47677	0.124438	0.0456079	0.0286594	2.72843	4.34196	2.44804	2.90936	1.29163	1.5407
A0A0H3C789	CCNA_01715	CCNA_01715	GPH-family phosphatase OS=Caulobacter crescentus (strain NA1000 / CB15N) GN=CCNA_01715 PE=4 SV=1 - [A0A0H3C789_CAUCN]	0.0485469	0.0535186	0.102884	2.11928	1.92241	0.125366	0.0451492	0.0423163	2.7767	2.96258	2.44799	2.44249	1.2916	1.28835
A0A0H3CDU5	CCNA_03722	gltB	Glutamate synthase (NADPH) large chain GltB OS=Caulobacter crescentus (strain NA1000 / CB15N) GN=gltB PE=4 SV=1 - [A0A0H3CDU5_CAUCN]	0.0361714	0.0601618	0.0891319	2.46415	1.48154	0.121616	0.0500665	0.0283385	2.42909	4.29156	2.44662	2.88655	1.29079	1.52934
A0A0H3C7C4	CCNA_01761	CCNA_01761	YjgP/YjgQ family membrane permease OS=Caulobacter crescentus (strain NA1000 / CB15N) GN=CCNA_01761 PE=4 SV=1 - [A0A0H3C7C4_CAUCN]	0.0402105	0.0444356	0.102521	2.5496	2.30718	0.127313	0.0543404	0.0242494	2.34288	5.25015	2.44624	3.77866	1.29056	1.91788
A0A0H3C806	CCNA_01470	ccoP	Cbb3-type cytochrome c oxidase subunit OS=Caulobacter crescentus (strain NA1000 / CB15N) GN=ccoP PE=3 SV=1 - [A0A0H3C806_CAUCN]	0.0306371	0.0415185	0.0832087	2.71594	2.00414	0.118006	0.054262	0.0193574	2.17475	6.09618	2.44535	4.05016	1.29004	2.01798
A0A0H3CD83	CCNA_03796	CCNA_03796	Tellurium resistance protein terC OS=Caulobacter crescentus (strain NA1000 / CB15N) GN=CCNA_03796 PE=4 SV=1 - [A0A0H3CD83_CAUCN]	0.0317934	0.045583	0.0888195	2.79365	1.94852	0.101293	0.0483226	0.0234912	2.09619	4.31197	2.44492	3.13025	1.28979	1.64628
A0A0H3C7Q9	CCNA_01274	CCNA_01274	Piperideine-6-carboxylate dehydrogenase OS=Caulobacter crescentus (strain NA1000 / CB15N) GN=CCNA_01274 PE=3 SV=1 - [A0A0H3C7Q9_CAUCN]	0.0318105	0.0454133	0.0696322	2.18897	1.5333	0.103084	0.0381707	0.023276	2.7006	4.42876	2.44479	2.98103	1.28971	1.57581
A0A0H3CB76	CCNA_03267	CCNA_03267	HipB-related transcriptional regulatory protein OS=Caulobacter crescentus (strain NA1000 / CB15N) GN=CCNA_03267 PE=4 SV=1 - [A0A0H3CB76_CAUCN]	0.037048	0.0761432	0.091692	2.47495	1.20421	0.104855	0.0434366	0.0399515	2.41399	2.62456	2.44447	1.91439	1.28952	0.936881
A0A0H3CED0	CCNA_03782	ccmA	Cytochrome c biogenesis ATP-binding export protein CcmA OS=Caulobacter crescentus (strain NA1000 / CB15N) GN=ccmA PE=3 SV=1 - [A0A0H3CED0_CAUCN]	0.0349284	0.0419586	0.0811245	2.3226	1.93344	0.110441	0.0430423	0.0205338	2.56588	5.37851	2.44424	3.65597	1.28938	1.87026
A0A0H3CA13	CCNA_02179	CCNA_02179	Long-chain fatty acid transport protein OS=Caulobacter crescentus (strain NA1000 / CB15N) GN=CCNA_02179 PE=4 SV=1 - [A0A0H3CA13_CAUCN]	0.0466654	0.0584311	0.112002	2.4001	1.91682	0.132775	0.0533876	0.022395	2.487	5.92878	2.44355	3.9228	1.28898	1.97188
A0A0H3CAV1	CCNA_01993	mmpA	Membrane endopeptidase MmpA OS=Caulobacter crescentus (strain NA1000 / CB15N) GN=mmpA PE=4 SV=1 - [A0A0H3CAV1_CAUCN]	0.0377764	0.0481639	0.0970374	2.56873	2.01474	0.122799	0.0530038	0.0257148	2.31679	4.77542	2.44276	3.39508	1.28851	1.76344
A0A0H3C815	CCNA_01480	CCNA_01480	Uncharacterized protein OS=Caulobacter crescentus (strain NA1000 / CB15N) GN=CCNA_01480 PE=4 SV=1 - [A0A0H3C815_CAUCN]	0.0270892	0.0380822	0.0591282	2.18272	1.55265	0.10242	0.0380198	0.0235096	2.69385	4.35649	2.43828	2.95457	1.28587	1.56295
A0A0H3CBS2	CCNA_03509	CCNA_03509	Zinc protease OS=Caulobacter crescentus (strain NA1000 / CB15N) GN=CCNA_03509 PE=4 SV=1 - [A0A0H3CBS2_CAUCN]	0.0315513	0.0419606	0.078377	2.48411	1.86787	0.117075	0.0489522	0.0253603	2.39161	4.61646	2.43786	3.24217	1.28562	1.69696
A0A0H3C7Q4	CCNA_01268	CCNA_01268	Cytochrome c OS=Caulobacter crescentus (strain NA1000 / CB15N) GN=CCNA_01268 PE=4 SV=1 - [A0A0H3C7Q4_CAUCN]	0.0379938	0.043947	0.0899704	2.36803	2.04725	0.126847	0.0505879	0.0181908	2.50747	6.97318	2.43775	4.51021	1.28555	2.1732
A0A0H3CCT7	CCNA_03322	CCNA_03322	D-3-phosphoglycerate dehydrogenase OS=Caulobacter crescentus (strain NA1000 / CB15N) GN=CCNA_03322 PE=3 SV=1 - [A0A0H3CCT7_CAUCN]	0.0360841	0.047335	0.0793639	2.19942	1.67664	0.116369	0.0434852	0.0265676	2.67605	4.38009	2.43773	3.02837	1.28554	1.59854
A0A0H3CAF5	CCNA_02347	CCNA_02347	Phosphomannomutase/phosphoglucomutase OS=Caulobacter crescentus (strain NA1000 / CB15N) GN=CCNA_02347 PE=4 SV=1 - [A0A0H3CAF5_CAUCN]	0.0378796	0.0521154	0.0859961	2.27025	1.65011	0.125196	0.0480585	0.0270035	2.60508	4.63629	2.43766	3.1432	1.2855	1.65223
A0A0H3CAT5	CCNA_00548	CCNA_00548	Transposase OS=Caulobacter crescentus (strain NA1000 / CB15N) GN=CCNA_00548 PE=4 SV=1 - [A0A0H3CAT5_CAUCN]	0.0373595	0.0849874	0.109428	2.92906	1.28758	0.103437	0.0531468	0.0458364	1.94624	2.25664	2.43765	1.77211	1.28549	0.82547
A0A0H3C2I0	CCNA_00004	coaE	Dephospho-CoA kinase OS=Caulobacter crescentus (strain NA1000 / CB15N) GN=coaE PE=3 SV=1 - [A0A0H3C2I0_CAUCN]	0.0314617	0.0499895	0.0748944	2.38049	1.4982	0.110833	0.0444579	0.0283818	2.49299	3.90508	2.43674	2.70164	1.28495	1.43384
A0A0H3C8N3	CCNA_01677	CCNA_01677	Carboxypeptidase G2 OS=Caulobacter crescentus (strain NA1000 / CB15N) GN=CCNA_01677 PE=4 SV=1 - [A0A0H3C8N3_CAUCN]	0.0326491	0.0475371	0.077629	2.37767	1.63302	0.118556	0.0475105	0.0298021	2.49536	3.97811	2.43652	2.80556	1.28482	1.48829
A0A0H3C4D3	CCNA_00362	CCNA_00362	Zinc uptake regulation protein OS=Caulobacter crescentus (strain NA1000 / CB15N) GN=CCNA_00362 PE=3 SV=1 - [A0A0H3C4D3_CAUCN]	0.0363117	0.0604803	0.0772152	2.12645	1.2767	0.126486	0.0460784	0.0406869	2.74502	3.10876	2.43574	2.19273	1.28436	1.13273
A0A0H3CBF3	CCNA_02751	metN	Methionine import ATP-binding protein MetN OS=Caulobacter crescentus (strain NA1000 / CB15N) GN=metN PE=3 SV=1 - [A0A0H3CBF3_CAUCN]	0.0400978	0.049951	0.0977912	2.43881	1.95774	0.120041	0.0493611	0.0257352	2.4319	4.66448	2.43536	3.31111	1.28413	1.72732
A0A0H3C930	CCNA_01301	CCNA_01301	NAD-dependent formate dehydrogenase alpha subunit OS=Caulobacter crescentus (strain NA1000 / CB15N) GN=CCNA_01301 PE=3 SV=1 - [A0A0H3C930_CAUCN]	0.0326792	0.0500093	0.0796333	2.43682	1.59237	0.119273	0.0490202	0.037955	2.43314	3.14249	2.43498	2.36743	1.28391	1.24332
A0A0H3C7Q6	CCNA_00757	CCNA_00757	Lysyl-tRNA synthetase OS=Caulobacter crescentus (strain NA1000 / CB15N) GN=CCNA_00757 PE=3 SV=1 - [A0A0H3C7Q6_CAUCN]	0.0312721	0.0431277	0.0828618	2.6497	1.92131	0.103114	0.0464653	0.0224924	2.21915	4.58438	2.43443	3.25285	1.28358	1.7017
A0A0H3CAH2	CCNA_02450	CCNA_02450	Conserved hypothetical membrane protein OS=Caulobacter crescentus (strain NA1000 / CB15N) GN=CCNA_02450 PE=4 SV=1 - [A0A0H3CAH2_CAUCN]	0.0384007	0.0317091	0.105529	2.7481	3.32803	0.0901434	0.0425157	0.0147728	2.12024	6.10198	2.43417	4.715	1.28343	2.23726
A0A0H3CC40	CCNA_03641	CCNA_03641	Succinate dehydrogenase iron-sulfur subunit OS=Caulobacter crescentus (strain NA1000 / CB15N) GN=CCNA_03641 PE=3 SV=1 - [A0A0H3CC40_CAUCN]	0.0364339	0.0496798	0.0958753	2.63149	1.92987	0.119017	0.0532103	0.0234966	2.23672	5.06527	2.43411	3.49757	1.28339	1.80635
B8H4E3	CCNA_01315	rpsQ	30S ribosomal protein S17 OS=Caulobacter crescentus (strain NA1000 / CB15N) GN=rpsQ PE=3 SV=1 - [RS17_CAUCN]	0.0360401	0.0583522	0.0878815	2.43844	1.50605	0.118686	0.0488784	0.0272584	2.42818	4.35409	2.43331	2.93007	1.28292	1.55094
A0A0H3C7C3	CCNA_01194	CCNA_01194	TonB-dependent receptor OS=Caulobacter crescentus (strain NA1000 / CB15N) GN=CCNA_01194 PE=4 SV=1 - [A0A0H3C7C3_CAUCN]	0.045868	0.0565392	0.103562	2.25783	1.83169	0.127707	0.0489814	0.0272339	2.60725	4.68925	2.43254	3.26047	1.28246	1.70508
A0A0H3CBS5	CCNA_02891	CCNA_02891	Beta-galactosidase OS=Caulobacter crescentus (strain NA1000 / CB15N) GN=CCNA_02891 PE=4 SV=1 - [A0A0H3CBS5_CAUCN]	0.0365454	0.0504589	0.0843935	2.30928	1.67252	0.129778	0.0508422	0.0269136	2.55257	4.82203	2.43092	3.24728	1.28151	1.69923
A0A0H3C7G3	CCNA_01165	CCNA_01165	FkbM methyltransferase family protein OS=Caulobacter crescentus (strain NA1000 / CB15N) GN=CCNA_01165 PE=4 SV=1 - [A0A0H3C7G3_CAUCN]	0.0358405	0.0541593	0.0800668	2.23397	1.47836	0.121173	0.0461756	0.0317031	2.62418	3.82211	2.42907	2.65023	1.28041	1.40612
A0A0H3C6F3	CCNA_01076	CCNA_01076	Beta/gamma crystallin family protein OS=Caulobacter crescentus (strain NA1000 / CB15N) GN=CCNA_01076 PE=4 SV=1 - [A0A0H3C6F3_CAUCN]	0.0367355	0.05182	0.0901204	2.45323	1.7391	0.128692	0.053515	0.0311347	2.40479	4.1334	2.42901	2.93625	1.28037	1.55398
B8H2F3	CCNA_03006	nadA	Quinolinate synthase A OS=Caulobacter crescentus (strain NA1000 / CB15N) GN=nadA PE=3 SV=2 - [NADA_CAUCN]	0.0363594	0.0516331	0.0811707	2.23245	1.57207	0.11182	0.0426503	0.0244857	2.62179	4.56677	2.42712	3.06942	1.27925	1.61796
A0A0H3C5S6	CCNA_00397	CCNA_00397	Acetolactate synthase OS=Caulobacter crescentus (strain NA1000 / CB15N) GN=CCNA_00397 PE=4 SV=1 - [A0A0H3C5S6_CAUCN]	0.0267495	0.0410601	0.072707	2.71807	1.77075	0.105842	0.0496617	0.0227854	2.13126	4.64516	2.42466	3.20795	1.27778	1.68165
A0A0H3CDY5	CCNA_03105	CCNA_03105	DnaJ domain protein OS=Caulobacter crescentus (strain NA1000 / CB15N) GN=CCNA_03105 PE=4 SV=1 - [A0A0H3CDY5_CAUCN]	0.0483958	0.0446236	0.0842904	1.74169	1.88892	0.108481	0.0349115	0.0219004	3.10733	4.9534	2.42451	3.42116	1.27769	1.77448
A0A0H3CE40	CCNA_03716	CCNA_03716	LptC-related lipopolysaccharide assembly protein OS=Caulobacter crescentus (strain NA1000 / CB15N) GN=CCNA_03716 PE=4 SV=1 - [A0A0H3CE40_CAUCN]	0.0407476	0.0531402	0.101068	2.48035	1.90192	0.115284	0.0486925	0.0227079	2.36758	5.07681	2.42397	3.48936	1.27737	1.80296
A0A0H3CCM6	CCNA_03204	CCNA_03204	Alanine racemase OS=Caulobacter crescentus (strain NA1000 / CB15N) GN=CCNA_03204 PE=4 SV=1 - [A0A0H3CCM6_CAUCN]	0.0315951	0.0435287	0.081537	2.58068	1.87318	0.12086	0.0533072	0.0271688	2.26724	4.4485	2.42396	3.16084	1.27737	1.66031
A0A0H3C942	CCNA_01934	CCNA_01934	HesB protein family OS=Caulobacter crescentus (strain NA1000 / CB15N) GN=CCNA_01934 PE=3 SV=1 - [A0A0H3C942_CAUCN]	0.0357138	0.0534687	0.0820259	2.29675	1.53409	0.116257	0.0455873	0.0287857	2.5502	4.0387	2.42348	2.78639	1.27708	1.4784
A0A0H3C6B3	CCNA_00661	CCNA_00661	Transposase OS=Caulobacter crescentus (strain NA1000 / CB15N) GN=CCNA_00661 PE=4 SV=1 - [A0A0H3C6B3_CAUCN]	0.0426806	0.0923244	0.110029	2.57797	1.19177	0.124354	0.0548117	0.0505192	2.26876	2.46153	2.42336	1.82665	1.27701	0.8692
B8H623	CCNA_01626	pdxJ	Pyridoxine 5'-phosphate synthase OS=Caulobacter crescentus (strain NA1000 / CB15N) GN=pdxJ PE=3 SV=1 - [PDXJ_CAUCN]	0.0290313	0.0454269	0.0664123	2.28761	1.46196	0.103145	0.040311	0.0205857	2.55873	5.01051	2.42317	3.23624	1.27689	1.69432
A0A0H3C9H7	CCNA_02597	CCNA_02597	Uncharacterized protein OS=Caulobacter crescentus (strain NA1000 / CB15N) GN=CCNA_02597 PE=4 SV=1 - [A0A0H3C9H7_CAUCN]	0.0423237	0.0402971	0.105701	2.49746	2.62305	0.116999	0.0498184	0.0253514	2.34851	4.61509	2.42298	3.61907	1.27678	1.85562
B8GZU8	CCNA_00517	pth	Peptidyl-tRNA hydrolase OS=Caulobacter crescentus (strain NA1000 / CB15N) GN=pth PE=3 SV=1 - [PTH_CAUCN]	0.0331219	0.0609756	0.0860368	2.59758	1.411	0.118608	0.0527531	0.0319051	2.24836	3.71753	2.42297	2.56427	1.27678	1.35855
A0A0H3C7V1	CCNA_00811	CCNA_00811	TetR-family transcriptional regulator OS=Caulobacter crescentus (strain NA1000 / CB15N) GN=CCNA_00811 PE=4 SV=1 - [A0A0H3C7V1_CAUCN]	0.035942	0.0579108	0.0779601	2.16905	1.34621	0.130011	0.0485703	0.0221875	2.67675	5.85964	2.4229	3.60292	1.27674	1.84917
A0A0H3CAL7	CCNA_02422	CCNA_02422	Short chain dehydrogenase OS=Caulobacter crescentus (strain NA1000 / CB15N) GN=CCNA_02422 PE=4 SV=1 - [A0A0H3CAL7_CAUCN]	0.0373661	0.0497367	0.110424	2.95519	2.22017	0.118495	0.0626905	0.0243088	1.89016	4.87456	2.42267	3.54737	1.2766	1.82675
A0A0H3C8U2	CCNA_02343	CCNA_02343	Uncharacterized protein OS=Caulobacter crescentus (strain NA1000 / CB15N) GN=CCNA_02343 PE=4 SV=1 - [A0A0H3C8U2_CAUCN]	0.0356039	0.0557254	0.084062	2.36103	1.5085	0.120166	0.0483788	0.0261327	2.48386	4.5983	2.42245	3.0534	1.27646	1.61042
A0A0H3C4D9	CCNA_00057	CCNA_00057	Glycoprotease family protein OS=Caulobacter crescentus (strain NA1000 / CB15N) GN=CCNA_00057 PE=4 SV=1 - [A0A0H3C4D9_CAUCN]	0.0341491	0.040364	0.0795519	2.32955	1.97086	0.107728	0.0428814	0.0218321	2.51224	4.93439	2.42089	3.45263	1.27554	1.7877
A0A0H3C843	CCNA_01733	CCNA_01733	Alanine racemase OS=Caulobacter crescentus (strain NA1000 / CB15N) GN=CCNA_01733 PE=3 SV=1 - [A0A0H3C843_CAUCN]	0.0308067	0.0462858	0.0731002	2.37286	1.57932	0.116165	0.0470531	0.0253458	2.46881	4.58322	2.42084	3.08127	1.27551	1.62352
A0A0H3C6P3	CCNA_00858	CCNA_00858	TonB-dependent receptor OS=Caulobacter crescentus (strain NA1000 / CB15N) GN=CCNA_00858 PE=4 SV=1 - [A0A0H3C6P3_CAUCN]	0.0407539	0.0500188	0.1043	2.55926	2.08522	0.122081	0.0535077	0.0250125	2.28157	4.88081	2.42042	3.48301	1.27525	1.80034
A0A0H3C974	CCNA_02182	CCNA_02182	Phosphoserine phosphatase OS=Caulobacter crescentus (strain NA1000 / CB15N) GN=CCNA_02182 PE=4 SV=1 - [A0A0H3C974_CAUCN]	0.0344093	0.0411265	0.0798911	2.32179	1.94257	0.120798	0.0479572	0.0231905	2.51888	5.20896	2.42033	3.57576	1.27521	1.83825
A0A0H3C985	CCNA_01983	CCNA_01983	Citrate synthase OS=Caulobacter crescentus (strain NA1000 / CB15N) GN=CCNA_01983 PE=3 SV=1 - [A0A0H3C985_CAUCN]	0.0314105	0.0527685	0.079229	2.52237	1.50144	0.109833	0.0473809	0.0226004	2.31809	4.85979	2.42023	3.18062	1.27514	1.66931
A0A0H3C9D6	CCNA_02553	clpA	ATP-dependent clp protease ATP-binding subunit ClpA OS=Caulobacter crescentus (strain NA1000 / CB15N) GN=clpA PE=3 SV=1 - [A0A0H3C9D6_CAUCN]	0.0387536	0.0500248	0.102909	2.65547	2.05716	0.114187	0.0522713	0.036553	2.1845	3.12387	2.41999	2.59051	1.275	1.37324
A0A0H3CD88	CCNA_02845	CCNA_02845	Two-component response regulator OS=Caulobacter crescentus (strain NA1000 / CB15N) GN=CCNA_02845 PE=4 SV=1 - [A0A0H3CD88_CAUCN]	0.030485	0.0503006	0.0774197	2.5396	1.53914	0.11122	0.0483682	0.0251882	2.29945	4.41556	2.41952	2.97735	1.27472	1.57403
B8H5A9	CCNA_01496	kdsA	2-dehydro-3-deoxyphosphooctonate aldolase OS=Caulobacter crescentus (strain NA1000 / CB15N) GN=kdsA PE=3 SV=1 - [KDSA_CAUCN]	0.0322425	0.0423714	0.0681013	2.11216	1.60725	0.106111	0.0389151	0.022215	2.72674	4.77657	2.41945	3.19191	1.27468	1.67442
A0A0H3C9J0	CCNA_02612	alaS	Alanine--tRNA ligase OS=Caulobacter crescentus (strain NA1000 / CB15N) GN=alaS PE=3 SV=1 - [A0A0H3C9J0_CAUCN]	0.0379768	0.0496748	0.0894863	2.35634	1.80144	0.11869	0.0478207	0.0265293	2.48197	4.4739	2.41916	3.13767	1.2745	1.6497
A0A0H3C6E5	CCNA_00831	CCNA_00831	Alpha-glucosidase OS=Caulobacter crescentus (strain NA1000 / CB15N) GN=CCNA_00831 PE=3 SV=1 - [A0A0H3C6E5_CAUCN]	0.0344473	0.0542781	0.0947605	2.75088	1.74583	0.109192	0.0523698	0.0303055	2.08503	3.60306	2.41795	2.67444	1.27379	1.41924
A0A0H3C8S3	CCNA_02320	CCNA_02320	2'-deoxycytidine 5'-triphosphate deaminase OS=Caulobacter crescentus (strain NA1000 / CB15N) GN=CCNA_02320 PE=4 SV=1 - [A0A0H3C8S3_CAUCN]	0.034431	0.0465041	0.0792147	2.30068	1.70339	0.110882	0.0437523	0.0320684	2.53431	3.45767	2.4175	2.58053	1.27351	1.36767
A0A0H3C8R2	CCNA_01143	CCNA_01143	Endoribonuclease L-PSP OS=Caulobacter crescentus (strain NA1000 / CB15N) GN=CCNA_01143 PE=4 SV=1 - [A0A0H3C8R2_CAUCN]	0.0336687	0.0383481	0.0702152	2.08547	1.83099	0.11804	0.0429502	0.0268323	2.7483	4.39919	2.41689	3.11509	1.27315	1.63927
A0A0H3C6A4	CCNA_01021	CCNA_01021	TonB-dependent receptor OS=Caulobacter crescentus (strain NA1000 / CB15N) GN=CCNA_01021 PE=4 SV=1 - [A0A0H3C6A4_CAUCN]	0.0438627	0.0653087	0.0982687	2.24037	1.50468	0.12547	0.0484279	0.0227001	2.59086	5.5273	2.41562	3.51599	1.27239	1.81393
A0A0H3CDA3	CCNA_03516	coxE	Protoheme IX farnesyltransferase OS=Caulobacter crescentus (strain NA1000 / CB15N) GN=coxE PE=3 SV=1 - [A0A0H3CDA3_CAUCN]	0.0417489	0.0443551	0.102509	2.45536	2.31109	0.136463	0.0574552	0.0207488	2.37511	6.5769	2.41524	4.44399	1.27217	2.15186
A0A0H3C6V5	CCNA_00957	CCNA_00957	Porin O OS=Caulobacter crescentus (strain NA1000 / CB15N) GN=CCNA_00957 PE=4 SV=1 - [A0A0H3C6V5_CAUCN]	0.0393471	0.0571126	0.0973956	2.47529	1.70532	0.122894	0.0521998	0.0333836	2.35429	3.68126	2.41479	2.69329	1.2719	1.42937
A0A0H3C6Q9	CCNA_01489	abfA	Alpha-L-arabinofuranosidase OS=Caulobacter crescentus (strain NA1000 / CB15N) GN=abfA PE=4 SV=1 - [A0A0H3C6Q9_CAUCN]	0.0347227	0.0557966	0.0888507	2.55886	1.5924	0.107371	0.0472852	0.0303195	2.27072	3.54133	2.41479	2.56687	1.2719	1.36001
A0A0H3C5F7	CCNA_01060	rsaD	Type I protein secretion ATP-binding protein RsaD OS=Caulobacter crescentus (strain NA1000 / CB15N) GN=rsaD PE=4 SV=1 - [A0A0H3C5F7_CAUCN]	0.0390203	0.0462303	0.0973152	2.49397	2.10501	0.115214	0.04937	0.0218137	2.33368	5.28173	2.41382	3.69337	1.27132	1.88494
A0A0H3CE62	CCNA_03740	CCNA_03740	Cysteine synthase OS=Caulobacter crescentus (strain NA1000 / CB15N) GN=CCNA_03740 PE=4 SV=1 - [A0A0H3CE62_CAUCN]	0.0335851	0.0387786	0.0681516	2.02922	1.75745	0.109977	0.0393002	0.0232998	2.79839	4.72009	2.4138	3.23877	1.27131	1.69545
A0A0H3C7T5	CCNA_01591	CCNA_01591	DNA polymerase III epsilon-like protein OS=Caulobacter crescentus (strain NA1000 / CB15N) GN=CCNA_01591 PE=4 SV=1 - [A0A0H3C7T5_CAUCN]	0.0408549	0.0564881	0.0954782	2.33701	1.69024	0.112069	0.0449978	0.0343103	2.49055	3.26635	2.41378	2.47829	1.27129	1.30935
A0A0H3C3P8	CCNA_00073	CCNA_00073	HemY domain membrane protein OS=Caulobacter crescentus (strain NA1000 / CB15N) GN=CCNA_00073 PE=4 SV=1 - [A0A0H3C3P8_CAUCN]	0.0371241	0.0495324	0.100597	2.70976	2.03094	0.122356	0.0578152	0.0272617	2.11633	4.48821	2.41305	3.25957	1.27085	1.70468
A0A0H3CDL2	CCNA_02979	CCNA_02979	Cysteine desulfhydrase/selenocysteine lyase OS=Caulobacter crescentus (strain NA1000 / CB15N) GN=CCNA_02979 PE=4 SV=1 - [A0A0H3CDL2_CAUCN]	0.0270594	0.0486492	0.0756484	2.79565	1.55498	0.103274	0.0509	0.031551	2.02896	3.27324	2.4123	2.41411	1.27041	1.27149
A0A0H3C2S2	CCNA_00110	CCNA_00110	DNA-binding protein OS=Caulobacter crescentus (strain NA1000 / CB15N) GN=CCNA_00110 PE=4 SV=1 - [A0A0H3C2S2_CAUCN]	0.0338677	0.0579994	0.0838891	2.47697	1.44638	0.124967	0.053274	0.0290328	2.34573	4.30432	2.41135	2.87535	1.26984	1.52374
A0A0H3CE29	CCNA_03781	acnA	Aconitate hydratase OS=Caulobacter crescentus (strain NA1000 / CB15N) GN=acnA PE=3 SV=1 - [A0A0H3CE29_CAUCN]	0.0358284	0.0569008	0.083726	2.33686	1.47144	0.11934	0.0480083	0.0331721	2.48581	3.5976	2.41134	2.53452	1.26983	1.34171
A0A0H3C8J9	CCNA_01069	CCNA_01069	Methyltransferase OS=Caulobacter crescentus (strain NA1000 / CB15N) GN=CCNA_01069 PE=4 SV=1 - [A0A0H3C8J9_CAUCN]	0.0352648	0.053694	0.0847041	2.40194	1.57753	0.12418	0.0513587	0.0248366	2.41789	4.99988	2.40992	3.28871	1.26898	1.71752
A0A0H3C7D7	CCNA_01777	CCNA_01777	Hybrid sensor histidine kinase/receiver domain protein OS=Caulobacter crescentus (strain NA1000 / CB15N) GN=CCNA_01777 PE=4 SV=1 - [A0A0H3C7D7_CAUCN]	0.0411036	0.0527599	0.107519	2.6158	2.03789	0.117244	0.05327	0.0217157	2.20095	5.39906	2.40837	3.71848	1.26806	1.89471
A0A0H3C8M9	CCNA_02269	CCNA_02269	L-aminopeptidase/D-esterase dmpA OS=Caulobacter crescentus (strain NA1000 / CB15N) GN=CCNA_02269 PE=4 SV=1 - [A0A0H3C8M9_CAUCN]	0.0365608	0.0628965	0.100554	2.75033	1.59872	0.120301	0.0582241	0.0350837	2.06618	3.42898	2.40825	2.51385	1.26799	1.3299
A0A0H3CBQ0	CCNA_02889	CCNA_02889	Peptidyl-prolyl cis-trans isomerase OS=Caulobacter crescentus (strain NA1000 / CB15N) GN=CCNA_02889 PE=3 SV=1 - [A0A0H3CBQ0_CAUCN]	0.032503	0.0351095	0.073722	2.26816	2.09977	0.119321	0.0468967	0.0192435	2.54433	6.2006	2.40625	4.15018	1.26678	2.05318
A0A0H3C4W2	CCNA_00898	CCNA_00898	Ribosomal large subunit pseudouridine synthase F OS=Caulobacter crescentus (strain NA1000 / CB15N) GN=CCNA_00898 PE=3 SV=1 - [A0A0H3C4W2_CAUCN]	0.0276934	0.0445787	0.0624248	2.25414	1.40033	0.104397	0.0408092	0.0256923	2.55816	4.06334	2.40615	2.73184	1.26673	1.44987
A0A0H3C7J3	CCNA_01195	CCNA_01195	LacI-family transcriptional regulator OS=Caulobacter crescentus (strain NA1000 / CB15N) GN=CCNA_01195 PE=4 SV=1 - [A0A0H3C7J3_CAUCN]	0.0380748	0.0471684	0.085257	2.2392	1.8075	0.119463	0.0464539	0.0265737	2.57164	4.49553	2.40542	3.15152	1.26629	1.65605
A0A0H3C7A4	CCNA_01732	radA	DNA repair protein RadA OS=Caulobacter crescentus (strain NA1000 / CB15N) GN=radA PE=3 SV=1 - [A0A0H3C7A4_CAUCN]	0.0417276	0.0534379	0.108512	2.60048	2.03061	0.121751	0.0550999	0.0272315	2.20964	4.47097	2.40506	3.25079	1.26607	1.70079
A0A0H3C6I9	CCNA_00751	CCNA_00751	Conserved hypothetical membrane protein OS=Caulobacter crescentus (strain NA1000 / CB15N) GN=CCNA_00751 PE=4 SV=1 - [A0A0H3C6I9_CAUCN]	0.0389886	0.0524062	0.107218	2.74999	2.04591	0.131777	0.0639878	0.0308249	2.0594	4.27501	2.4047	3.16046	1.26586	1.66013
A0A0H3C584	CCNA_00997	CCNA_00997	Uncharacterized protein OS=Caulobacter crescentus (strain NA1000 / CB15N) GN=CCNA_00997 PE=4 SV=1 - [A0A0H3C584_CAUCN]	0.0381964	0.0615816	0.0639617	1.67455	1.03865	0.119576	0.0381964	0.0381964	3.13056	3.13056	2.40255	2.08461	1.26457	1.05977
B8GZS3	CCNA_00492	cysS	Cysteine--tRNA ligase OS=Caulobacter crescentus (strain NA1000 / CB15N) GN=cysS PE=3 SV=1 - [SYC_CAUCN]	0.0365413	0.0593697	0.0828933	2.26848	1.39622	0.121159	0.047819	0.0274663	2.5337	4.41119	2.40109	2.90371	1.26369	1.5379
A0A0H3C7X9	CCNA_01995	CCNA_01995	Phosphatidate cytidylyltransferase OS=Caulobacter crescentus (strain NA1000 / CB15N) GN=CCNA_01995 PE=3 SV=1 - [A0A0H3C7X9_CAUCN]	0.0369397	0.0523864	0.101048	2.73548	1.92889	0.121846	0.0590643	0.0284403	2.06293	4.28426	2.3992	3.10658	1.26256	1.63533
A0A0H3C9D5	CCNA_01900	tmk	Thymidylate kinase OS=Caulobacter crescentus (strain NA1000 / CB15N) GN=tmk PE=3 SV=1 - [A0A0H3C9D5_CAUCN]	0.0426478	0.0620944	0.0918044	2.15262	1.47847	0.125313	0.0474112	0.0331536	2.6431	3.77976	2.39786	2.62911	1.26175	1.39457
A0A0H3C4K9	CCNA_00775	CCNA_00775	Aspartate aminotransferase OS=Caulobacter crescentus (strain NA1000 / CB15N) GN=CCNA_00775 PE=4 SV=1 - [A0A0H3C4K9_CAUCN]	0.0395857	0.0445127	0.0774024	1.95532	1.73889	0.10676	0.0376209	0.026306	2.83777	4.05838	2.39654	2.89863	1.26096	1.53537
A0A0H3C4H9	CCNA_00106	CCNA_00106	2-polyprenyl-6-methoxyphenol hydroxylase OS=Caulobacter crescentus (strain NA1000 / CB15N) GN=CCNA_00106 PE=4 SV=1 - [A0A0H3C4H9_CAUCN]	0.0364872	0.0474853	0.0781341	2.14141	1.64544	0.110415	0.0417241	0.0275227	2.6463	4.01177	2.39385	2.8286	1.25934	1.50009
B8H3W7	CCNA_03256	aroC	Chorismate synthase OS=Caulobacter crescentus (strain NA1000 / CB15N) GN=aroC PE=3 SV=1 - [AROC_CAUCN]	0.0400076	0.0535724	0.0878815	2.19662	1.64042	0.124181	0.0479377	0.0263767	2.59047	4.70799	2.39354	3.17421	1.25915	1.6664
A0A0H3C3W1	CCNA_00146	CCNA_00146	Glutathione S-transferase OS=Caulobacter crescentus (strain NA1000 / CB15N) GN=CCNA_00146 PE=4 SV=1 - [A0A0H3C3W1_CAUCN]	0.0264086	0.0344149	0.0636229	2.40918	1.8487	0.0986964	0.0415412	0.0242365	2.37587	4.07223	2.39252	2.96046	1.25853	1.56582
A0A0H3CAR1	CCNA_02525	pyrB	Aspartate carbamoyltransferase OS=Caulobacter crescentus (strain NA1000 / CB15N) GN=pyrB PE=3 SV=1 - [A0A0H3CAR1_CAUCN]	0.0328503	0.046022	0.0736072	2.24068	1.59939	0.107723	0.0423604	0.024431	2.54302	4.40927	2.39185	3.00433	1.25813	1.58704
A0A0H3C6N8	CCNA_01178	CCNA_01178	Uncharacterized protein OS=Caulobacter crescentus (strain NA1000 / CB15N) GN=CCNA_01178 PE=4 SV=1 - [A0A0H3C6N8_CAUCN]	0.0392215	0.0542325	0.0747756	1.9065	1.3788	0.124299	0.0432182	0.033169	2.87607	3.74744	2.39129	2.56312	1.25779	1.3579
A0A0H3CCY3	CCNA_02731	CCNA_02731	Acetyltransferase OS=Caulobacter crescentus (strain NA1000 / CB15N) GN=CCNA_02731 PE=4 SV=1 - [A0A0H3CCY3_CAUCN]	0.0269052	0.0574035	0.107364	3.99046	1.87034	0.078612	0.0993771	0.0198218	0.791048	3.96594	2.39075	2.91814	1.25746	1.54505
A0A0H3CBM0	CCNA_02848	CCNA_02848	Heme chaperone-apocytochrome heme-lyase OS=Caulobacter crescentus (strain NA1000 / CB15N) GN=CCNA_02848 PE=4 SV=1 - [A0A0H3CBM0_CAUCN]	0.0417258	0.0492169	0.10428	2.49918	2.11879	0.127841	0.0560376	0.0266559	2.28134	4.79596	2.39026	3.45738	1.25717	1.78968
A0A0H3C6H9	CCNA_00869	CCNA_00869	DNA modification methyltransferase-related protein OS=Caulobacter crescentus (strain NA1000 / CB15N) GN=CCNA_00869 PE=4 SV=1 - [A0A0H3C6H9_CAUCN]	0.033172	0.0495236	0.0779641	2.3503	1.57428	0.119957	0.0493806	0.0321935	2.42924	3.72614	2.38977	2.65021	1.25687	1.40611
A0A0H3C7B8	CCNA_01431	plsX	Phosphate acyltransferase OS=Caulobacter crescentus (strain NA1000 / CB15N) GN=plsX PE=3 SV=1 - [A0A0H3C7B8_CAUCN]	0.0380474	0.0463487	0.0860868	2.26262	1.85737	0.124726	0.0495631	0.0227868	2.51652	5.47362	2.38957	3.6655	1.25675	1.87401
A0A0H3C5Q8	CCNA_00374	CCNA_00374	ATP synthase protein I OS=Caulobacter crescentus (strain NA1000 / CB15N) GN=CCNA_00374 PE=3 SV=1 - [A0A0H3C5Q8_CAUCN]	0.0414649	0.039562	0.100698	2.42851	2.54532	0.119901	0.05101	0.0251665	2.35053	4.7643	2.38952	3.65481	1.25672	1.8698
B8H2S1	CCNA_01010	hutH	Histidine ammonia-lyase OS=Caulobacter crescentus (strain NA1000 / CB15N) GN=hutH PE=3 SV=1 - [HUTH_CAUCN]	0.0332826	0.0435118	0.076729	2.30538	1.76341	0.116408	0.0470593	0.0275476	2.47365	4.22572	2.38952	2.99456	1.25672	1.58234
A0A0H3C8I4	CCNA_01918	popA	Cyclic di-GMP effector protein PopA OS=Caulobacter crescentus (strain NA1000 / CB15N) GN=popA PE=4 SV=1 - [A0A0H3C8I4_CAUCN]	0.0320942	0.0452484	0.0742785	2.31439	1.64157	0.114532	0.0465363	0.0269295	2.46113	4.25302	2.38776	2.9473	1.25566	1.55939
A0A0H3C840	CCNA_01448	glpX	Fructose-1,6-bisphosphatase OS=Caulobacter crescentus (strain NA1000 / CB15N) GN=glpX PE=3 SV=1 - [A0A0H3C840_CAUCN]	0.0372648	0.0437795	0.0878832	2.35834	2.0074	0.122431	0.0507161	0.0219081	2.41405	5.58838	2.3862	3.79789	1.25471	1.9252
A0A0H3C4G9	CCNA_00395	CCNA_00395	Feruloyl-CoA synthetase OS=Caulobacter crescentus (strain NA1000 / CB15N) GN=CCNA_00395 PE=4 SV=1 - [A0A0H3C4G9_CAUCN]	0.0349404	0.0541631	0.0715111	2.04666	1.32029	0.121833	0.0447448	0.0216571	2.72283	5.62554	2.38475	3.47292	1.25384	1.79615
A0A0H3C890	CCNA_01508	CCNA_01508	Cystine-binding protein OS=Caulobacter crescentus (strain NA1000 / CB15N) GN=CCNA_01508 PE=3 SV=1 - [A0A0H3C890_CAUCN]	0.0384918	0.0478004	0.0897571	2.33185	1.87775	0.12561	0.0515998	0.0268543	2.43432	4.67748	2.38308	3.27762	1.25283	1.71265
A0A0H3CAB2	CCNA_02293	CCNA_02293	Thiol:disulfide interchange protein tlpA OS=Caulobacter crescentus (strain NA1000 / CB15N) GN=CCNA_02293 PE=4 SV=1 - [A0A0H3CAB2_CAUCN]	0.0474423	0.0446171	0.0953217	2.00922	2.13644	0.126867	0.0460446	0.0261159	2.75531	4.85785	2.38226	3.49715	1.25233	1.80618
A0A0H3CB68	CCNA_03248	CCNA_03248	TonB-dependent receptor OS=Caulobacter crescentus (strain NA1000 / CB15N) GN=CCNA_03248 PE=4 SV=1 - [A0A0H3CB68_CAUCN]	0.0438197	0.0496322	0.109267	2.49356	2.20153	0.126661	0.0557796	0.02176	2.27074	5.82081	2.38215	4.01117	1.25226	2.00402
A0A0H3C571	CCNA_00086	gdhZ	NAD-specific glutamate dehydrogenase GdhZ OS=Caulobacter crescentus (strain NA1000 / CB15N) GN=gdhZ PE=4 SV=1 - [A0A0H3C571_CAUCN]	0.0358908	0.05146	0.0837978	2.3348	1.62841	0.12078	0.0497144	0.0264524	2.42948	4.56595	2.38214	3.09718	1.25226	1.63095
A0A0H3CA22	CCNA_02190	CCNA_02190	Penicillin-binding protein OS=Caulobacter crescentus (strain NA1000 / CB15N) GN=CCNA_02190 PE=4 SV=1 - [A0A0H3CA22_CAUCN]	0.0398502	0.0413067	0.108309	2.7179	2.62206	0.130371	0.0637405	0.0202469	2.04534	6.43906	2.38162	4.53056	1.25194	2.17969
A0A0H3CEN1	CCNA_03347	CCNA_03347	N-acyl-L-amino acid amidohydrolase OS=Caulobacter crescentus (strain NA1000 / CB15N) GN=CCNA_03347 PE=4 SV=1 - [A0A0H3CEN1_CAUCN]	0.0319821	0.0549028	0.0742046	2.32019	1.35156	0.116127	0.0475797	0.0239145	2.44069	4.85594	2.38044	3.10375	1.25123	1.63401
A0A0H3C5D4	CCNA_00201	CCNA_00201	Outer membrane protein OS=Caulobacter crescentus (strain NA1000 / CB15N) GN=CCNA_00201 PE=3 SV=1 - [A0A0H3C5D4_CAUCN]	0.0471195	0.0517298	0.103329	2.19292	1.99748	0.123767	0.0482124	0.0242033	2.56712	5.11364	2.38002	3.55556	1.25097	1.83008
A0A0H3CCU0	CCNA_03246	CCNA_03246	Uncharacterized protein OS=Caulobacter crescentus (strain NA1000 / CB15N) GN=CCNA_03246 PE=4 SV=1 - [A0A0H3CCU0_CAUCN]	0.0240918	0.0501499	0.070494	2.92606	1.40567	0.106791	0.0583035	0.020323	1.83164	5.25469	2.37885	3.33018	1.25027	1.7356
A0A0H3CDE1	CCNA_03554	fzeB	Esterase lipase family protein FzeB OS=Caulobacter crescentus (strain NA1000 / CB15N) GN=fzeB PE=4 SV=1 - [A0A0H3CDE1_CAUCN]	0.0372819	0.0438624	0.0924369	2.4794	2.10743	0.123607	0.0542596	0.0321439	2.27807	3.84542	2.37873	2.97642	1.25019	1.57358
A0A0H3C6F0	CCNA_01071	CCNA_01071	Alpha-ketoglutarate permease OS=Caulobacter crescentus (strain NA1000 / CB15N) GN=CCNA_01071 PE=4 SV=1 - [A0A0H3C6F0_CAUCN]	0.0332849	0.0515194	0.0953098	2.86345	1.84998	0.122084	0.0645458	0.0244541	1.89143	4.99239	2.37744	3.42118	1.24941	1.7745
A0A0H3CAY3	CCNA_02031	nuoC	NADH-quinone oxidoreductase subunit C OS=Caulobacter crescentus (strain NA1000 / CB15N) GN=nuoC PE=3 SV=1 - [A0A0H3CAY3_CAUCN]	0.032178	0.0381833	0.069122	2.14811	1.81027	0.10997	0.0422226	0.0231878	2.60452	4.74257	2.37632	3.27642	1.24873	1.71212
A0A0H3C7J0	CCNA_01836	CCNA_01836	Acyl-CoA thioesterase I/lysophospholipase OS=Caulobacter crescentus (strain NA1000 / CB15N) GN=CCNA_01836 PE=4 SV=1 - [A0A0H3C7J0_CAUCN]	0.0359637	0.0603594	0.0843336	2.34496	1.39719	0.121536	0.0505455	0.0195287	2.40449	6.22346	2.37473	3.81033	1.24776	1.92991
A0A0H3C9H8	CCNA_01945	anmK	Anhydro-N-acetylmuramic acid kinase OS=Caulobacter crescentus (strain NA1000 / CB15N) GN=anmK PE=3 SV=1 - [A0A0H3C9H8_CAUCN]	0.0427285	0.0498112	0.0985083	2.30545	1.97763	0.126396	0.0517216	0.0283195	2.44377	4.4632	2.37461	3.22042	1.24769	1.68725
A0A0H3C6G4	CCNA_00735	bamF	Beta-barrel assembly machine (BAM) protein BamF OS=Caulobacter crescentus (strain NA1000 / CB15N) GN=bamF PE=4 SV=1 - [A0A0H3C6G4_CAUCN]	0.0442541	0.040559	0.099642	2.25159	2.45672	0.11781	0.0471946	0.0222366	2.49625	5.29801	2.37392	3.87736	1.24727	1.95508
A0A0H3C5E8	CCNA_00726	CCNA_00726	Acyl-CoA dehydrogenase OS=Caulobacter crescentus (strain NA1000 / CB15N) GN=CCNA_00726 PE=3 SV=1 - [A0A0H3C5E8_CAUCN]	0.0395866	0.0507733	0.0976085	2.4657	1.92244	0.115363	0.0505642	0.0235702	2.28152	4.89444	2.37361	3.40844	1.24708	1.76911
A0A0H3C7G9	CCNA_01241	CCNA_01241	Zn-dependent hydrolase, glyoxalase II family OS=Caulobacter crescentus (strain NA1000 / CB15N) GN=CCNA_01241 PE=4 SV=1 - [A0A0H3C7G9_CAUCN]	0.0354894	0.0522642	0.0805842	2.27066	1.54186	0.116296	0.0469647	0.0308971	2.47624	3.76396	2.37345	2.65291	1.24698	1.40758
A0A0H3CFM6	CCNA_03683	CCNA_03683	Maleylpyruvate isomerase OS=Caulobacter crescentus (strain NA1000 / CB15N) GN=CCNA_03683 PE=4 SV=1 - [A0A0H3CFM6_CAUCN]	0.0345953	0.0577064	0.0851115	2.46021	1.4749	0.109395	0.0479119	0.030419	2.28325	3.59627	2.37173	2.53559	1.24594	1.34232
A0A0H3C964	CCNA_02172	CCNA_02172	ABC-type transporter, permease component OS=Caulobacter crescentus (strain NA1000 / CB15N) GN=CCNA_02172 PE=3 SV=1 - [A0A0H3C964_CAUCN]	0.0384315	0.0498752	0.100686	2.61989	2.01877	0.120811	0.0569232	0.0309549	2.12235	3.9028	2.37112	2.96078	1.24557	1.56598
A0A0H3C425	CCNA_00220	CCNA_00220	Thiol-disulfide isomerase and thioredoxin OS=Caulobacter crescentus (strain NA1000 / CB15N) GN=CCNA_00220 PE=4 SV=1 - [A0A0H3C425_CAUCN]	0.0307333	0.0512856	0.0827333	2.69197	1.61319	0.116256	0.0567779	0.0271464	2.04756	4.28258	2.36977	2.94788	1.24475	1.55968
B8GWS3	CCNA_02000	rpsB	30S ribosomal protein S2 OS=Caulobacter crescentus (strain NA1000 / CB15N) GN=rpsB PE=3 SV=1 - [RS2_CAUCN]	0.0382592	0.0551124	0.0874568	2.2859	1.58688	0.109045	0.0444529	0.0234402	2.45304	4.65205	2.36947	3.11946	1.24456	1.6413
B8GXG1	CCNA_00070	hemC	Porphobilinogen deaminase OS=Caulobacter crescentus (strain NA1000 / CB15N) GN=hemC PE=3 SV=1 - [HEM3_CAUCN]	0.0363996	0.0498475	0.0833412	2.28962	1.67192	0.113021	0.0461553	0.0238251	2.44872	4.74379	2.36917	3.20786	1.24438	1.68161
A0A0H3C4T2	CCNA_00866	xylX	Fumarylacetoacetate hydrolase family protein OS=Caulobacter crescentus (strain NA1000 / CB15N) GN=xylX PE=4 SV=1 - [A0A0H3C4T2_CAUCN]	0.0325519	0.0418051	0.0628691	1.93135	1.50386	0.103954	0.0370358	0.020982	2.80686	4.95445	2.36911	3.22915	1.24434	1.69116
A0A0H3C8N5	CCNA_01724	CCNA_01724	Conserved hypothetical membrane protein OS=Caulobacter crescentus (strain NA1000 / CB15N) GN=CCNA_01724 PE=4 SV=1 - [A0A0H3C8N5_CAUCN]	0.0389504	0.0416476	0.083312	2.13892	2.0004	0.118235	0.0454979	0.0224869	2.5987	5.25796	2.36881	3.62918	1.24416	1.85964
B8GWZ3	CCNA_00036	rbfA	Ribosome-binding factor A OS=Caulobacter crescentus (strain NA1000 / CB15N) GN=rbfA PE=3 SV=1 - [RBFA_CAUCN]	0.0383778	0.0616303	0.0836808	2.18045	1.35779	0.113468	0.044443	0.0230013	2.5531	4.93309	2.36677	3.14544	1.24292	1.65326
A0A0H3C672	CCNA_00611	CCNA_00611	Beta-lactamase OS=Caulobacter crescentus (strain NA1000 / CB15N) GN=CCNA_00611 PE=3 SV=1 - [A0A0H3C672_CAUCN]	0.0329071	0.0526868	0.0684607	2.08042	1.29939	0.115737	0.04368	0.03146	2.64967	3.67888	2.36505	2.48913	1.24187	1.31564
A0A0H3C5I4	CCNA_00765	CCNA_00765	Uncharacterized protein OS=Caulobacter crescentus (strain NA1000 / CB15N) GN=CCNA_00765 PE=4 SV=1 - [A0A0H3C5I4_CAUCN]	0.0382747	0.0245857	0.074185	1.93822	3.01741	0.0976481	0.0349821	0.0118494	2.79137	8.24073	2.3648	5.62907	1.24172	2.4929
B8H640	CCNA_03636	bioB	Biotin synthase OS=Caulobacter crescentus (strain NA1000 / CB15N) GN=bioB PE=3 SV=1 - [BIOB_CAUCN]	0.038388	0.0527342	0.0837678	2.18214	1.58849	0.118091	0.0463696	0.0265629	2.54674	4.44573	2.36444	3.01711	1.2415	1.59317
A0A0H3C864	CCNA_02095	CCNA_02095	NAD/NADH-dependent eicosanoid dehydrogenase OS=Caulobacter crescentus (strain NA1000 / CB15N) GN=CCNA_02095 PE=4 SV=1 - [A0A0H3C864_CAUCN]	0.0351624	0.0484388	0.0878902	2.49955	1.81446	0.115246	0.0517374	0.0258389	2.22752	4.46019	2.36354	3.13733	1.24095	1.64954
A0A0H3C6I6	CCNA_01122	CCNA_01122	MA superfamily peptidase OS=Caulobacter crescentus (strain NA1000 / CB15N) GN=CCNA_01122 PE=4 SV=1 - [A0A0H3C6I6_CAUCN]	0.036821	0.0738287	0.10153	2.75741	1.37522	0.109518	0.0556375	0.0325357	1.96842	3.36609	2.36292	2.37065	1.24057	1.24528
A0A0H3C9G7	CCNA_02296	lysA	Diaminopimelate decarboxylase OS=Caulobacter crescentus (strain NA1000 / CB15N) GN=lysA PE=3 SV=1 - [A0A0H3C9G7_CAUCN]	0.0312069	0.0406813	0.0684038	2.19195	1.68146	0.108676	0.0428989	0.0247065	2.5333	4.39867	2.36262	3.04006	1.24039	1.6041
A0A0H3CEI7	CCNA_03851	hisH	Imidazole glycerol phosphate synthase subunit HisH OS=Caulobacter crescentus (strain NA1000 / CB15N) GN=hisH PE=3 SV=1 - [A0A0H3CEI7_CAUCN]	0.0318164	0.0388385	0.078738	2.47476	2.02732	0.127109	0.056488	0.0200527	2.2502	6.33876	2.36248	4.18304	1.2403	2.06455
A0A0H3C8V7	CCNA_01196	CCNA_01196	Iron-regulated outer membrane virulence protein OS=Caulobacter crescentus (strain NA1000 / CB15N) GN=CCNA_01196 PE=3 SV=1 - [A0A0H3C8V7_CAUCN]	0.0397172	0.049931	0.0913911	2.30104	1.83035	0.119799	0.0494474	0.0247323	2.42276	4.84383	2.3619	3.33709	1.23995	1.73859
A0A0H3C6L3	CCNA_01152	rlmJ	Ribosomal RNA large subunit methyltransferase J OS=Caulobacter crescentus (strain NA1000 / CB15N) GN=rlmJ PE=3 SV=1 - [A0A0H3C6L3_CAUCN]	0.0394393	0.0647318	0.0896811	2.2739	1.38542	0.104938	0.0428666	0.0417826	2.44801	2.51153	2.36096	1.94847	1.23937	0.962345
A0A0H3C4I7	CCNA_00753	CCNA_00753	Lysine 2,3-aminomutase OS=Caulobacter crescentus (strain NA1000 / CB15N) GN=CCNA_00753 PE=4 SV=1 - [A0A0H3C4I7_CAUCN]	0.0384483	0.0471983	0.104942	2.72942	2.22342	0.115219	0.057891	0.0186621	1.99028	6.17397	2.35985	4.1987	1.23869	2.06994
A0A0H3C7I9	CCNA_01190	CCNA_01190	Uncharacterized protein OS=Caulobacter crescentus (strain NA1000 / CB15N) GN=CCNA_01190 PE=4 SV=1 - [A0A0H3C7I9_CAUCN]	0.0376727	0.0661431	0.100563	2.66937	1.52038	0.110462	0.0539242	0.0305943	2.04847	3.61055	2.35892	2.56547	1.23813	1.35922
A0A0H3C4R6	CCNA_00470	CCNA_00470	O-antigen polymerase OS=Caulobacter crescentus (strain NA1000 / CB15N) GN=CCNA_00470 PE=4 SV=1 - [A0A0H3C4R6_CAUCN]	0.0384487	0.0350392	0.0963864	2.50688	2.75082	0.117925	0.0533803	0.0171333	2.20915	6.8828	2.35802	4.81681	1.23757	2.26808
A0A0H3C8Q1	CCNA_01987	lpxI	UDP-2,3-diacylglucosamine pyrophosphatase LpxI OS=Caulobacter crescentus (strain NA1000 / CB15N) GN=lpxI PE=1 SV=1 - [A0A0H3C8Q1_CAUCN]	0.0316534	0.0532841	0.0814891	2.57442	1.52933	0.117381	0.0548131	0.0244333	2.14148	4.80415	2.35795	3.16674	1.23753	1.663
A0A0H3CCS8	CCNA_03309	CCNA_03309	Homoserine O-acetyltransferase OS=Caulobacter crescentus (strain NA1000 / CB15N) GN=CCNA_03309 PE=3 SV=1 - [A0A0H3CCS8_CAUCN]	0.0321269	0.0520228	0.0840294	2.61554	1.61524	0.10987	0.0523276	0.0259653	2.09965	4.2314	2.3576	2.92332	1.23732	1.54761
B8GWP9	CCNA_01976	trpC	Indole-3-glycerol phosphate synthase OS=Caulobacter crescentus (strain NA1000 / CB15N) GN=trpC PE=3 SV=1 - [TRPC_CAUCN]	0.0259211	0.0409278	0.0673997	2.60018	1.6468	0.099112	0.0468641	0.0240611	2.11488	4.11917	2.35753	2.88298	1.23728	1.52756
A0A0H3CDS9	CCNA_03599	asd	Aspartate-semialdehyde dehydrogenase OS=Caulobacter crescentus (strain NA1000 / CB15N) GN=asd PE=3 SV=1 - [A0A0H3CDS9_CAUCN]	0.0367655	0.0612154	0.0939391	2.55509	1.53457	0.113584	0.0526244	0.0233274	2.15839	4.86912	2.35674	3.20185	1.23679	1.6789
A0A0H3CBQ4	CCNA_02294	argH	Argininosuccinate lyase OS=Caulobacter crescentus (strain NA1000 / CB15N) GN=argH PE=3 SV=1 - [A0A0H3CBQ4_CAUCN]	0.0297759	0.0501075	0.0735189	2.46907	1.46722	0.105584	0.0470581	0.0247895	2.24369	4.25922	2.35638	2.86322	1.23657	1.51764
A0A0H3C7S2	CCNA_00774	CCNA_00774	Ring hydroxylating diooxygenase OS=Caulobacter crescentus (strain NA1000 / CB15N) GN=CCNA_00774 PE=4 SV=1 - [A0A0H3C7S2_CAUCN]	0.0389667	0.0578275	0.109344	2.8061	1.89087	0.118681	0.062353	0.029664	1.90338	4.00085	2.35474	2.94586	1.23557	1.55869
A0A0H3C5Z1	CCNA_00482	CCNA_00482	Toxin protein module HipA OS=Caulobacter crescentus (strain NA1000 / CB15N) GN=CCNA_00482 PE=4 SV=1 - [A0A0H3C5Z1_CAUCN]	0.0514499	0.0561803	0.0934288	1.81592	1.66302	0.122427	0.0423155	0.0317193	2.8932	3.85971	2.35456	2.76137	1.23546	1.46538
A0A0H3C3L7	CCNA_00025	CCNA_00025	Major facilitator superfamily transporter OS=Caulobacter crescentus (strain NA1000 / CB15N) GN=CCNA_00025 PE=4 SV=1 - [A0A0H3C3L7_CAUCN]	0.0437066	0.0506522	0.105192	2.40679	2.07676	0.128979	0.0560278	0.0183049	2.30205	7.04613	2.35442	4.56145	1.23537	2.18949
A0A0H3CCK9	CCNA_03582	CCNA_03582	3'(2'),5'-bisphosphate nucleotidase CysQ OS=Caulobacter crescentus (strain NA1000 / CB15N) GN=CCNA_03582 PE=4 SV=1 - [A0A0H3CCK9_CAUCN]	0.0372059	0.0462008	0.0735174	1.97596	1.59126	0.114253	0.0418076	0.0282041	2.73283	4.05094	2.3544	2.8211	1.23536	1.49626
A0A0H3CG43	CCNA_03821	CCNA_03821	Exodeoxyribonuclease III OS=Caulobacter crescentus (strain NA1000 / CB15N) GN=CCNA_03821 PE=4 SV=1 - [A0A0H3CG43_CAUCN]	0.0396582	0.0496993	0.0948276	2.39112	1.90803	0.109579	0.0473595	0.0278621	2.31377	3.9329	2.35245	2.92046	1.23416	1.5462
A0A0H3CAA1	CCNA_02908	CCNA_02908	HAD superfamily hydrolase OS=Caulobacter crescentus (strain NA1000 / CB15N) GN=CCNA_02908 PE=4 SV=1 - [A0A0H3CAA1_CAUCN]	0.0367215	0.0505058	0.0762015	2.07512	1.50877	0.119989	0.04568	0.0247642	2.62672	4.84525	2.35092	3.17701	1.23322	1.66767
A0A0H3CCA0	CCNA_03432	CCNA_03432	Aldose 1-epimerase OS=Caulobacter crescentus (strain NA1000 / CB15N) GN=CCNA_03432 PE=4 SV=1 - [A0A0H3CCA0_CAUCN]	0.0337455	0.0401447	0.0801035	2.37375	1.99537	0.116192	0.0499531	0.0250139	2.32602	4.6451	2.34989	3.32024	1.23259	1.73129
A0A0H3C6D8	CCNA_00694	CCNA_00694	ATP-dependent DNA helicase OS=Caulobacter crescentus (strain NA1000 / CB15N) GN=CCNA_00694 PE=4 SV=1 - [A0A0H3C6D8_CAUCN]	0.0379	0.0591316	0.101697	2.6833	1.71985	0.110675	0.0548952	0.0357384	2.01611	3.09681	2.34971	2.40833	1.23248	1.26803
A0A0H3C5Q3	CCNA_00369	CCNA_00369	Magnesium and cobalt efflux protein corC-like protein OS=Caulobacter crescentus (strain NA1000 / CB15N) GN=CCNA_00369 PE=4 SV=1 - [A0A0H3C5Q3_CAUCN]	0.0377822	0.0549807	0.0968494	2.56336	1.76152	0.121548	0.0569089	0.029556	2.13584	4.11247	2.3496	2.93699	1.23241	1.55434
A0A0H3C8Z0	CCNA_02102	CCNA_02102	Glycosyl hydrolase OS=Caulobacter crescentus (strain NA1000 / CB15N) GN=CCNA_02102 PE=4 SV=1 - [A0A0H3C8Z0_CAUCN]	0.0346588	0.0494113	0.0813991	2.34858	1.64738	0.127713	0.0543954	0.0265715	2.34786	4.80638	2.34822	3.22688	1.23157	1.69014
A0A0H3CA15	CCNA_01688	CCNA_01688	Potassium channel protein OS=Caulobacter crescentus (strain NA1000 / CB15N) GN=CCNA_01688 PE=4 SV=1 - [A0A0H3CA15_CAUCN]	0.0407206	0.0505822	0.0937423	2.30209	1.85327	0.1133	0.0473471	0.0269722	2.39297	4.20062	2.34753	3.02694	1.23114	1.59786
A0A0H3CCV8	CCNA_03695	CCNA_03695	Aldehyde dehydrogenase OS=Caulobacter crescentus (strain NA1000 / CB15N) GN=CCNA_03695 PE=3 SV=1 - [A0A0H3CCV8_CAUCN]	0.031807	0.0583372	0.0815558	2.56408	1.39801	0.110995	0.0520892	0.0261285	2.13086	4.24805	2.34747	2.82303	1.23111	1.49724
A0A0H3C728	CCNA_01352	CCNA_01352	Two component sensor histidine kinase OS=Caulobacter crescentus (strain NA1000 / CB15N) GN=CCNA_01352 PE=4 SV=1 - [A0A0H3C728_CAUCN]	0.0381006	0.047852	0.104631	2.74617	2.18656	0.112678	0.0578366	0.0312903	1.94821	3.60105	2.34719	2.8938	1.23094	1.53297
A0A0H3CAS4	CCNA_03106	CCNA_03106	BolA protein OS=Caulobacter crescentus (strain NA1000 / CB15N) GN=CCNA_03106 PE=3 SV=1 - [A0A0H3CAS4_CAUCN]	0.0278005	0.0519769	0.0803096	2.88879	1.5451	0.0956752	0.0530126	0.0306057	1.80476	3.12606	2.34678	2.33558	1.23068	1.22378
A0A0H3CCR2	CCNA_03280	CCNA_03280	Pyruvate ferredoxin/flavodoxin oxidoreductase family protein OS=Caulobacter crescentus (strain NA1000 / CB15N) GN=CCNA_03280 PE=4 SV=1 - [A0A0H3CCR2_CAUCN]	0.0390762	0.0462651	0.0969845	2.48193	2.09628	0.11977	0.0541617	0.0246793	2.21135	4.85308	2.34664	3.47468	1.2306	1.79688
A0A0H3C7R9	CCNA_01285	CCNA_01285	Proline iminopeptidase OS=Caulobacter crescentus (strain NA1000 / CB15N) GN=CCNA_01285 PE=3 SV=1 - [A0A0H3C7R9_CAUCN]	0.0307146	0.0499416	0.0752832	2.45106	1.50742	0.103216	0.0460631	0.0209046	2.24076	4.93749	2.34591	3.22246	1.23015	1.68816
A0A0H3C8M2	CCNA_01956	CCNA_01956	Outer membrane protein OS=Caulobacter crescentus (strain NA1000 / CB15N) GN=CCNA_01956 PE=4 SV=1 - [A0A0H3C8M2_CAUCN]	0.0388562	0.0414244	0.0825738	2.12511	1.99336	0.111969	0.0436266	0.0257556	2.56653	4.34737	2.34582	3.17037	1.23009	1.66465
A0A0H3CG62	CCNA_03840	CCNA_03840	Succinyl-CoA:coenzyme A transferase OS=Caulobacter crescentus (strain NA1000 / CB15N) GN=CCNA_03840 PE=4 SV=1 - [A0A0H3CG62_CAUCN]	0.0446157	0.0547577	0.18627	4.17498	3.40171	0.0857326	0.166291	0.0434884	0.515557	1.97139	2.34527	2.68655	1.22975	1.42575
B8H660	CCNA_03656	accD	Acetyl-coenzyme A carboxylase carboxyl transferase subunit beta OS=Caulobacter crescentus (strain NA1000 / CB15N) GN=accD PE=3 SV=1 - [ACCD_CAUCN]	0.0401919	0.0526252	0.0946393	2.35469	1.79836	0.119576	0.0511999	0.0288452	2.33546	4.14542	2.34507	2.97189	1.22963	1.57138
A0A0H3CCY8	CCNA_03310	nusG	Transcription termination/antitermination protein NusG OS=Caulobacter crescentus (strain NA1000 / CB15N) GN=nusG PE=3 SV=1 - [A0A0H3CCY8_CAUCN]	0.032907	0.0476365	0.0781136	2.37377	1.63979	0.109687	0.0473587	0.0310748	2.31609	3.52977	2.34493	2.58478	1.22955	1.37004
B8GW30	CCNA_03868	parB	Chromosome-partitioning protein ParB OS=Caulobacter crescentus (strain NA1000 / CB15N) GN=parB PE=1 SV=2 - [PARB_CAUCN]	0.0354616	0.0562891	0.0836764	2.35963	1.48655	0.117255	0.0503658	0.0300963	2.32808	3.896	2.34386	2.69127	1.22888	1.42829
A0A0H3CCH7	CCNA_03151	CCNA_03151	Sialic acid-specific 9-O-acetylesterase OS=Caulobacter crescentus (strain NA1000 / CB15N) GN=CCNA_03151 PE=4 SV=1 - [A0A0H3CCH7_CAUCN]	0.0343963	0.0464039	0.0777148	2.2594	1.67475	0.119993	0.0494142	0.0232369	2.4283	5.16389	2.34385	3.41932	1.22888	1.77371
A0A0H3C5W8	CCNA_00914	CCNA_00914	Acetyltransferase OS=Caulobacter crescentus (strain NA1000 / CB15N) GN=CCNA_00914 PE=4 SV=1 - [A0A0H3C5W8_CAUCN]	0.0374494	0.0392473	0.0765995	2.04541	1.95172	0.121696	0.0460728	0.0275385	2.64138	4.4191	2.34339	3.18541	1.2286	1.67148
A0A0H3C5Y2	CCNA_00467	CCNA_00467	Oligosaccharide translocase/flippase OS=Caulobacter crescentus (strain NA1000 / CB15N) GN=CCNA_00467 PE=4 SV=1 - [A0A0H3C5Y2_CAUCN]	0.0313305	0.0497913	0.0897348	2.86413	1.80222	0.117054	0.0642242	0.0242888	1.82258	4.81925	2.34336	3.31074	1.22858	1.72715
A0A0H3C7Q0	CCNA_01263	CCNA_01263	Pyruvate dehydrogenase E1 component OS=Caulobacter crescentus (strain NA1000 / CB15N) GN=CCNA_01263 PE=4 SV=1 - [A0A0H3C7Q0_CAUCN]	0.0381018	0.0562305	0.0969505	2.54451	1.72416	0.114689	0.0535539	0.0280759	2.14156	4.08497	2.34304	2.90456	1.22838	1.53832
A0A0H3CES2	CCNA_03386	pbpC	Multimodular transpeptidase-transglycosylase PbpC OS=Caulobacter crescentus (strain NA1000 / CB15N) GN=pbpC PE=4 SV=1 - [A0A0H3CES2_CAUCN]	0.0399781	0.0529753	0.104444	2.61254	1.97157	0.124466	0.0600824	0.0345323	2.07158	3.60432	2.34206	2.78795	1.22778	1.4792
A0A0H3C9F4	CCNA_02281	CCNA_02281	Membrane alanine aminopeptidase OS=Caulobacter crescentus (strain NA1000 / CB15N) GN=CCNA_02281 PE=4 SV=1 - [A0A0H3C9F4_CAUCN]	0.0338821	0.051727	0.0812134	2.39694	1.57004	0.120596	0.052743	0.0251057	2.28648	4.80352	2.34171	3.18678	1.22756	1.6721
A0A0H3C946	CCNA_02458	CCNA_02458	Methylmalonyl-CoA mutase beta subunit OS=Caulobacter crescentus (strain NA1000 / CB15N) GN=CCNA_02458 PE=4 SV=1 - [A0A0H3C946_CAUCN]	0.0356867	0.0534396	0.0986213	2.76353	1.84547	0.0954549	0.0497199	0.0302873	1.91985	3.15164	2.34169	2.49856	1.22755	1.3211
A0A0H3C6R8	CCNA_01203	CCNA_01203	TonB-dependent receptor OS=Caulobacter crescentus (strain NA1000 / CB15N) GN=CCNA_01203 PE=3 SV=1 - [A0A0H3C6R8_CAUCN]	0.0420385	0.0535459	0.106744	2.5392	1.99351	0.126381	0.0590094	0.0234941	2.14171	5.37925	2.34045	3.68638	1.22679	1.8822
A0A0H3C9V7	CCNA_02132	CCNA_02132	LacI-family transcriptional regulator OS=Caulobacter crescentus (strain NA1000 / CB15N) GN=CCNA_02132 PE=4 SV=1 - [A0A0H3C9V7_CAUCN]	0.0326572	0.0447567	0.100934	3.09072	2.25518	0.123221	0.077688	0.0193271	1.5861	6.37555	2.33841	4.31536	1.22553	2.10948
B8H3C3	CCNA_03195	rpoH	RNA polymerase sigma factor RpoH OS=Caulobacter crescentus (strain NA1000 / CB15N) GN=rpoH PE=3 SV=2 - [RPOH_CAUCN]	0.0390378	0.0609491	0.0952507	2.43996	1.56279	0.114659	0.0513211	0.036247	2.23415	3.16326	2.33705	2.36303	1.22469	1.24064
A0A0H3CB39	CCNA_02661	CCNA_02661	M16 family peptidase OS=Caulobacter crescentus (strain NA1000 / CB15N) GN=CCNA_02661 PE=4 SV=1 - [A0A0H3CB39_CAUCN]	0.0409944	0.0828151	0.10592	2.58377	1.279	0.110785	0.0530575	0.0338782	2.08801	3.27009	2.33589	2.27455	1.22398	1.18558
A0A0H3CCH0	CCNA_02577	purS	Phosphoribosylformylglycinamidine synthase subunit PurS OS=Caulobacter crescentus (strain NA1000 / CB15N) GN=purS PE=3 SV=1 - [A0A0H3CCH0_CAUCN]	0.0371227	0.0450117	0.072285	1.94719	1.60592	0.121539	0.0446529	0.0248924	2.72185	4.88255	2.33452	3.24423	1.22313	1.69788
A0A0H3C589	CCNA_00644	CCNA_00644	Uncharacterized protein OS=Caulobacter crescentus (strain NA1000 / CB15N) GN=CCNA_00644 PE=4 SV=1 - [A0A0H3C589_CAUCN]	0.0405073	0.060948	0.0963642	2.37893	1.58109	0.134549	0.0587652	0.0256675	2.2896	5.242	2.33427	3.41154	1.22297	1.77042
A0A0H3CCR9	CCNA_03296	CCNA_03296	TetR-family transcriptional regulator OS=Caulobacter crescentus (strain NA1000 / CB15N) GN=CCNA_03296 PE=4 SV=1 - [A0A0H3CCR9_CAUCN]	0.0407181	0.0619445	0.0982626	2.41324	1.5863	0.120653	0.0535047	0.0389247	2.255	3.09965	2.33412	2.34298	1.22288	1.22834
A0A0H3C6F9	CCNA_00728	CCNA_00728	Uncharacterized protein OS=Caulobacter crescentus (strain NA1000 / CB15N) GN=CCNA_00728 PE=4 SV=1 - [A0A0H3C6F9_CAUCN]	0.0335635	0.0418705	0.0834548	2.48648	1.99317	0.108229	0.0496216	0.0294302	2.18108	3.67747	2.33378	2.83532	1.22267	1.50351
A0A0H3C4G6	CCNA_00090	CCNA_00090	UDP-glucose 4-epimerase OS=Caulobacter crescentus (strain NA1000 / CB15N) GN=CCNA_00090 PE=4 SV=1 - [A0A0H3C4G6_CAUCN]	0.0343006	0.0445467	0.0892696	2.60257	2.00396	0.1022	0.0495099	0.0217709	2.06423	4.69432	2.3334	3.34914	1.22243	1.74379
A0A0H3C4A5	CCNA_00658	CCNA_00658	5-methylcytosine-specific restriction enzyme MRR OS=Caulobacter crescentus (strain NA1000 / CB15N) GN=CCNA_00658 PE=4 SV=1 - [A0A0H3C4A5_CAUCN]	0.0375259	0.0589075	0.0896629	2.38936	1.5221	0.114325	0.050226	0.0273697	2.27621	4.17705	2.33278	2.84957	1.22205	1.51075
A0A0H3CE75	CCNA_03838	CCNA_03838	Gluconate 2-dehydrogenase/glyoxylate reductase/hydroxypyruvate reductase OS=Caulobacter crescentus (strain NA1000 / CB15N) GN=CCNA_03838 PE=3 SV=1 - [A0A0H3CE75_CAUCN]	0.0427394	0.0471929	0.112679	2.63643	2.38764	0.112309	0.0553519	0.0292726	2.029	3.83666	2.33271	3.11215	1.22201	1.63791
A0A0H3C4F7	CCNA_00079	CCNA_00079	MerR-family transcriptional regulator OS=Caulobacter crescentus (strain NA1000 / CB15N) GN=CCNA_00079 PE=4 SV=1 - [A0A0H3C4F7_CAUCN]	0.0382946	0.0748016	0.105017	2.74235	1.40394	0.124849	0.064938	0.0433668	1.92259	2.87891	2.33247	2.14142	1.22186	1.09857
B8H2S2	CCNA_01011	hutI	Imidazolonepropionase OS=Caulobacter crescentus (strain NA1000 / CB15N) GN=hutI PE=3 SV=1 - [HUTI_CAUCN]	0.0338565	0.044938	0.0719624	2.12551	1.60137	0.112939	0.0444753	0.0186585	2.53936	6.05294	2.33244	3.82715	1.22184	1.93627
A0A0H3C6U5	CCNA_00941	mnmA	tRNA-specific 2-thiouridylase MnmA OS=Caulobacter crescentus (strain NA1000 / CB15N) GN=mnmA PE=3 SV=1 - [A0A0H3C6U5_CAUCN]	0.0421842	0.0532562	0.0894606	2.12071	1.67982	0.117971	0.0463972	0.0333349	2.54263	3.53895	2.33167	2.60938	1.22136	1.38371
A0A0H3C8J2	CCNA_01681	CCNA_01681	RimI-like acetyltransferase OS=Caulobacter crescentus (strain NA1000 / CB15N) GN=CCNA_01681 PE=4 SV=1 - [A0A0H3C8J2_CAUCN]	0.0335249	0.0485948	0.0862321	2.57218	1.77451	0.102608	0.0491051	0.0177988	2.08955	5.76487	2.33087	3.76969	1.22087	1.91445
A0A0H3C8E2	CCNA_01560	ppc	Phosphoenolpyruvate carboxylase OS=Caulobacter crescentus (strain NA1000 / CB15N) GN=ppc PE=3 SV=1 - [A0A0H3C8E2_CAUCN]	0.038504	0.0731941	0.0947445	2.46064	1.29443	0.12127	0.0551246	0.0293524	2.19993	4.13153	2.33028	2.71298	1.22051	1.43988
A0A0H3C651	CCNA_01277	CCNA_01277	FAD-linked oxidoreductase OS=Caulobacter crescentus (strain NA1000 / CB15N) GN=CCNA_01277 PE=4 SV=1 - [A0A0H3C651_CAUCN]	0.0399247	0.0582867	0.0927693	2.32361	1.5916	0.117032	0.0500971	0.0338238	2.33611	3.46007	2.32986	2.52583	1.22024	1.33676
A0A0H3CAU7	CCNA_02842	CCNA_02842	Two-component sensor histidine kinase OS=Caulobacter crescentus (strain NA1000 / CB15N) GN=CCNA_02842 PE=4 SV=1 - [A0A0H3CAU7_CAUCN]	0.045344	0.0500017	0.100984	2.22706	2.01961	0.126078	0.0519068	0.0294249	2.42894	4.28475	2.328	3.15218	1.21909	1.65635
A0A0H3C3H4	CCNA_00389	CCNA_00389	Aminomethyltransferase family protein OS=Caulobacter crescentus (strain NA1000 / CB15N) GN=CCNA_00389 PE=3 SV=1 - [A0A0H3C3H4_CAUCN]	0.0334574	0.0516161	0.0758568	2.26726	1.46963	0.116964	0.048997	0.0295966	2.38717	3.95195	2.32722	2.71079	1.21861	1.43872
A0A0H3C3U5	CCNA_00135	CCNA_00135	Trypsin-like peptidase OS=Caulobacter crescentus (strain NA1000 / CB15N) GN=CCNA_00135 PE=4 SV=1 - [A0A0H3C3U5_CAUCN]	0.0390515	0.0466426	0.0947264	2.42568	2.0309	0.118209	0.053039	0.0218704	2.22872	5.40498	2.3272	3.71794	1.21859	1.8945
A0A0H3C6Z5	CCNA_00497	CCNA_00497	Putative rhamnosyl transferase OS=Caulobacter crescentus (strain NA1000 / CB15N) GN=CCNA_00497 PE=4 SV=1 - [A0A0H3C6Z5_CAUCN]	0.0381161	0.0488876	0.10172	2.66868	2.08069	0.118251	0.0595854	0.027458	1.98457	4.30663	2.32662	3.19366	1.21824	1.67521
A0A0H3CC06	CCNA_02408	CCNA_02408	Uncharacterized protein OS=Caulobacter crescentus (strain NA1000 / CB15N) GN=CCNA_02408 PE=4 SV=1 - [A0A0H3CC06_CAUCN]	0.0385174	0.0488492	0.0910538	2.36397	1.86398	0.126097	0.0550877	0.0277428	2.28903	4.54523	2.3265	3.2046	1.21816	1.68015
A0A0H3C2R7	CCNA_00103	CCNA_00103	Gamma-glutamyltranspeptidase OS=Caulobacter crescentus (strain NA1000 / CB15N) GN=CCNA_00103 PE=4 SV=1 - [A0A0H3C2R7_CAUCN]	0.0346245	0.0570915	0.0752055	2.17203	1.31728	0.12379	0.0499269	0.0328084	2.47943	3.77313	2.32573	2.5452	1.21769	1.34778
A0A0H3C8H2	CCNA_02208	thyA	Thymidylate synthase OS=Caulobacter crescentus (strain NA1000 / CB15N) GN=thyA PE=3 SV=1 - [A0A0H3C8H2_CAUCN]	0.0312309	0.0442973	0.0713513	2.28464	1.61074	0.101041	0.0427175	0.0271852	2.36533	3.71677	2.32498	2.66375	1.21722	1.41346
A0A0H3CCC5	CCNA_03462	gcvPB	Probable glycine dehydrogenase (decarboxylating) subunit 2 OS=Caulobacter crescentus (strain NA1000 / CB15N) GN=gcvPB PE=3 SV=1 - [A0A0H3CCC5_CAUCN]	0.0319939	0.0389425	0.0651638	2.03676	1.67333	0.110185	0.0422052	0.0299728	2.61069	3.67616	2.32372	2.67475	1.21644	1.4194
A0A0H3C737	CCNA_01640	CCNA_01640	Quinone oxidoreductase OS=Caulobacter crescentus (strain NA1000 / CB15N) GN=CCNA_01640 PE=4 SV=1 - [A0A0H3C737_CAUCN]	0.0402623	0.0599893	0.0987926	2.45372	1.64684	0.122833	0.0560125	0.028754	2.19296	4.27187	2.32334	2.95935	1.2162	1.56528
A0A0H3C677	CCNA_00202	CCNA_00202	DesA-family fatty acid desaturase OS=Caulobacter crescentus (strain NA1000 / CB15N) GN=CCNA_00202 PE=4 SV=1 - [A0A0H3C677_CAUCN]	0.043594	0.0523977	0.101029	2.31749	1.92811	0.133364	0.0572767	0.0277547	2.32842	4.80509	2.32295	3.3666	1.21596	1.75129
A0A0H3CAQ1	CCNA_02461	CCNA_02461	Uncharacterized protein OS=Caulobacter crescentus (strain NA1000 / CB15N) GN=CCNA_02461 PE=4 SV=1 - [A0A0H3CAQ1_CAUCN]	0.039288	0.0431708	0.0912966	2.32378	2.11478	0.111051	0.0478275	0.0241533	2.32192	4.59778	2.32285	3.35628	1.21589	1.74686
B8H163	CCNA_00721	groL	60 kDa chaperonin OS=Caulobacter crescentus (strain NA1000 / CB15N) GN=groL PE=2 SV=1 - [CH60_CAUCN]	0.0402824	0.0760158	0.105169	2.61079	1.38352	0.116406	0.057205	0.049395	2.03489	2.35663	2.32284	1.87007	1.21589	0.903093
A0A0H3C5D3	CCNA_00698	CCNA_00698	Uncharacterized protein OS=Caulobacter crescentus (strain NA1000 / CB15N) GN=CCNA_00698 PE=4 SV=1 - [A0A0H3C5D3_CAUCN]	0.034678	0.0568876	0.0862309	2.48662	1.51581	0.102269	0.0473853	0.0471261	2.15824	2.17012	2.32243	1.84296	1.21563	0.882027
A0A0H3CAG0	CCNA_02980	kynA	Tryptophan 2,3-dioxygenase OS=Caulobacter crescentus (strain NA1000 / CB15N) GN=kynA PE=3 SV=1 - [A0A0H3CAG0_CAUCN]	0.033249	0.0535089	0.070296	2.11423	1.31373	0.113012	0.0446591	0.0287674	2.53055	3.92848	2.32239	2.6211	1.21561	1.39017
B8H091	CCNA_02634	murG	UDP-N-acetylglucosamine--N-acetylmuramyl-(pentapeptide) pyrophosphoryl-undecaprenol N-acetylglucosamine transferase OS=Caulobacter crescentus (strain NA1000 / CB15N) GN=murG PE=3 SV=1 - [MURG_CAUCN]	0.0451082	0.0489896	0.095782	2.12338	1.95515	0.117509	0.0466573	0.0257872	2.51856	4.55688	2.32097	3.25602	1.21473	1.70311
A0A0H3CFI3	CCNA_03645	CCNA_03645	Nucleotide-sugar pyrophosphatase OS=Caulobacter crescentus (strain NA1000 / CB15N) GN=CCNA_03645 PE=4 SV=1 - [A0A0H3CFI3_CAUCN]	0.0348141	0.0456394	0.0792051	2.27509	1.73545	0.11211	0.0473822	0.0231706	2.36609	4.83848	2.32059	3.28696	1.21449	1.71676
B8H2Z7	CCNA_01086	lepA	Elongation factor 4 OS=Caulobacter crescentus (strain NA1000 / CB15N) GN=lepA PE=3 SV=1 - [LEPA_CAUCN]	0.0377648	0.0490642	0.0884766	2.34283	1.80328	0.116426	0.0507208	0.0248283	2.29543	4.68926	2.31913	3.24627	1.21359	1.69878
A0A0H3C3N8	CCNA_00062	trpS	Tryptophan--tRNA ligase OS=Caulobacter crescentus (strain NA1000 / CB15N) GN=trpS PE=3 SV=1 - [A0A0H3C3N8_CAUCN]	0.042901	0.054043	0.0788733	1.8385	1.45945	0.120956	0.0432219	0.0300022	2.79849	4.03156	2.31849	2.74551	1.21319	1.45707
A0A0H3C8D3	CCNA_02165	CCNA_02165	Lysophospholipase OS=Caulobacter crescentus (strain NA1000 / CB15N) GN=CCNA_02165 PE=4 SV=1 - [A0A0H3C8D3_CAUCN]	0.043173	0.063667	0.112093	2.59636	1.76061	0.105866	0.0519012	0.0260668	2.03977	4.06136	2.31806	2.91098	1.21292	1.54151
B8GXB5	CCNA_02140	fliM	Flagellar motor switch protein FliM OS=Caulobacter crescentus (strain NA1000 / CB15N) GN=fliM PE=3 SV=1 - [FLIM_CAUCN]	0.0393047	0.0345393	0.110331	2.80706	3.19435	0.0904208	0.0495394	0.0229155	1.82523	3.94583	2.31615	3.57009	1.21173	1.83596
A0A0H3C6H7	CCNA_00309	CCNA_00309	Uncharacterized protein OS=Caulobacter crescentus (strain NA1000 / CB15N) GN=CCNA_00309 PE=4 SV=1 - [A0A0H3C6H7_CAUCN]	0.0263109	0.0390468	0.0554665	2.10812	1.42051	0.0888477	0.0352076	0.0229343	2.52354	3.87401	2.31583	2.64726	1.21153	1.4045
A0A0H3C5V4	CCNA_00065	CCNA_00065	S-adenosylmethionine-dependent methyltransferase OS=Caulobacter crescentus (strain NA1000 / CB15N) GN=CCNA_00065 PE=4 SV=1 - [A0A0H3C5V4_CAUCN]	0.0338403	0.0532419	0.08065	2.38325	1.51478	0.113007	0.0502744	0.0247232	2.24781	4.5709	2.31553	3.04284	1.21134	1.60542
A0A0H3C7K1	CCNA_01522	CCNA_01522	ATP-dependent protease subunit OS=Caulobacter crescentus (strain NA1000 / CB15N) GN=CCNA_01522 PE=4 SV=1 - [A0A0H3C7K1_CAUCN]	0.0410227	0.0523831	0.112541	2.74339	2.14843	0.110218	0.0584752	0.0313499	1.88488	3.51575	2.31413	2.83209	1.21047	1.50187
A0A0H3C600	CCNA_01218	CCNA_01218	Sphingosine kinase/diacylglycerol kinase-related protein OS=Caulobacter crescentus (strain NA1000 / CB15N) GN=CCNA_01218 PE=4 SV=1 - [A0A0H3C600_CAUCN]	0.037185	0.0480748	0.0960934	2.5842	1.99883	0.11716	0.0573226	0.0268582	2.04387	4.36216	2.31403	3.1805	1.21041	1.66925
B8H312	CCNA_01101	infC	Translation initiation factor IF-3 OS=Caulobacter crescentus (strain NA1000 / CB15N) GN=infC PE=3 SV=1 - [IF3_CAUCN]	0.0375355	0.056263	0.0848017	2.25924	1.50724	0.124527	0.0525989	0.0317243	2.36749	3.9253	2.31336	2.71627	1.20999	1.44163
A0A0H3C719	CCNA_01342	CCNA_01342	ATPase, AAA family OS=Caulobacter crescentus (strain NA1000 / CB15N) GN=CCNA_01342 PE=4 SV=1 - [A0A0H3C719_CAUCN]	0.0425917	0.0489133	0.105695	2.48159	2.16087	0.125838	0.0587038	0.0296298	2.1436	4.247	2.3126	3.20393	1.20952	1.67984
A0A0H3CBB4	CCNA_03330	CCNA_03330	Uncharacterized protein OS=Caulobacter crescentus (strain NA1000 / CB15N) GN=CCNA_03330 PE=4 SV=1 - [A0A0H3CBB4_CAUCN]	0.0350712	0.0465018	0.0787283	2.24481	1.69302	0.104265	0.0438307	0.0256037	2.37882	4.07227	2.31181	2.88264	1.20903	1.52739
A0A0H3C7P0	CCNA_01343	CCNA_01343	Ribosomal large subunit pseudouridine synthase C OS=Caulobacter crescentus (strain NA1000 / CB15N) GN=CCNA_01343 PE=4 SV=1 - [A0A0H3C7P0_CAUCN]	0.0417585	0.0458194	0.0837464	2.00549	1.82775	0.128029	0.0489172	0.0312739	2.61726	4.0938	2.31138	2.96078	1.20875	1.56597
A0A0H3CCG8	CCNA_03140	CCNA_03140	LysR-family transcriptional regulator OS=Caulobacter crescentus (strain NA1000 / CB15N) GN=CCNA_03140 PE=4 SV=1 - [A0A0H3CCG8_CAUCN]	0.0394395	0.0441725	0.0979412	2.48333	2.21724	0.0991514	0.0463482	0.0335828	2.13927	2.95244	2.3113	2.58484	1.20871	1.37008
A0A0H3C813	CCNA_01415	CCNA_01415	Methyltransferase OS=Caulobacter crescentus (strain NA1000 / CB15N) GN=CCNA_01415 PE=4 SV=1 - [A0A0H3C813_CAUCN]	0.041129	0.047052	0.102377	2.48918	2.17583	0.108629	0.0509571	0.0259782	2.13177	4.18153	2.31047	3.17868	1.20819	1.66843
A0A0H3C5Z0	CCNA_00655	CCNA_00655	Uncharacterized protein OS=Caulobacter crescentus (strain NA1000 / CB15N) GN=CCNA_00655 PE=4 SV=1 - [A0A0H3C5Z0_CAUCN]	0.0410823	0.0470688	0.109807	2.67284	2.3329	0.111623	0.0572994	0.0252838	1.94806	4.41478	2.31045	3.37384	1.20817	1.75439
A0A0H3C3T2	CCNA_00469	CCNA_00469	GT1-family glycosyltransferase OS=Caulobacter crescentus (strain NA1000 / CB15N) GN=CCNA_00469 PE=4 SV=1 - [A0A0H3C3T2_CAUCN]	0.0381148	0.0410674	0.0816562	2.14238	1.98834	0.120489	0.0486614	0.0262305	2.47606	4.59345	2.30922	3.2909	1.20741	1.71848
A0A0H3C7G5	CCNA_01485	CCNA_01485	Aldose 1-epimerase OS=Caulobacter crescentus (strain NA1000 / CB15N) GN=CCNA_01485 PE=3 SV=1 - [A0A0H3C7G5_CAUCN]	0.0356863	0.0545007	0.0772142	2.1637	1.41676	0.133388	0.0543408	0.0318128	2.45467	4.19292	2.30918	2.80484	1.20738	1.48792
A0A0H3CE80	CCNA_03843	hslV	ATP-dependent protease subunit HslV OS=Caulobacter crescentus (strain NA1000 / CB15N) GN=hslV PE=3 SV=1 - [A0A0H3CE80_CAUCN]	0.0383089	0.0565868	0.0889331	2.32147	1.57162	0.114579	0.0499049	0.0358816	2.29594	3.19324	2.30871	2.38243	1.20708	1.25244
A0A0H3CAQ4	CCNA_02516	CCNA_02516	Glutathione S-transferase OS=Caulobacter crescentus (strain NA1000 / CB15N) GN=CCNA_02516 PE=4 SV=1 - [A0A0H3CAQ4_CAUCN]	0.0354194	0.0496036	0.0765105	2.16013	1.54244	0.105765	0.0431357	0.0253264	2.45191	4.17607	2.30602	2.85926	1.2054	1.51564
A0A0H3CEE6	CCNA_03247	CCNA_03247	Methyl-accepting chemotaxis protein OS=Caulobacter crescentus (strain NA1000 / CB15N) GN=CCNA_03247 PE=4 SV=1 - [A0A0H3CEE6_CAUCN]	0.0403239	0.0395412	0.0899457	2.23058	2.27473	0.122355	0.0514076	0.0276644	2.38009	4.42282	2.30533	3.34877	1.20498	1.74363
A0A0H3C9R2	CCNA_02426	CCNA_02426	Ribonuclease, CafA family OS=Caulobacter crescentus (strain NA1000 / CB15N) GN=CCNA_02426 PE=4 SV=1 - [A0A0H3C9R2_CAUCN]	0.0406951	0.0531001	0.0887021	2.17967	1.67047	0.125225	0.0515405	0.0251284	2.42964	4.9834	2.30466	3.32694	1.20455	1.73419
A0A0H3CC48	CCNA_03651	CCNA_03651	ATP-dependent nuclease subunit B OS=Caulobacter crescentus (strain NA1000 / CB15N) GN=CCNA_03651 PE=4 SV=1 - [A0A0H3CC48_CAUCN]	0.0430522	0.0574853	0.0940534	2.18464	1.63613	0.124361	0.0513161	0.0258008	2.42344	4.82006	2.30404	3.22809	1.20416	1.69068
A0A0H3C465	CCNA_00272	CCNA_00272	RmuC family protein OS=Caulobacter crescentus (strain NA1000 / CB15N) GN=CCNA_00272 PE=4 SV=1 - [A0A0H3C465_CAUCN]	0.0401062	0.0394123	0.0989295	2.46669	2.51012	0.122425	0.0572013	0.0284919	2.14025	4.29685	2.30347	3.40348	1.20381	1.76701
A0A0H3CBM5	CCNA_02854	CCNA_02854	Two-component response regulator OS=Caulobacter crescentus (strain NA1000 / CB15N) GN=CCNA_02854 PE=4 SV=1 - [A0A0H3CBM5_CAUCN]	0.0370513	0.0559099	0.0852355	2.30047	1.52452	0.11119	0.0482261	0.0276173	2.3056	4.0261	2.30304	2.77531	1.20354	1.47265
A0A0H3C881	CCNA_02118	CCNA_02118	ATP-dependent helicase, dinG family OS=Caulobacter crescentus (strain NA1000 / CB15N) GN=CCNA_02118 PE=4 SV=1 - [A0A0H3C881_CAUCN]	0.0340779	0.0462973	0.0827927	2.42951	1.78828	0.111743	0.0513508	0.0302258	2.17606	3.69693	2.30279	2.74261	1.20338	1.45555
A0A0H3CAT2	CCNA_02549	CCNA_02549	Glucokinase OS=Caulobacter crescentus (strain NA1000 / CB15N) GN=CCNA_02549 PE=4 SV=1 - [A0A0H3CAT2_CAUCN]	0.0368767	0.0395477	0.0801983	2.17477	2.02789	0.109037	0.0448591	0.0251866	2.43065	4.32916	2.30271	3.17852	1.20333	1.66836
A0A0H3C6V6	CCNA_00439	CCNA_00439	Methyl-accepting chemotaxis protein OS=Caulobacter crescentus (strain NA1000 / CB15N) GN=CCNA_00439 PE=4 SV=1 - [A0A0H3C6V6_CAUCN]	0.0421224	0.0471107	0.100625	2.38886	2.13592	0.123642	0.0558446	0.0259489	2.21403	4.76483	2.30145	3.45037	1.20254	1.78675
A0A0H3C6Z6	CCNA_01579	CCNA_01579	Cell wall degradation protein OS=Caulobacter crescentus (strain NA1000 / CB15N) GN=CCNA_01579 PE=4 SV=1 - [A0A0H3C6Z6_CAUCN]	0.0383366	0.0443554	0.0798778	2.08359	1.80086	0.117039	0.0464579	0.0258945	2.51925	4.51984	2.30142	3.16035	1.20252	1.66008
A0A0H3C4T7	CCNA_00872	CCNA_00872	Glutaredoxin OS=Caulobacter crescentus (strain NA1000 / CB15N) GN=CCNA_00872 PE=4 SV=1 - [A0A0H3C4T7_CAUCN]	0.03262	0.0360099	0.0633207	1.94116	1.75843	0.111925	0.0420948	0.0314289	2.65887	3.5612	2.30002	2.65982	1.20164	1.41133
A0A0H3C652	CCNA_00727	CCNA_00727	Ribosomal-protein-alanine acetyltransferase OS=Caulobacter crescentus (strain NA1000 / CB15N) GN=CCNA_00727 PE=4 SV=1 - [A0A0H3C652_CAUCN]	0.0367017	0.0458157	0.0898871	2.44913	1.96193	0.110952	0.0515894	0.0264991	2.15067	4.187	2.2999	3.07447	1.20157	1.62034
A0A0H3IZA3	CCNA_03998	CCNA_03998	GT1/WbuB-like N-acetyl-L-fucosamine transferase OS=Caulobacter crescentus (strain NA1000 / CB15N) GN=CCNA_03998 PE=4 SV=1 - [A0A0H3IZA3_CAUCN]	0.0416163	0.0501489	0.0950367	2.28364	1.89509	0.120383	0.0519765	0.0291384	2.3161	4.13142	2.29987	3.01325	1.20155	1.59132
B8GW33	CCNA_03871	mnmG	tRNA uridine 5-carboxymethylaminomethyl modification enzyme MnmG OS=Caulobacter crescentus (strain NA1000 / CB15N) GN=mnmG PE=3 SV=2 - [MNMG_CAUCN]	0.0389591	0.0496758	0.0880133	2.25912	1.77176	0.113286	0.0484228	0.026372	2.33952	4.29568	2.29932	3.03372	1.20121	1.60109
A0A0H3C527	CCNA_00010	dnaK	Chaperone protein DnaK OS=Caulobacter crescentus (strain NA1000 / CB15N) GN=dnaK PE=2 SV=1 - [A0A0H3C527_CAUCN]	0.0420744	0.0632747	0.0913438	2.17101	1.44361	0.127098	0.0523669	0.0376869	2.42706	3.37246	2.29903	2.40803	1.20103	1.26785
B8H6A8	CCNA_03704	aroA	3-phosphoshikimate 1-carboxyvinyltransferase OS=Caulobacter crescentus (strain NA1000 / CB15N) GN=aroA PE=3 SV=1 - [AROA_CAUCN]	0.0367125	0.0587755	0.0829709	2.26002	1.41166	0.119955	0.0513073	0.0223679	2.33797	5.36282	2.299	3.38724	1.201	1.76011
A0A0H3CDR9	CCNA_03686	CCNA_03686	Alpha2 macroglobulin domain-containing extracellular protein OS=Caulobacter crescentus (strain NA1000 / CB15N) GN=CCNA_03686 PE=4 SV=1 - [A0A0H3CDR9_CAUCN]	0.0400955	0.0565766	0.0969413	2.41776	1.71345	0.12236	0.056141	0.0337463	2.17951	3.62588	2.29864	2.66967	1.20078	1.41666
A0A0H3C495	CCNA_00311	CCNA_00311	Zn-dependent protease family protein OS=Caulobacter crescentus (strain NA1000 / CB15N) GN=CCNA_00311 PE=4 SV=1 - [A0A0H3C495_CAUCN]	0.0383896	0.0568601	0.0814786	2.12241	1.43297	0.115118	0.0465675	0.0250925	2.47206	4.58774	2.29724	3.01035	1.1999	1.58993
A0A0H3C6H4	CCNA_01417	CCNA_01417	5-aminolevulinate synthase OS=Caulobacter crescentus (strain NA1000 / CB15N) GN=CCNA_01417 PE=3 SV=1 - [A0A0H3C6H4_CAUCN]	0.0443386	0.0592644	0.100055	2.25661	1.68829	0.126754	0.054262	0.0284058	2.33596	4.46226	2.29629	3.07527	1.1993	1.62071
A0A0H3CDA9	CCNA_03521	CCNA_03521	Pectin lyase-related protein OS=Caulobacter crescentus (strain NA1000 / CB15N) GN=CCNA_03521 PE=4 SV=1 - [A0A0H3CDA9_CAUCN]	0.0474715	0.0527039	0.101007	2.12774	1.91651	0.12276	0.0498354	0.0285368	2.4633	4.3018	2.29552	3.10915	1.19882	1.63652
A0A0H3CDR6	CCNA_03032	CCNA_03032	Leucyl aminopeptidase OS=Caulobacter crescentus (strain NA1000 / CB15N) GN=CCNA_03032 PE=3 SV=1 - [A0A0H3CDR6_CAUCN]	0.0344913	0.0560705	0.0784642	2.2749	1.39939	0.112754	0.0486843	0.0317413	2.31602	3.55227	2.29546	2.47583	1.19878	1.30791
B8GYL6	CCNA_02324	hslO	33 kDa chaperonin OS=Caulobacter crescentus (strain NA1000 / CB15N) GN=hslO PE=3 SV=1 - [HSLO_CAUCN]	0.0410133	0.0563946	0.0929904	2.26732	1.64892	0.1272	0.0547668	0.0361072	2.32258	3.52285	2.29495	2.58589	1.19846	1.37066
B8H516	CCNA_01403	glyQ	Glycine--tRNA ligase alpha subunit OS=Caulobacter crescentus (strain NA1000 / CB15N) GN=glyQ PE=3 SV=1 - [SYGA_CAUCN]	0.0340273	0.048551	0.0705	2.07187	1.45208	0.122425	0.0486287	0.0255845	2.51755	4.78512	2.29471	3.1186	1.19831	1.6409
A0A0H3C9H2	CCNA_02590	CCNA_02590	Aldo-keto reductase family protein OS=Caulobacter crescentus (strain NA1000 / CB15N) GN=CCNA_02590 PE=4 SV=1 - [A0A0H3C9H2_CAUCN]	0.0400575	0.0607059	0.0907655	2.26588	1.49517	0.102224	0.0440124	0.0271974	2.32263	3.75862	2.29425	2.62689	1.19803	1.39336
A0A0H3C9N6	CCNA_02043	CCNA_02043	Bifunctional NAD(P)H-hydrate repair enzyme OS=Caulobacter crescentus (strain NA1000 / CB15N) GN=CCNA_02043 PE=3 SV=1 - [A0A0H3C9N6_CAUCN]	0.0383988	0.058385	0.0806297	2.0998	1.381	0.12113	0.048676	0.0323267	2.4885	3.74706	2.29415	2.56403	1.19796	1.35841
A0A0H3CDW3	CCNA_03082	CCNA_03082	Uncharacterized protein OS=Caulobacter crescentus (strain NA1000 / CB15N) GN=CCNA_03082 PE=4 SV=1 - [A0A0H3CDW3_CAUCN]	0.0403114	0.0504452	0.0839814	2.08332	1.6648	0.127417	0.0509111	0.0399608	2.50275	3.18856	2.29303	2.42668	1.19726	1.27899
A0A0H3C8Q4	CCNA_01132	cckA	Sensory transduction histidine kinase/receiver protein CckA OS=Caulobacter crescentus (strain NA1000 / CB15N) GN=cckA PE=4 SV=1 - [A0A0H3C8Q4_CAUCN]	0.0389395	0.0470528	0.0926731	2.37993	1.96956	0.118664	0.0537949	0.0288261	2.20585	4.11653	2.29289	3.04304	1.19717	1.60551
A0A0H3C5B3	CCNA_01030	CCNA_01030	Peptidyl-prolyl cis-trans isomerase OS=Caulobacter crescentus (strain NA1000 / CB15N) GN=CCNA_01030 PE=4 SV=1 - [A0A0H3C5B3_CAUCN]	0.0367958	0.0562376	0.0790483	2.1483	1.40561	0.129034	0.0530048	0.0318435	2.43437	4.05211	2.29134	2.72886	1.19619	1.4483
A0A0H3C7Y4	CCNA_01380	popZ	Pole-organizing protein popZ OS=Caulobacter crescentus (strain NA1000 / CB15N) GN=popZ PE=4 SV=1 - [A0A0H3C7Y4_CAUCN]	0.0413013	0.0535329	0.0970935	2.35086	1.81372	0.128858	0.0577799	0.0311501	2.23014	4.13666	2.2905	2.97519	1.19566	1.57298
A0A0H3C7S9	CCNA_01937	sufD	FeS assembly protein SufD OS=Caulobacter crescentus (strain NA1000 / CB15N) GN=sufD PE=4 SV=1 - [A0A0H3C7S9_CAUCN]	0.0415307	0.0521596	0.0891856	2.14746	1.70986	0.124988	0.0513674	0.0259573	2.43322	4.81514	2.29034	3.2625	1.19556	1.70598
A0A0H3CAZ9	CCNA_02909	CCNA_02909	Tetratricopeptide repeat-containing 2OG-Fe(II) oxygenase OS=Caulobacter crescentus (strain NA1000 / CB15N) GN=CCNA_02909 PE=4 SV=1 - [A0A0H3CAZ9_CAUCN]	0.0409458	0.0494154	0.0966031	2.35929	1.95492	0.116084	0.0522739	0.0346697	2.22068	3.34828	2.28999	2.6516	1.19534	1.40686
A0A0H3CBN1	CCNA_02839	glnE	Glutamate-ammonia-ligase adenylyltransferase OS=Caulobacter crescentus (strain NA1000 / CB15N) GN=glnE PE=3 SV=1 - [A0A0H3CBN1_CAUCN]	0.0391675	0.0552191	0.10803	2.75815	1.95639	0.111665	0.0613038	0.0325105	1.8215	3.43474	2.28983	2.69556	1.19524	1.43059
A0A0H3C6W4	CCNA_00450	cheE	CheE protein OS=Caulobacter crescentus (strain NA1000 / CB15N) GN=cheE PE=4 SV=1 - [A0A0H3C6W4_CAUCN]	0.0334484	0.0386288	0.0743998	2.22432	1.92602	0.103183	0.0438163	0.0166087	2.35489	6.21256	2.2896	4.06929	1.1951	2.02478
A0A0H3CCX1	CCNA_02721	CCNA_02721	Peptidase, M16 family OS=Caulobacter crescentus (strain NA1000 / CB15N) GN=CCNA_02721 PE=3 SV=1 - [A0A0H3CCX1_CAUCN]	0.0416893	0.0547514	0.108896	2.61208	1.98891	0.120813	0.0614279	0.0328057	1.96675	3.68269	2.28942	2.8358	1.19498	1.50376
A0A0H3C8S4	CCNA_01708	CCNA_01708	Uncharacterized protein OS=Caulobacter crescentus (strain NA1000 / CB15N) GN=CCNA_01708 PE=4 SV=1 - [A0A0H3C8S4_CAUCN]	0.0327905	0.0457848	0.0701887	2.14052	1.53301	0.097428	0.0399657	0.0216953	2.43779	4.49073	2.28915	3.01187	1.19482	1.59066
A0A0H3C7C5	CCNA_00601	CCNA_00601	MoxR-like ATPase OS=Caulobacter crescentus (strain NA1000 / CB15N) GN=CCNA_00601 PE=4 SV=1 - [A0A0H3C7C5_CAUCN]	0.062207	0.0763888	0.100952	1.62284	1.32155	0.0904121	0.0306015	0.0168704	2.9545	5.35921	2.28867	3.34038	1.19451	1.74001
A0A0H3C952	CCNA_02155	CCNA_02155	Uncharacterized protein OS=Caulobacter crescentus (strain NA1000 / CB15N) GN=CCNA_02155 PE=4 SV=1 - [A0A0H3C952_CAUCN]	0.0433261	0.0503677	0.101206	2.33591	2.00935	0.11053	0.0493493	0.0340179	2.23974	3.24917	2.28783	2.62926	1.19398	1.39465
A0A0H3C826	CCNA_01427	bamE	Beta-barrel assembly machine (BAM) protein BamE OS=Caulobacter crescentus (strain NA1000 / CB15N) GN=bamE PE=4 SV=1 - [A0A0H3C826_CAUCN]	0.0441295	0.0469508	0.101334	2.29628	2.1583	0.117996	0.0518193	0.025267	2.27707	4.66997	2.28667	3.41413	1.19325	1.77152
A0A0H3CDV9	CCNA_03733	CCNA_03733	Mannose-1-phosphate guanylyltransferase OS=Caulobacter crescentus (strain NA1000 / CB15N) GN=CCNA_03733 PE=3 SV=1 - [A0A0H3CDV9_CAUCN]	0.0394026	0.0569748	0.0849873	2.15689	1.49166	0.127487	0.0527701	0.0233728	2.41589	5.4545	2.28639	3.47308	1.19307	1.79622
A0A0H3CCL4	CCNA_03817	murI	Glutamate racemase OS=Caulobacter crescentus (strain NA1000 / CB15N) GN=murI PE=3 SV=1 - [A0A0H3CCL4_CAUCN]	0.0343054	0.0411372	0.0743657	2.16776	1.80775	0.104411	0.0434143	0.0241606	2.40499	4.32154	2.28637	3.06465	1.19306	1.61572
A0A0H3CBY3	CCNA_02385	CCNA_02385	Phospho-2-dehydro-3-deoxyheptonate aldolase OS=Caulobacter crescentus (strain NA1000 / CB15N) GN=CCNA_02385 PE=3 SV=1 - [A0A0H3CBY3_CAUCN]	0.0405965	0.0505458	0.10346	2.54849	2.04686	0.114636	0.0567007	0.0286717	2.02177	3.99823	2.28513	3.02254	1.19228	1.59576
A0A0H3CCD6	CCNA_03752	CCNA_03752	UTP-glucose-1-phosphate uridylyltransferase OS=Caulobacter crescentus (strain NA1000 / CB15N) GN=CCNA_03752 PE=4 SV=1 - [A0A0H3CCD6_CAUCN]	0.0350453	0.0383466	0.0852698	2.43313	2.22366	0.114979	0.0538417	0.0209067	2.1355	5.49961	2.28431	3.86163	1.19176	1.94921
A0A0H3C739	CCNA_00556	CCNA_00556	Phospholipase D OS=Caulobacter crescentus (strain NA1000 / CB15N) GN=CCNA_00556 PE=4 SV=1 - [A0A0H3C739_CAUCN]	0.0511611	0.0363469	0.102402	2.00157	2.81736	0.13181	0.051361	0.0235569	2.56634	5.59538	2.28395	4.20637	1.19153	2.07258
A0A0H3CEJ4	CCNA_03859	cenR	Two-component response regulator cenR OS=Caulobacter crescentus (strain NA1000 / CB15N) GN=cenR PE=4 SV=1 - [A0A0H3CEJ4_CAUCN]	0.0344742	0.0614436	0.0814474	2.36256	1.32556	0.111884	0.0507428	0.0294696	2.20493	3.7966	2.28374	2.56108	1.1914	1.35675
A0A0H3C578	CCNA_00096	CCNA_00096	L-asparaginase OS=Caulobacter crescentus (strain NA1000 / CB15N) GN=CCNA_00096 PE=4 SV=1 - [A0A0H3C578_CAUCN]	0.045529	0.0673589	0.0846682	1.85965	1.25697	0.124571	0.0460328	0.0140872	2.70615	8.84289	2.2829	5.04993	1.19087	2.33626
A0A0H3C816	CCNA_00881	CCNA_00881	ABC transporter ATP-binding protein OS=Caulobacter crescentus (strain NA1000 / CB15N) GN=CCNA_00881 PE=4 SV=1 - [A0A0H3C816_CAUCN]	0.0449574	0.0496218	0.0975427	2.16967	1.96572	0.121971	0.0509056	0.025352	2.39603	4.81111	2.28285	3.38841	1.19084	1.76061
A0A0H3CC56	CCNA_03026	CCNA_03026	Two-component response regulator petR OS=Caulobacter crescentus (strain NA1000 / CB15N) GN=CCNA_03026 PE=4 SV=1 - [A0A0H3CC56_CAUCN]	0.0388395	0.0651123	0.0934425	2.40586	1.4351	0.115254	0.0533978	0.0317667	2.15841	3.62815	2.28213	2.53162	1.19038	1.34006
A0A0H3C917	CCNA_01281	glpK	Glycerol kinase OS=Caulobacter crescentus (strain NA1000 / CB15N) GN=glpK PE=3 SV=1 - [A0A0H3C917_CAUCN]	0.0437457	0.0475431	0.094735	2.16558	1.99261	0.117088	0.0488176	0.0177511	2.39848	6.5961	2.28203	4.29436	1.19032	2.10244
A0A0H3C6E1	CCNA_01061	rsaE	Type I secretion adaptor protein RsaE OS=Caulobacter crescentus (strain NA1000 / CB15N) GN=rsaE PE=4 SV=1 - [A0A0H3C6E1_CAUCN]	0.0396698	0.0452479	0.099155	2.49951	2.19137	0.110278	0.0534368	0.0225374	2.06372	4.89313	2.28161	3.54225	1.19005	1.82467
A0A0H3C549	CCNA_00609	CCNA_00609	PurR-family transcriptional regulator OS=Caulobacter crescentus (strain NA1000 / CB15N) GN=CCNA_00609 PE=4 SV=1 - [A0A0H3C549_CAUCN]	0.0369314	0.0505187	0.0823311	2.2293	1.62972	0.110604	0.0474441	0.0263237	2.33125	4.2017	2.28027	2.91571	1.18921	1.54385
A0A0H3C774	CCNA_01378	CCNA_01378	Protein-L-isoaspartate O-methyltransferase OS=Caulobacter crescentus (strain NA1000 / CB15N) GN=CCNA_01378 PE=4 SV=1 - [A0A0H3C774_CAUCN]	0.0320272	0.0429016	0.0792433	2.47425	1.84709	0.106739	0.0511801	0.0238852	2.08555	4.46882	2.2799	3.15796	1.18897	1.65899
A0A0H3C655	CCNA_00734	CCNA_00734	GumN superfamily protein OS=Caulobacter crescentus (strain NA1000 / CB15N) GN=CCNA_00734 PE=4 SV=1 - [A0A0H3C655_CAUCN]	0.0350556	0.0462392	0.0672175	1.91745	1.45369	0.110691	0.0419243	0.020118	2.64025	5.50206	2.27885	3.47787	1.18831	1.79821
A0A0H3CBQ7	CCNA_02895	CCNA_02895	TonB-dependent receptor OS=Caulobacter crescentus (strain NA1000 / CB15N) GN=CCNA_02895 PE=3 SV=1 - [A0A0H3CBQ7_CAUCN]	0.044321	0.0521707	0.109671	2.47448	2.10216	0.121749	0.058487	0.027151	2.08164	4.48413	2.27806	3.29315	1.1878	1.71947
A0A0H3C9V2	CCNA_02127	CCNA_02127	Oxacillin resistance-associated protein fmtC OS=Caulobacter crescentus (strain NA1000 / CB15N) GN=CCNA_02127 PE=4 SV=1 - [A0A0H3C9V2_CAUCN]	0.0385874	0.0504941	0.0906315	2.34873	1.79489	0.119457	0.054127	0.0260968	2.20697	4.57745	2.27785	3.18617	1.18767	1.67182
A0A0H3C7E3	CCNA_01782	ppk1	Polyphosphate kinase OS=Caulobacter crescentus (strain NA1000 / CB15N) GN=ppk1 PE=3 SV=1 - [A0A0H3C7E3_CAUCN]	0.0357618	0.051208	0.0895664	2.50453	1.74907	0.122174	0.0596084	0.0395249	2.04961	3.09106	2.27707	2.42007	1.18718	1.27505
A0A0H3C4C9	CCNA_00045	ppa	Inorganic pyrophosphatase OS=Caulobacter crescentus (strain NA1000 / CB15N) GN=ppa PE=3 SV=1 - [A0A0H3C4C9_CAUCN]	0.0416997	0.0415683	0.0930043	2.23034	2.23739	0.0959346	0.0413053	0.0240714	2.32257	3.98543	2.27645	3.11141	1.18679	1.63757
A0A0H3CE81	CCNA_03755	rfaE	Bifunctional protein HldE OS=Caulobacter crescentus (strain NA1000 / CB15N) GN=rfaE PE=3 SV=1 - [A0A0H3CE81_CAUCN]	0.0400682	0.0537634	0.0860632	2.14792	1.60078	0.121589	0.0505783	0.028436	2.40397	4.27588	2.27595	2.93833	1.18647	1.55499
A0A0H3CCZ1	CCNA_03732	CCNA_03732	N-acyl-D-glucosamine 2-epimerase OS=Caulobacter crescentus (strain NA1000 / CB15N) GN=CCNA_03732 PE=4 SV=1 - [A0A0H3CCZ1_CAUCN]	0.0317609	0.0437646	0.0671111	2.11301	1.53346	0.112351	0.0460866	0.0263532	2.43783	4.26329	2.27542	2.89837	1.18613	1.53524
A0A0H3C8Z1	CCNA_01243	CCNA_01243	ATP-dependent helicase hrpB OS=Caulobacter crescentus (strain NA1000 / CB15N) GN=CCNA_01243 PE=4 SV=1 - [A0A0H3C8Z1_CAUCN]	0.0443486	0.0523444	0.102164	2.30366	1.95177	0.120346	0.0535756	0.0302086	2.24628	3.98382	2.27497	2.9678	1.18585	1.56939
A0A0H3C823	CCNA_00892	ptsP	Phosphoenolpyruvate-protein phosphotransferase PtsP OS=Caulobacter crescentus (strain NA1000 / CB15N) GN=ptsP PE=3 SV=1 - [A0A0H3C823_CAUCN]	0.0363612	0.0473158	0.0845049	2.32404	1.78598	0.119007	0.053512	0.0262795	2.22393	4.52851	2.27398	3.15724	1.18522	1.65867
A0A0H3CCW7	CCNA_02716	CCNA_02716	ABC transporter substrate-binding protein OS=Caulobacter crescentus (strain NA1000 / CB15N) GN=CCNA_02716 PE=4 SV=1 - [A0A0H3CCW7_CAUCN]	0.0446333	0.0334611	0.0791256	1.77279	2.36471	0.10588	0.0381805	0.0177092	2.77314	5.97879	2.27297	4.17175	1.18458	2.06065
A0A0H3C6E2	CCNA_00268	dnaX	DNA polymerase III subunit gamma/tau OS=Caulobacter crescentus (strain NA1000 / CB15N) GN=dnaX PE=4 SV=1 - [A0A0H3C6E2_CAUCN]	0.0362736	0.0487745	0.0889921	2.45336	1.82456	0.113361	0.0542105	0.0332666	2.09112	3.40765	2.27224	2.61611	1.18412	1.38742
A0A0H3C9X0	CCNA_02240	CCNA_02240	Glycerophosphoryl diester phosphodiesterase OS=Caulobacter crescentus (strain NA1000 / CB15N) GN=CCNA_02240 PE=4 SV=1 - [A0A0H3C9X0_CAUCN]	0.0351985	0.0550718	0.0719067	2.04289	1.30569	0.112601	0.0450121	0.0317195	2.50158	3.54991	2.27224	2.4278	1.18411	1.27965
A0A0H3C701	CCNA_01584	CCNA_01584	Multimodular transpeptidase-transglycosylase PBP 1A OS=Caulobacter crescentus (strain NA1000 / CB15N) GN=CCNA_01584 PE=4 SV=1 - [A0A0H3C701_CAUCN]	0.0471915	0.0576432	0.101418	2.14907	1.75941	0.129756	0.0541704	0.0287714	2.39534	4.5099	2.27221	3.13465	1.18409	1.64831
A0A0H3C870	CCNA_01481	CCNA_01481	Cyclase homology domain protein OS=Caulobacter crescentus (strain NA1000 / CB15N) GN=CCNA_01481 PE=4 SV=1 - [A0A0H3C870_CAUCN]	0.0392989	0.0439273	0.0919554	2.33989	2.09335	0.117081	0.0531514	0.0310081	2.20278	3.77581	2.27134	2.93458	1.18354	1.55315
B8GVY5	CCNA_03823	ubiE	Ubiquinone/menaquinone biosynthesis C-methyltransferase UbiE OS=Caulobacter crescentus (strain NA1000 / CB15N) GN=ubiE PE=3 SV=1 - [UBIE_CAUCN]	0.042718	0.0466523	0.091607	2.14446	1.96361	0.12901	0.0538276	0.0260178	2.39673	4.95854	2.2706	3.46108	1.18307	1.79122
A0A0H3C6D9	CCNA_01382	CCNA_01382	Long-chain-fatty-acid--CoA ligase OS=Caulobacter crescentus (strain NA1000 / CB15N) GN=CCNA_01382 PE=4 SV=1 - [A0A0H3C6D9_CAUCN]	0.0342282	0.0511007	0.0914062	2.6705	1.78875	0.135252	0.0726117	0.0254648	1.86267	5.31133	2.26659	3.55004	1.18052	1.82783
A0A0H3C986	CCNA_02198	CCNA_02198	Trans-isoprenyl diphosphate synthase OS=Caulobacter crescentus (strain NA1000 / CB15N) GN=CCNA_02198 PE=3 SV=1 - [A0A0H3C986_CAUCN]	0.0385026	0.0503409	0.0823996	2.1401	1.63683	0.122758	0.0513012	0.0316842	2.39289	3.87443	2.2665	2.75563	1.18047	1.46238
A0A0H3CCK3	CCNA_03177	CCNA_03177	Methylmalonyl-CoA mutase MeaA-like protein OS=Caulobacter crescentus (strain NA1000 / CB15N) GN=CCNA_03177 PE=4 SV=1 - [A0A0H3CCK3_CAUCN]	0.0399876	0.054605	0.0994583	2.48723	1.82142	0.119187	0.0582664	0.0171394	2.04556	6.95402	2.26639	4.38772	1.1804	2.13347
A0A0H3CD77	CCNA_03416	CCNA_03416	ADP-heptose:LPS heptosyltransferase OS=Caulobacter crescentus (strain NA1000 / CB15N) GN=CCNA_03416 PE=4 SV=1 - [A0A0H3CD77_CAUCN]	0.0421304	0.0450336	0.0904692	2.14736	2.00893	0.114165	0.0478678	0.0337346	2.38501	3.38421	2.26618	2.69657	1.18026	1.43112
B8GWZ0	CCNA_00033	pnp	Polyribonucleotide nucleotidyltransferase OS=Caulobacter crescentus (strain NA1000 / CB15N) GN=pnp PE=3 SV=1 - [PNP_CAUCN]	0.0406866	0.0586798	0.0878021	2.15801	1.49629	0.123597	0.052066	0.0349944	2.37386	3.53192	2.26594	2.51411	1.18011	1.33005
A0A0H3CAB3	CCNA_01786	CCNA_01786	EcsC family protein OS=Caulobacter crescentus (strain NA1000 / CB15N) GN=CCNA_01786 PE=4 SV=1 - [A0A0H3CAB3_CAUCN]	0.0434662	0.0582448	0.105085	2.41761	1.80419	0.108868	0.051518	0.0377785	2.1132	2.88174	2.26541	2.34296	1.17977	1.22833
A0A0H3CDN6	CCNA_03007	CCNA_03007	L-aspartate oxidase OS=Caulobacter crescentus (strain NA1000 / CB15N) GN=CCNA_03007 PE=4 SV=1 - [A0A0H3CDN6_CAUCN]	0.0413096	0.0583684	0.0805108	1.94896	1.37936	0.119689	0.0463931	0.0238712	2.5799	5.01396	2.26443	3.19666	1.17915	1.67657
A0A0H3C8Y3	CCNA_01850	qoxB	Quinol cytochrome oxidase polypeptide I OS=Caulobacter crescentus (strain NA1000 / CB15N) GN=qoxB PE=3 SV=1 - [A0A0H3C8Y3_CAUCN]	0.0550718	0.0563277	0.126301	2.29338	2.24225	0.114878	0.0513915	0.0208674	2.23536	5.50516	2.26437	3.8737	1.17911	1.95371
A0A0H3C7F4	CCNA_01154	CCNA_01154	Uncharacterized protein OS=Caulobacter crescentus (strain NA1000 / CB15N) GN=CCNA_01154 PE=4 SV=1 - [A0A0H3C7F4_CAUCN]	0.0393967	0.0449077	0.0755788	1.9184	1.68298	0.108527	0.0416178	0.0167609	2.60771	6.47502	2.26306	4.079	1.17827	2.02821
A0A0H3C867	CCNA_01762	CCNA_01762	YjgP/YjgQ family membrane permease OS=Caulobacter crescentus (strain NA1000 / CB15N) GN=CCNA_01762 PE=4 SV=1 - [A0A0H3C867_CAUCN]	0.0363621	0.0459614	0.090476	2.4882	1.96852	0.122126	0.0599284	0.0251244	2.03786	4.86084	2.26303	3.41468	1.17825	1.77175
B8GZX1	CCNA_00540	hemF	Oxygen-dependent coproporphyrinogen-III oxidase OS=Caulobacter crescentus (strain NA1000 / CB15N) GN=hemF PE=3 SV=1 - [HEM6_CAUCN]	0.0333834	0.0508779	0.0708386	2.12197	1.39233	0.117301	0.0488081	0.0259629	2.4033	4.518	2.26264	2.95517	1.17801	1.56324
A0A0H3CE66	CCNA_03826	CCNA_03826	Uncharacterized protein OS=Caulobacter crescentus (strain NA1000 / CB15N) GN=CCNA_03826 PE=4 SV=1 - [A0A0H3CE66_CAUCN]	0.0286385	0.0503635	0.0740252	2.58482	1.46982	0.10349	0.0533659	0.0260511	1.93926	3.97259	2.26204	2.72121	1.17762	1.44425
A0A0H3C5Z7	CCNA_00109	CCNA_00109	Thioredoxin OS=Caulobacter crescentus (strain NA1000 / CB15N) GN=CCNA_00109 PE=4 SV=1 - [A0A0H3C5Z7_CAUCN]	0.0299086	0.0386831	0.0690575	2.30895	1.78521	0.0931144	0.0420477	0.0279073	2.21449	3.33655	2.26172	2.56088	1.17742	1.35664
A0A0H3C9J4	CCNA_02328	gcrA	Cell cycle regulatory protein GcrA OS=Caulobacter crescentus (strain NA1000 / CB15N) GN=gcrA PE=4 SV=1 - [A0A0H3C9J4_CAUCN]	0.0388529	0.0678605	0.0851629	2.19193	1.25497	0.129064	0.0554121	0.0323344	2.32916	3.99153	2.26055	2.62325	1.17667	1.39136
A0A0H3CEZ7	CCNA_03455	CCNA_03455	GT1-family glycosyltransferase OS=Caulobacter crescentus (strain NA1000 / CB15N) GN=CCNA_03455 PE=4 SV=1 - [A0A0H3CEZ7_CAUCN]	0.0396197	0.0475837	0.0880701	2.22288	1.85084	0.125515	0.0546814	0.0294395	2.29538	4.26349	2.25913	3.05717	1.17577	1.6122
B8GYF5	CCNA_00285	argB	Acetylglutamate kinase OS=Caulobacter crescentus (strain NA1000 / CB15N) GN=argB PE=3 SV=1 - [ARGB_CAUCN]	0.0389117	0.0433079	0.0632585	1.62569	1.46067	0.108266	0.0374863	0.0226662	2.88814	4.77654	2.25692	3.1186	1.17435	1.6409
A0A0H3CEC1	CCNA_03221	CCNA_03221	Phytoene dehydrogenase OS=Caulobacter crescentus (strain NA1000 / CB15N) GN=CCNA_03221 PE=4 SV=1 - [A0A0H3CEC1_CAUCN]	0.0455058	0.0665966	0.0984459	2.16337	1.47824	0.119142	0.0507018	0.0308737	2.34986	3.85902	2.25661	2.66863	1.17416	1.4161
A0A0H3CEE0	CCNA_03793	ftsY	Signal recognition particle receptor FtsY OS=Caulobacter crescentus (strain NA1000 / CB15N) GN=ftsY PE=3 SV=1 - [A0A0H3CEE0_CAUCN]	0.0378983	0.0534685	0.0889446	2.34693	1.66349	0.114315	0.0527979	0.0255844	2.16514	4.46815	2.25603	3.06582	1.17379	1.61627
A0A0H3C5B7	CCNA_01035	CCNA_01035	Gamma-glutamyltranspeptidase OS=Caulobacter crescentus (strain NA1000 / CB15N) GN=CCNA_01035 PE=4 SV=1 - [A0A0H3C5B7_CAUCN]	0.0347645	0.0578165	0.0732482	2.10698	1.26691	0.117381	0.0488207	0.0209152	2.40433	5.61225	2.25566	3.43958	1.17355	1.78223
A0A0H3C5Y0	CCNA_01202	CCNA_01202	Membrane alanine aminopeptidase OS=Caulobacter crescentus (strain NA1000 / CB15N) GN=CCNA_01202 PE=4 SV=1 - [A0A0H3C5Y0_CAUCN]	0.0339658	0.0568171	0.0727196	2.14097	1.27989	0.114578	0.0483436	0.0325078	2.37007	3.52463	2.25552	2.40226	1.17346	1.26439
A0A0H3C8V9	CCNA_02063	bamD	Outer membrane protein assembly factor BamD OS=Caulobacter crescentus (strain NA1000 / CB15N) GN=bamD PE=3 SV=1 - [A0A0H3C8V9_CAUCN]	0.0400514	0.0450772	0.105583	2.63618	2.34226	0.108693	0.0580374	0.0209888	1.87281	5.17863	2.25449	3.76045	1.1728	1.9109
A0A0H3C9A3	CCNA_02219	CCNA_02219	Uncharacterized protein OS=Caulobacter crescentus (strain NA1000 / CB15N) GN=CCNA_02219 PE=4 SV=1 - [A0A0H3C9A3_CAUCN]	0.0400964	0.0393616	0.0653026	1.62864	1.65904	0.108032	0.0375261	0.0307267	2.87886	3.51591	2.25375	2.58747	1.17233	1.37154
A0A0H3CF72	CCNA_03533	CCNA_03533	Multidrug resistance ABC transporter, ATP-binding and permease components OS=Caulobacter crescentus (strain NA1000 / CB15N) GN=CCNA_03533 PE=4 SV=1 - [A0A0H3CF72_CAUCN]	0.0401442	0.0495083	0.103411	2.576	2.08877	0.117251	0.060767	0.0284394	1.92952	4.12285	2.25276	3.10581	1.17169	1.63497
A0A0H3CAF9	CCNA_02353	CCNA_02353	Membrane-bound aldehyde dehydrogenase iron-sulfur protein OS=Caulobacter crescentus (strain NA1000 / CB15N) GN=CCNA_02353 PE=4 SV=1 - [A0A0H3CAF9_CAUCN]	0.0361047	0.0450981	0.0851517	2.35847	1.88814	0.100976	0.0471948	0.0266157	2.13955	3.79383	2.24901	2.84099	1.16929	1.50639
A0A0H3C9P5	CCNA_02150	CCNA_02150	Dimethylallyltransferase/geranyltranstransferase OS=Caulobacter crescentus (strain NA1000 / CB15N) GN=CCNA_02150 PE=3 SV=1 - [A0A0H3C9P5_CAUCN]	0.033583	0.0454513	0.0825762	2.45887	1.81681	0.109511	0.0537573	0.0241129	2.03715	4.5416	2.24801	3.1792	1.16865	1.66867
B8GZZ0	CCNA_00559	metX	Homoserine O-acetyltransferase OS=Caulobacter crescentus (strain NA1000 / CB15N) GN=metX PE=3 SV=1 - [METX_CAUCN]	0.0341895	0.0396244	0.0847791	2.47968	2.13957	0.0894311	0.0443552	0.0230257	2.01625	3.88397	2.24796	3.01177	1.16862	1.59061
A0A0H3CA37	CCNA_02831	CCNA_02831	Uncharacterized protein OS=Caulobacter crescentus (strain NA1000 / CB15N) GN=CCNA_02831 PE=4 SV=1 - [A0A0H3CA37_CAUCN]	0.0460944	0.0921145	0.118967	2.58094	1.29151	0.0938194	0.049002	0.0372033	1.9146	2.5218	2.24777	1.90666	1.1685	0.931046
A0A0H3C7D3	CCNA_01204	CCNA_01204	dTDP-glucose 4,6-dehydratase OS=Caulobacter crescentus (strain NA1000 / CB15N) GN=CCNA_01204 PE=4 SV=1 - [A0A0H3C7D3_CAUCN]	0.0365962	0.0479875	0.0812867	2.22118	1.69391	0.117086	0.0515087	0.0253057	2.27313	4.62687	2.24716	3.16039	1.1681	1.6601
B8GYF1	CCNA_00281	fmt	Methionyl-tRNA formyltransferase OS=Caulobacter crescentus (strain NA1000 / CB15N) GN=fmt PE=3 SV=1 - [FMT_CAUCN]	0.0449781	0.0546608	0.0834097	1.85445	1.52595	0.121317	0.0459694	0.0275032	2.63908	4.41101	2.24677	2.96848	1.16785	1.56972
A0A0H3C3T5	CCNA_00117	glmS	Glutamine--fructose-6-phosphate aminotransferase [isomerizing] OS=Caulobacter crescentus (strain NA1000 / CB15N) GN=glmS PE=3 SV=1 - [A0A0H3C3T5_CAUCN]	0.0383935	0.0533509	0.08591	2.23762	1.61028	0.119609	0.0531296	0.0246779	2.25127	4.84681	2.24444	3.22855	1.16636	1.69088
A0A0H3C8C3	CCNA_01592	CCNA_01592	SN-glycerol-3-phosphate transport ATP-binding protein OS=Caulobacter crescentus (strain NA1000 / CB15N) GN=CCNA_01592 PE=4 SV=1 - [A0A0H3C8C3_CAUCN]	0.0299888	0.0571809	0.0827707	2.76005	1.44752	0.10546	0.061041	0.033953	1.7277	3.10607	2.24388	2.2768	1.16599	1.18701
A0A0H3CAD1	CCNA_02942	CCNA_02942	Nucleoside-diphosphate-sugar epimerase OS=Caulobacter crescentus (strain NA1000 / CB15N) GN=CCNA_02942 PE=4 SV=1 - [A0A0H3CAD1_CAUCN]	0.0425443	0.0484278	0.100052	2.3517	2.06599	0.119263	0.0558803	0.02796	2.13426	4.26548	2.24298	3.16574	1.16542	1.66254
A0A0H3CDZ4	CCNA_03764	CCNA_03764	Acyl-CoA thioesterase OS=Caulobacter crescentus (strain NA1000 / CB15N) GN=CCNA_03764 PE=4 SV=1 - [A0A0H3CDZ4_CAUCN]	0.0356023	0.043766	0.0664604	1.86674	1.51854	0.103555	0.0395527	0.0285456	2.61816	3.62772	2.24245	2.57313	1.16508	1.36352
A0A0H3CA42	CCNA_02312	CCNA_02312	TraB superfamily protein OS=Caulobacter crescentus (strain NA1000 / CB15N) GN=CCNA_02312 PE=4 SV=1 - [A0A0H3CA42_CAUCN]	0.0451133	0.0764395	0.103035	2.28392	1.34793	0.103162	0.0468897	0.0428325	2.20009	2.40849	2.24201	1.87821	1.16479	0.90936
A0A0H3CCL8	CCNA_03824	ubiB	Probable protein kinase UbiB OS=Caulobacter crescentus (strain NA1000 / CB15N) GN=ubiB PE=3 SV=1 - [A0A0H3CCL8_CAUCN]	0.0401404	0.0463992	0.0947242	2.35983	2.04151	0.113863	0.0536258	0.0236333	2.1233	4.81793	2.24156	3.42972	1.1645	1.77809
A0A0H3C3B1	CCNA_00323	CCNA_00323	Low-affinity zinc transport protein OS=Caulobacter crescentus (strain NA1000 / CB15N) GN=CCNA_00323 PE=4 SV=1 - [A0A0H3C3B1_CAUCN]	0.0400159	0.0558565	0.0982208	2.45454	1.75845	0.108927	0.0537093	0.0355991	2.02809	3.05984	2.24132	2.40915	1.16435	1.26852
A0A0H3C7P6	CCNA_00747	tipF	Cyclic-di-GMP phosphodiesterase, flagellum assembly factor TipF OS=Caulobacter crescentus (strain NA1000 / CB15N) GN=tipF PE=4 SV=1 - [A0A0H3C7P6_CAUCN]	0.0418789	0.0465733	0.0932658	2.22704	2.00256	0.114255	0.0506732	0.0292805	2.25474	3.90209	2.24089	2.95232	1.16407	1.56185
B8GVE7	CCNA_01652	coaD	Phosphopantetheine adenylyltransferase OS=Caulobacter crescentus (strain NA1000 / CB15N) GN=coaD PE=3 SV=1 - [COAD_CAUCN]	0.0397692	0.0469139	0.0870853	2.18977	1.85628	0.117399	0.0512214	0.0248841	2.29198	4.71781	2.24088	3.28705	1.16406	1.71679
A0A0H3C3R5	CCNA_00445	cheB	Chemotaxis response regulator protein-glutamate methylesterase OS=Caulobacter crescentus (strain NA1000 / CB15N) GN=cheB PE=3 SV=1 - [A0A0H3C3R5_CAUCN]	0.0330757	0.0534227	0.0757336	2.2897	1.41763	0.114091	0.0520918	0.0209599	2.19019	5.44331	2.23995	3.43047	1.16346	1.77841
A0A0H3CAY7	CCNA_03179	CCNA_03179	NADH-dependent flavin oxidoreductase OS=Caulobacter crescentus (strain NA1000 / CB15N) GN=CCNA_03179 PE=4 SV=1 - [A0A0H3CAY7_CAUCN]	0.043149	0.0553245	0.0917892	2.12726	1.6591	0.106989	0.0455223	0.0312303	2.35025	3.4258	2.23875	2.54245	1.1627	1.34622
A0A0H3C8W0	CCNA_01816	ntrY	Nitrogen regulation protein ntrY OS=Caulobacter crescentus (strain NA1000 / CB15N) GN=ntrY PE=4 SV=1 - [A0A0H3C8W0_CAUCN]	0.0464147	0.0445864	0.102895	2.21685	2.30776	0.124473	0.0551214	0.0248531	2.25816	5.00835	2.23751	3.65806	1.16189	1.87108
A0A0H3C836	CCNA_01728	CCNA_01728	Short chain dehydrogenase OS=Caulobacter crescentus (strain NA1000 / CB15N) GN=CCNA_01728 PE=4 SV=1 - [A0A0H3C836_CAUCN]	0.0433332	0.0401754	0.10133	2.3384	2.5222	0.101911	0.0477748	0.0249781	2.13315	4.08001	2.23577	3.3011	1.16077	1.72295
A0A0H3CAG4	CCNA_02985	CCNA_02985	Methyltransferase OS=Caulobacter crescentus (strain NA1000 / CB15N) GN=CCNA_02985 PE=4 SV=1 - [A0A0H3CAG4_CAUCN]	0.0316347	0.0427033	0.0902568	2.8531	2.11358	0.0998962	0.0617233	0.0271006	1.61845	3.68613	2.23577	2.89985	1.16077	1.53598
A0A0H3C6Y1	CCNA_01012	CCNA_01012	N-formimino-L-glutamate deiminase OS=Caulobacter crescentus (strain NA1000 / CB15N) GN=CCNA_01012 PE=4 SV=1 - [A0A0H3C6Y1_CAUCN]	0.0356605	0.0419152	0.0796639	2.23395	1.9006	0.119655	0.0534822	0.0207669	2.23728	5.7618	2.23562	3.8312	1.16067	1.9378
B8H080	CCNA_02623	ftsZ	Cell division protein FtsZ OS=Caulobacter crescentus (strain NA1000 / CB15N) GN=ftsZ PE=3 SV=1 - [FTSZ_CAUCN]	0.0442085	0.0602555	0.105988	2.39745	1.75897	0.118765	0.0573007	0.0351727	2.07267	3.37664	2.23506	2.56781	1.16031	1.36054
A0A0H3CD74	CCNA_03786	CCNA_03786	Heme chaperone heme-lyase OS=Caulobacter crescentus (strain NA1000 / CB15N) GN=CCNA_03786 PE=4 SV=1 - [A0A0H3CD74_CAUCN]	0.0433129	0.0642834	0.122936	2.83831	1.9124	0.0947619	0.05808	0.0339208	1.63158	2.79362	2.23494	2.35301	1.16024	1.23451
A0A0H3C8B4	CCNA_00976	sppA	Protease 4 OS=Caulobacter crescentus (strain NA1000 / CB15N) GN=sppA PE=3 SV=1 - [A0A0H3C8B4_CAUCN]	0.0477923	0.0518702	0.106886	2.23646	2.06064	0.123131	0.0551434	0.0253638	2.23293	4.85461	2.2347	3.45762	1.16008	1.78978
A0A0H3C9Y4	CCNA_02255	spmX	Lysozyme OS=Caulobacter crescentus (strain NA1000 / CB15N) GN=spmX PE=3 SV=1 - [A0A0H3C9Y4_CAUCN]	0.044295	0.0417471	0.101819	2.29866	2.43895	0.119256	0.0549701	0.0179368	2.16947	6.64868	2.23406	4.54382	1.15967	2.1839
A0A0H3C596	CCNA_00411	CCNA_00411	Uncharacterized protein OS=Caulobacter crescentus (strain NA1000 / CB15N) GN=CCNA_00411 PE=4 SV=1 - [A0A0H3C596_CAUCN]	0.038732	0.0501591	0.0819064	2.1147	1.63293	0.116676	0.0496344	0.0334254	2.35071	3.49064	2.2327	2.56178	1.15879	1.35715
A0A0H3CBQ9	CCNA_02299	ftsE	Cell division ATP-binding protein FtsE OS=Caulobacter crescentus (strain NA1000 / CB15N) GN=ftsE PE=4 SV=1 - [A0A0H3CBQ9_CAUCN]	0.0352304	0.0429435	0.086473	2.4545	2.01364	0.116306	0.0578949	0.0317519	2.00891	3.66296	2.23171	2.8383	1.15815	1.50503
A0A0H3CCN1	CCNA_03847	nth	Endonuclease III OS=Caulobacter crescentus (strain NA1000 / CB15N) GN=nth PE=3 SV=1 - [A0A0H3CCN1_CAUCN]	0.041628	0.0681065	0.0909462	2.18473	1.33535	0.11582	0.0508334	0.0328737	2.27842	3.52318	2.23158	2.42927	1.15807	1.28052
A0A0H3CAW2	CCNA_03153	CCNA_03153	Biofilm formation and stress response factor BsmA OS=Caulobacter crescentus (strain NA1000 / CB15N) GN=CCNA_03153 PE=4 SV=1 - [A0A0H3CAW2_CAUCN]	0.0413222	0.0643478	0.0996645	2.41189	1.54884	0.120016	0.0586096	0.0378392	2.04772	3.17174	2.2298	2.36029	1.15692	1.23896
A0A0H3C4F3	CCNA_00074	CCNA_00074	Multifunctional fatty acid oxidation complex subunit alpha FadJ OS=Caulobacter crescentus (strain NA1000 / CB15N) GN=CCNA_00074 PE=4 SV=1 - [A0A0H3C4F3_CAUCN]	0.0408075	0.0513031	0.0869482	2.13069	1.6948	0.117166	0.0503469	0.0252532	2.32718	4.63966	2.22893	3.16723	1.15635	1.66322
A0A0H3C4Y4	CCNA_00923	CCNA_00923	Uncharacterized protein OS=Caulobacter crescentus (strain NA1000 / CB15N) GN=CCNA_00923 PE=4 SV=1 - [A0A0H3C4Y4_CAUCN]	0.0378387	0.0475737	0.0736928	1.94755	1.54903	0.111223	0.0443361	0.0237316	2.50864	4.68671	2.22809	3.11787	1.15581	1.64056
A0A0H3C5V3	CCNA_00899	prfA	Peptide chain release factor 1 OS=Caulobacter crescentus (strain NA1000 / CB15N) GN=prfA PE=3 SV=1 - [A0A0H3C5V3_CAUCN]	0.0418314	0.0580839	0.0867933	2.07483	1.49427	0.116786	0.0490627	0.0278846	2.38035	4.18821	2.22759	2.84124	1.15549	1.50652
A0A0H3C6U0	CCNA_01521	CCNA_01521	Putative exported protein OS=Caulobacter crescentus (strain NA1000 / CB15N) GN=CCNA_01521 PE=4 SV=1 - [A0A0H3C6U0_CAUCN]	0.0491591	0.0555291	0.110338	2.24452	1.98704	0.1249	0.0565267	0.0329665	2.20958	3.78871	2.22705	2.88787	1.15513	1.53001
A0A0H3C7X4	CCNA_01986	lpxB	Lipid-A-disaccharide synthase OS=Caulobacter crescentus (strain NA1000 / CB15N) GN=lpxB PE=3 SV=1 - [A0A0H3C7X4_CAUCN]	0.045986	0.0676677	0.0941804	2.04802	1.39181	0.121912	0.0506836	0.0503948	2.40536	2.41914	2.22669	1.90547	1.1549	0.930149
A0A0H3CD50	CCNA_03383	CCNA_03383	Multidrug/protein/lipid ABC transporter family, ATP-binding and permease protein OS=Caulobacter crescentus (strain NA1000 / CB15N) GN=CCNA_03383 PE=4 SV=1 - [A0A0H3CD50_CAUCN]	0.0409044	0.0535614	0.0973759	2.38057	1.81802	0.117863	0.0568746	0.029031	2.07232	4.05988	2.22645	2.93895	1.15474	1.5553
A0A0H3C6U1	CCNA_01527	fljL	Flagellin OS=Caulobacter crescentus (strain NA1000 / CB15N) GN=fljL PE=3 SV=1 - [A0A0H3C6U1_CAUCN]	0.0445558	0.0642893	0.0989603	2.22104	1.5393	0.12981	0.0582111	0.0330769	2.22999	3.92449	2.22552	2.73189	1.15414	1.4499
A0A0H3CAX2	CCNA_02587	CCNA_02587	Histidine kinase OS=Caulobacter crescentus (strain NA1000 / CB15N) GN=CCNA_02587 PE=4 SV=1 - [A0A0H3CAX2_CAUCN]	0.0426931	0.0448932	0.0981121	2.29808	2.18546	0.125988	0.0585265	0.0332464	2.15267	3.78953	2.22538	2.98749	1.15405	1.57894
A0A0H3CAG3	CCNA_02358	CCNA_02358	FMN reductase OS=Caulobacter crescentus (strain NA1000 / CB15N) GN=CCNA_02358 PE=4 SV=1 - [A0A0H3CAG3_CAUCN]	0.0490467	0.0662968	0.108277	2.20762	1.63321	0.123584	0.0550965	0.0339197	2.24304	3.64343	2.22533	2.63832	1.15402	1.39962
A0A0H3C6S2	CCNA_01500	CCNA_01500	Uncharacterized protein OS=Caulobacter crescentus (strain NA1000 / CB15N) GN=CCNA_01500 PE=4 SV=1 - [A0A0H3C6S2_CAUCN]	0.0444673	0.0540907	0.0938662	2.11091	1.73535	0.131161	0.0560583	0.0123581	2.33973	10.6134	2.22532	6.17438	1.15401	2.62629
A0A0H3C6S4	CCNA_00956	flhA	Flagellar biosynthesis protein FlhA OS=Caulobacter crescentus (strain NA1000 / CB15N) GN=flhA PE=4 SV=1 - [A0A0H3C6S4_CAUCN]	0.0287955	0.0524099	0.0973089	3.37931	1.85669	0.0982898	0.0918733	0.0206148	1.06984	4.76793	2.22458	3.31231	1.15353	1.72784
A0A0H3ICS3	CCNA_03893	CCNA_03893	Uncharacterized protein OS=Caulobacter crescentus (strain NA1000 / CB15N) GN=CCNA_03893 PE=4 SV=1 - [A0A0H3ICS3_CAUCN]	0.041876	0.0473939	0.0916817	2.18936	1.93446	0.115437	0.0510851	0.0309011	2.25969	3.73568	2.22453	2.83507	1.1535	1.50338
A0A0H3C5M5	CCNA_00824	CCNA_00824	GntR-family transcriptional regulator OS=Caulobacter crescentus (strain NA1000 / CB15N) GN=CCNA_00824 PE=4 SV=1 - [A0A0H3C5M5_CAUCN]	0.0337945	0.0492469	0.0827133	2.44754	1.67956	0.108304	0.0541341	0.0250917	2.00066	4.31632	2.2241	2.99794	1.15322	1.58397
A0A0H3CCS4	CCNA_03665	CCNA_03665	DctA-YdbH superfamily protein OS=Caulobacter crescentus (strain NA1000 / CB15N) GN=CCNA_03665 PE=4 SV=1 - [A0A0H3CCS4_CAUCN]	0.0429166	0.0527099	0.103316	2.40736	1.96009	0.115168	0.0566235	0.0299531	2.03393	3.84495	2.22065	2.90252	1.15098	1.5373
A0A0H3C4S8	CCNA_00238	chvG	Two-component sensor histidine kinase chvG OS=Caulobacter crescentus (strain NA1000 / CB15N) GN=chvG PE=4 SV=1 - [A0A0H3C4S8_CAUCN]	0.0417903	0.0509066	0.103582	2.47862	2.03475	0.122774	0.0625586	0.0262779	1.96255	4.67216	2.22058	3.35345	1.15094	1.74565
B8H618	CCNA_01621	rpoZ	DNA-directed RNA polymerase subunit omega OS=Caulobacter crescentus (strain NA1000 / CB15N) GN=rpoZ PE=3 SV=1 - [RPOZ_CAUCN]	0.0453095	0.0550729	0.0970443	2.14181	1.76211	0.115034	0.0500335	0.0344496	2.29914	3.33919	2.22047	2.55065	1.15087	1.35086
A0A0H3CAX1	CCNA_03163	CCNA_03163	Peptidylprolyl isomerase OS=Caulobacter crescentus (strain NA1000 / CB15N) GN=CCNA_03163 PE=4 SV=1 - [A0A0H3CAX1_CAUCN]	0.0448973	0.0458105	0.098529	2.19454	2.1508	0.116444	0.051839	0.0274438	2.24626	4.24299	2.2204	3.19689	1.15082	1.67667
A0A0H3C6D1	CCNA_00257	ahcY	Adenosylhomocysteinase OS=Caulobacter crescentus (strain NA1000 / CB15N) GN=ahcY PE=3 SV=1 - [A0A0H3C6D1_CAUCN]	0.0380746	0.0525917	0.0804684	2.11344	1.53006	0.115068	0.049476	0.0285613	2.32573	4.02879	2.21958	2.77943	1.15029	1.47479
A0A0H3C847	CCNA_01453	CCNA_01453	Electron transport complex I subunit, NADH-ubiquinone oxidoreductase OS=Caulobacter crescentus (strain NA1000 / CB15N) GN=CCNA_01453 PE=4 SV=1 - [A0A0H3C847_CAUCN]	0.0362491	0.0572495	0.0783431	2.16124	1.36845	0.0966418	0.0424257	0.0280114	2.27791	3.45009	2.21957	2.40927	1.15028	1.26859
A0A0H3CAP0	CCNA_02501	CCNA_02501	Type IV secretory pathway, VirB4 ATPase OS=Caulobacter crescentus (strain NA1000 / CB15N) GN=CCNA_02501 PE=4 SV=1 - [A0A0H3CAP0_CAUCN]	0.0387384	0.0688056	0.0925214	2.38837	1.34468	0.127953	0.0624405	0.0254739	2.0492	5.0229	2.21878	3.18379	1.14977	1.67075
A0A0H3C6K5	CCNA_00895	CCNA_00895	Uncharacterized protein OS=Caulobacter crescentus (strain NA1000 / CB15N) GN=CCNA_00895 PE=4 SV=1 - [A0A0H3C6K5_CAUCN]	0.0354163	0.0482496	0.0807973	2.28136	1.67457	0.105914	0.0491248	0.0282822	2.15602	3.7449	2.21869	2.70974	1.14971	1.43815
A0A0H3C529	CCNA_00343	odhB	Dihydrolipoyllysine-residue succinyltransferase component of 2-oxoglutarate dehydrogenase complex OS=Caulobacter crescentus (strain NA1000 / CB15N) GN=odhB PE=3 SV=1 - [A0A0H3C529_CAUCN]	0.0389276	0.056594	0.0849089	2.1812	1.50032	0.120651	0.053503	0.0335047	2.25504	3.60104	2.21812	2.55068	1.14934	1.35088
B8GW40	CCNA_03878	hemH	Ferrochelatase OS=Caulobacter crescentus (strain NA1000 / CB15N) GN=hemH PE=3 SV=1 - [HEMH_CAUCN]	0.0415951	0.0617719	0.0875239	2.10419	1.41689	0.109409	0.0469437	0.0286376	2.33063	3.82046	2.21741	2.61867	1.14888	1.38884
A0A0H3CCP5	CCNA_03867	CCNA_03867	DNA polymerase III, delta subunit OS=Caulobacter crescentus (strain NA1000 / CB15N) GN=CCNA_03867 PE=4 SV=1 - [A0A0H3CCP5_CAUCN]	0.0405234	0.0617596	0.0950489	2.34553	1.53902	0.116629	0.0558312	0.0321965	2.08896	3.62241	2.21725	2.58071	1.14877	1.36777
A0A0H3C8M7	CCNA_01964	CCNA_01964	NADH dehydrogenase OS=Caulobacter crescentus (strain NA1000 / CB15N) GN=CCNA_01964 PE=4 SV=1 - [A0A0H3C8M7_CAUCN]	0.0518245	0.0605462	0.117119	2.25991	1.93437	0.138818	0.0638431	0.0409625	2.17437	3.38891	2.21714	2.66164	1.1487	1.41232
A0A0H3C9Z2	CCNA_02152	CCNA_02152	Phosphoglycerate mutase OS=Caulobacter crescentus (strain NA1000 / CB15N) GN=CCNA_02152 PE=4 SV=1 - [A0A0H3C9Z2_CAUCN]	0.0435479	0.0610376	0.098501	2.2619	1.61378	0.110224	0.0507493	0.024523	2.17193	4.49472	2.21692	3.05425	1.14855	1.61082
A0A0H3CE50	CCNA_03173	CCNA_03173	Hydrophobic ligand-binding SRPBCC domain protein OS=Caulobacter crescentus (strain NA1000 / CB15N) GN=CCNA_03173 PE=4 SV=1 - [A0A0H3CE50_CAUCN]	0.0416541	0.0427516	0.103664	2.48868	2.4248	0.113089	0.0581903	0.0349174	1.94343	3.23876	2.21606	2.83178	1.148	1.50171
A0A0H3CCR6	CCNA_03652	CCNA_03652	ATP-dependent nuclease subunit A OS=Caulobacter crescentus (strain NA1000 / CB15N) GN=CCNA_03652 PE=3 SV=1 - [A0A0H3CCR6_CAUCN]	0.03909	0.0510394	0.0901932	2.30732	1.76713	0.120174	0.0565716	0.0223129	2.12428	5.38586	2.2158	3.5765	1.14783	1.83855
A0A0H3CD08	CCNA_02752	CCNA_02752	GAF/PAS-family histidine kinase/receiver protein OS=Caulobacter crescentus (strain NA1000 / CB15N) GN=CCNA_02752 PE=4 SV=1 - [A0A0H3CD08_CAUCN]	0.0434587	0.0495678	0.10142	2.3337	2.04608	0.136155	0.064945	0.0228909	2.09646	5.94797	2.21508	3.99702	1.14736	1.99893
A0A0H3C7C2	CCNA_01439	CCNA_01439	dTDP-glucose 4,6-dehydratase OS=Caulobacter crescentus (strain NA1000 / CB15N) GN=CCNA_01439 PE=4 SV=1 - [A0A0H3C7C2_CAUCN]	0.0548712	0.0520155	0.0876667	1.59768	1.6854	0.125375	0.0442656	0.0182288	2.83234	6.87787	2.21501	4.28163	1.14731	2.09816
B8H4W6	CCNA_03475	thrB	Homoserine kinase OS=Caulobacter crescentus (strain NA1000 / CB15N) GN=thrB PE=3 SV=1 - [KHSE_CAUCN]	0.032797	0.0398661	0.0622538	1.89816	1.56157	0.0971705	0.038416	0.0230608	2.52943	4.21366	2.21379	2.88761	1.14652	1.52988
A0A0H3CBT9	CCNA_02912	CCNA_02912	Prolyl 4-hydroxylase, alpha subunit OS=Caulobacter crescentus (strain NA1000 / CB15N) GN=CCNA_02912 PE=4 SV=1 - [A0A0H3CBT9_CAUCN]	0.0377906	0.0497196	0.0754791	1.9973	1.5181	0.107696	0.0443154	0.0265757	2.43022	4.05242	2.21376	2.78526	1.1465	1.47781
A0A0H3C844	CCNA_00912	CCNA_00912	Beta-lactamase family protein OS=Caulobacter crescentus (strain NA1000 / CB15N) GN=CCNA_00912 PE=4 SV=1 - [A0A0H3C844_CAUCN]	0.0337099	0.0593197	0.0836929	2.48274	1.41088	0.105835	0.0544892	0.0156595	1.94231	6.75853	2.21252	4.08471	1.14569	2.03023
A0A0H3CCV1	CCNA_03338	tolB	Protein TolB OS=Caulobacter crescentus (strain NA1000 / CB15N) GN=tolB PE=3 SV=1 - [A0A0H3CCV1_CAUCN]	0.0449471	0.0532847	0.09968	2.21772	1.87071	0.12304	0.0557468	0.040805	2.20712	3.01531	2.21242	2.44301	1.14563	1.28866
A0A0H3C574	CCNA_00987	CCNA_00987	Stress response protein CsbD OS=Caulobacter crescentus (strain NA1000 / CB15N) GN=CCNA_00987 PE=3 SV=1 - [A0A0H3C574_CAUCN]	0.0324423	0.0416868	0.0752316	2.31893	1.80469	0.0917165	0.043553	0.0250706	2.10586	3.65833	2.2124	2.73151	1.14561	1.4497
A0A0H3CAY8	CCNA_02561	stpB	Stalk cross-band protein StpB OS=Caulobacter crescentus (strain NA1000 / CB15N) GN=stpB PE=1 SV=1 - [A0A0H3CAY8_CAUCN]	0.0439095	0.0598313	0.0944503	2.15102	1.57861	0.117678	0.0518349	0.033308	2.27025	3.53304	2.21064	2.55582	1.14446	1.35379
A0A0H3C6F8	CCNA_01081	CCNA_01081	Uncharacterized protein OS=Caulobacter crescentus (strain NA1000 / CB15N) GN=CCNA_01081 PE=4 SV=1 - [A0A0H3C6F8_CAUCN]	0.0421874	0.0481039	0.13833	3.27894	2.87565	0.090906	0.079596	0.029698	1.14209	3.06101	2.21052	2.96833	1.14438	1.56965
A0A0H3CD03	CCNA_02747	CCNA_02747	Lipoprotein OS=Caulobacter crescentus (strain NA1000 / CB15N) GN=CCNA_02747 PE=3 SV=1 - [A0A0H3CD03_CAUCN]	0.0430112	0.0440242	0.0903551	2.10074	2.05239	0.114956	0.049608	0.02582	2.31729	4.45221	2.20901	3.2523	1.1434	1.70146
A0A0H3C629	CCNA_00545	CCNA_00545	Acetoacetyl-CoA reductase OS=Caulobacter crescentus (strain NA1000 / CB15N) GN=CCNA_00545 PE=4 SV=1 - [A0A0H3C629_CAUCN]	0.0413813	0.0560902	0.0855533	2.06744	1.52528	0.112359	0.0478449	0.0275487	2.3484	4.07857	2.20792	2.80192	1.14269	1.48642
A0A0H3CBQ1	CCNA_03202	CCNA_03202	Lipid A 3-O-deacylase PagL OS=Caulobacter crescentus (strain NA1000 / CB15N) GN=CCNA_03202 PE=4 SV=1 - [A0A0H3CBQ1_CAUCN]	0.044133	0.0516698	0.1	2.26588	1.93537	0.11433	0.0531995	0.026414	2.14908	4.32838	2.20748	3.13187	1.1424	1.64703
A0A0H3C6E7	CCNA_00707	CCNA_00707	Conserved hypothetical membrane protein OS=Caulobacter crescentus (strain NA1000 / CB15N) GN=CCNA_00707 PE=4 SV=1 - [A0A0H3C6E7_CAUCN]	0.0461247	0.0475443	0.101975	2.21085	2.14484	0.121463	0.0551719	0.0301756	2.20154	4.02522	2.2062	3.08503	1.14156	1.62528
A0A0H3CA59	CCNA_02231	CCNA_02231	ABC transporter ATP-binding protein OS=Caulobacter crescentus (strain NA1000 / CB15N) GN=CCNA_02231 PE=4 SV=1 - [A0A0H3CA59_CAUCN]	0.0429282	0.0475096	0.0962018	2.24099	2.02489	0.117408	0.0540757	0.0288049	2.17118	4.07597	2.20609	3.05043	1.14149	1.60901
A0A0H3C9K0	CCNA_02624	ftsA	Cell division protein FtsA OS=Caulobacter crescentus (strain NA1000 / CB15N) GN=ftsA PE=3 SV=1 - [A0A0H3C9K0_CAUCN]	0.0452405	0.0471716	0.106535	2.35487	2.25846	0.120215	0.0584756	0.0311544	2.05582	3.85868	2.20534	3.05857	1.141	1.61286
A0A0H3C9E0	CCNA_02052	parE	DNA topoisomerase 4 subunit B OS=Caulobacter crescentus (strain NA1000 / CB15N) GN=parE PE=3 SV=1 - [A0A0H3C9E0_CAUCN]	0.0419831	0.0467619	0.101283	2.41247	2.16592	0.118587	0.059448	0.0281815	1.9948	4.20798	2.20363	3.18695	1.13988	1.67218
A0A0H3CF65	CCNA_03528	CCNA_03528	Ribosomal RNA small subunit methyltransferase E OS=Caulobacter crescentus (strain NA1000 / CB15N) GN=CCNA_03528 PE=3 SV=1 - [A0A0H3CF65_CAUCN]	0.0390246	0.0553222	0.0783665	2.00813	1.41655	0.11872	0.0494878	0.0254852	2.39897	4.65839	2.20355	3.03747	1.13983	1.60287
A0A0H3C6W6	CCNA_01250	CCNA_01250	FecCD-family transporter protein OS=Caulobacter crescentus (strain NA1000 / CB15N) GN=CCNA_01250 PE=3 SV=1 - [A0A0H3C6W6_CAUCN]	0.0416623	0.0553722	0.0984201	2.36233	1.77743	0.115039	0.0562741	0.0182878	2.04427	6.29052	2.2033	4.03397	1.13967	2.0122
A0A0H3C2J6	CCNA_00024	CCNA_00024	Uroporphyrin-III C-methyltransferase/Precorrin-2 dehydrogenase/Sirohydrochlorin ferrochelatase OS=Caulobacter crescentus (strain NA1000 / CB15N) GN=CCNA_00024 PE=4 SV=1 - [A0A0H3C2J6_CAUCN]	0.0390648	0.0517147	0.0805571	2.06214	1.55772	0.106622	0.0454892	0.0285195	2.3439	3.73858	2.20302	2.64815	1.13948	1.40498
A0A0H3C7B5	CCNA_01184	CCNA_01184	MutT/nudix family hydrolase OS=Caulobacter crescentus (strain NA1000 / CB15N) GN=CCNA_01184 PE=4 SV=1 - [A0A0H3C7B5_CAUCN]	0.0265563	0.0369532	0.0680126	2.56107	1.84051	0.10864	0.0590097	0.023307	1.84105	4.66124	2.20106	3.25087	1.1382	1.70083
A0A0H3C3S0	CCNA_00451	CCNA_00451	TonB-dependent receptor OS=Caulobacter crescentus (strain NA1000 / CB15N) GN=CCNA_00451 PE=4 SV=1 - [A0A0H3C3S0_CAUCN]	0.0522395	0.0504378	0.108167	2.0706	2.14456	0.13498	0.057906	0.0280935	2.33103	4.80469	2.20081	3.47463	1.13804	1.79686
A0A0H3C530	CCNA_00971	CCNA_00971	Hydroxyacylglutathione hydrolase OS=Caulobacter crescentus (strain NA1000 / CB15N) GN=CCNA_00971 PE=4 SV=1 - [A0A0H3C530_CAUCN]	0.0407745	0.0446637	0.0959896	2.35416	2.14916	0.11033	0.0538981	0.0247778	2.04701	4.45278	2.20058	3.30097	1.13789	1.72289
A0A0H3CBV1	CCNA_03233	CCNA_03233	Acetyl ornithine aminotransferase OS=Caulobacter crescentus (strain NA1000 / CB15N) GN=CCNA_03233 PE=3 SV=1 - [A0A0H3CBV1_CAUCN]	0.0333907	0.050113	0.0906729	2.71552	1.80937	0.109621	0.0650653	0.0294523	1.68479	3.72199	2.20015	2.76568	1.1376	1.46763
A0A0H3C9W1	CCNA_02230	CCNA_02230	Gluconate 2-dehydrogenase OS=Caulobacter crescentus (strain NA1000 / CB15N) GN=CCNA_02230 PE=3 SV=1 - [A0A0H3C9W1_CAUCN]	0.0379461	0.0420578	0.0808661	2.13108	1.92274	0.112646	0.0496865	0.025747	2.26714	4.37511	2.19911	3.14892	1.13692	1.65486
A0A0H3CEN8	CCNA_03353	CCNA_03353	Metallophosphatase domain protein OS=Caulobacter crescentus (strain NA1000 / CB15N) GN=CCNA_03353 PE=4 SV=1 - [A0A0H3CEN8_CAUCN]	0.0390691	0.0525796	0.0892782	2.28514	1.69796	0.109881	0.0520671	0.0272995	2.11037	4.025	2.19775	2.86148	1.13603	1.51676
B8H1Z0	CCNA_00864	xylB	D-xylose 1-dehydrogenase OS=Caulobacter crescentus (strain NA1000 / CB15N) GN=xylB PE=1 SV=1 - [XDH_CAUCN]	0.0335385	0.0445552	0.066272	1.976	1.48741	0.104262	0.0431125	0.0317261	2.41836	3.28631	2.19718	2.38686	1.13565	1.25511
A0A0H3C512	CCNA_00319	CCNA_00319	Acetyltransferase, GNAT family OS=Caulobacter crescentus (strain NA1000 / CB15N) GN=CCNA_00319 PE=4 SV=1 - [A0A0H3C512_CAUCN]	0.0407902	0.0516103	0.079865	1.95794	1.54746	0.110476	0.0453619	0.0285358	2.43544	3.87148	2.19669	2.70947	1.13533	1.43801
A0A0H3C2K6	CCNA_00037	CCNA_00037	Esterase lipase family protein OS=Caulobacter crescentus (strain NA1000 / CB15N) GN=CCNA_00037 PE=4 SV=1 - [A0A0H3C2K6_CAUCN]	0.0509244	0.0799621	0.106961	2.10039	1.33765	0.132284	0.0577236	0.036964	2.29168	3.57872	2.19603	2.45818	1.1349	1.29759
A0A0H3CDE5	CCNA_03485	CCNA_03485	Membrane protease family, stomatin/prohibitin-like protein OS=Caulobacter crescentus (strain NA1000 / CB15N) GN=CCNA_03485 PE=4 SV=1 - [A0A0H3CDE5_CAUCN]	0.0497869	0.0536573	0.0973022	1.95437	1.8134	0.116525	0.0478257	0.0267877	2.43645	4.34993	2.19541	3.08167	1.13449	1.62371
B8GX62	CCNA_02087	CCNA_02087	Deoxyguanosinetriphosphate triphosphohydrolase-like protein OS=Caulobacter crescentus (strain NA1000 / CB15N) GN=CCNA_02087 PE=3 SV=1 - [DGTL1_CAUCN]	0.0408269	0.0582891	0.0916243	2.24421	1.57189	0.115217	0.0537133	0.0300521	2.14503	3.83391	2.19462	2.7029	1.13397	1.43451
A0A0H3C6R7	CCNA_00950	fliF	Flagellar M-ring protein OS=Caulobacter crescentus (strain NA1000 / CB15N) GN=fliF PE=3 SV=1 - [A0A0H3C6R7_CAUCN]	0.0480494	0.0560738	0.105333	2.19217	1.87846	0.123661	0.0562867	0.0278525	2.19698	4.43984	2.19458	3.15915	1.13394	1.65954
A0A0H3C6T3	CCNA_00968	CCNA_00968	Gluconate kinase OS=Caulobacter crescentus (strain NA1000 / CB15N) GN=CCNA_00968 PE=4 SV=1 - [A0A0H3C6T3_CAUCN]	0.0345801	0.0557626	0.0845926	2.44628	1.51701	0.109436	0.0563632	0.0274384	1.94162	3.98843	2.19395	2.75272	1.13353	1.46086
A0A0H3CAI9	CCNA_02708	CCNA_02708	Rrf2 family protein OS=Caulobacter crescentus (strain NA1000 / CB15N) GN=CCNA_02708 PE=4 SV=1 - [A0A0H3CAI9_CAUCN]	0.0333437	0.0447339	0.0807052	2.42041	1.80412	0.110492	0.0562498	0.0156416	1.9643	7.06398	2.19236	4.43405	1.13248	2.14862
A0A0H3C4Q6	CCNA_00840	CCNA_00840	Sialic acid-specific 9-O-acetylesterase OS=Caulobacter crescentus (strain NA1000 / CB15N) GN=CCNA_00840 PE=4 SV=1 - [A0A0H3C4Q6_CAUCN]	0.0411364	0.0463764	0.0799672	1.94395	1.72431	0.109216	0.044763	0.021095	2.43988	5.17735	2.19192	3.45083	1.13219	1.78694
B8GW65	CCNA_01792	rpmF	50S ribosomal protein L32 OS=Caulobacter crescentus (strain NA1000 / CB15N) GN=rpmF PE=3 SV=1 - [RL32_CAUCN]	0.0462047	0.069858	0.0913729	1.97757	1.30798	0.120397	0.0500598	0.0295241	2.40507	4.07794	2.19132	2.69296	1.1318	1.42919
A0A0H3C7X2	CCNA_01432	fabH	3-oxoacyl-[acyl-carrier-protein] synthase 3 OS=Caulobacter crescentus (strain NA1000 / CB15N) GN=fabH PE=3 SV=1 - [A0A0H3C7X2_CAUCN]	0.040281	0.0526974	0.0929276	2.30698	1.76342	0.114734	0.0552977	0.0275644	2.07484	4.1624	2.19091	2.96291	1.13153	1.56701
A0A0H3C994	CCNA_01851	qoxA	Ubiquinol oxidase subunit 2 OS=Caulobacter crescentus (strain NA1000 / CB15N) GN=qoxA PE=3 SV=1 - [A0A0H3C994_CAUCN]	0.0526696	0.0593891	0.109449	2.07802	1.84291	0.118856	0.0516079	0.0233492	2.30307	5.09038	2.19055	3.46664	1.13129	1.79354
A0A0H3C6P0	CCNA_01473	fixI	E1-E2 cation pump ATPase fixI OS=Caulobacter crescentus (strain NA1000 / CB15N) GN=fixI PE=3 SV=1 - [A0A0H3C6P0_CAUCN]	0.0346406	0.0438552	0.076125	2.19756	1.73583	0.120518	0.0553881	0.0294441	2.17588	4.09312	2.18672	2.91447	1.12877	1.54323
A0A0H3C723	CCNA_01347	CCNA_01347	Uncharacterized protein OS=Caulobacter crescentus (strain NA1000 / CB15N) GN=CCNA_01347 PE=4 SV=1 - [A0A0H3C723_CAUCN]	0.0410828	0.0635992	0.104796	2.55084	1.64775	0.121707	0.0668217	0.0368947	1.82137	3.29876	2.1861	2.47326	1.12836	1.30641
A0A0H3CA05	CCNA_02169	CCNA_02169	Thioesterase superfamily protein OS=Caulobacter crescentus (strain NA1000 / CB15N) GN=CCNA_02169 PE=4 SV=1 - [A0A0H3CA05_CAUCN]	0.0393918	0.0519748	0.0819048	2.07923	1.57586	0.122448	0.0534443	0.029	2.29112	4.22233	2.18518	2.89909	1.12775	1.5356
A0A0H3C9E9	CCNA_02275	CCNA_02275	ABC transporter, periplasmic component OS=Caulobacter crescentus (strain NA1000 / CB15N) GN=CCNA_02275 PE=4 SV=1 - [A0A0H3C9E9_CAUCN]	0.0586785	0.175932	0.157794	2.68913	0.8969	0.0726012	0.0431912	0.0405414	1.68093	1.79079	2.18503	1.34385	1.12765	0.426368
B8GYM1	CCNA_02329	xseA	Exodeoxyribonuclease 7 large subunit OS=Caulobacter crescentus (strain NA1000 / CB15N) GN=xseA PE=3 SV=1 - [EX7L_CAUCN]	0.0412347	0.0643307	0.105753	2.56465	1.64389	0.114183	0.0633956	0.0341336	1.80112	3.34519	2.18289	2.49454	1.12624	1.31877
A0A0H3C9F2	CCNA_02064	lpxC	UDP-3-O-acyl-N-acetylglucosamine deacetylase OS=Caulobacter crescentus (strain NA1000 / CB15N) GN=lpxC PE=3 SV=1 - [A0A0H3C9F2_CAUCN]	0.045145	0.0544638	0.0898185	1.98956	1.64914	0.123347	0.0519794	0.0311265	2.373	3.96276	2.18128	2.80595	1.12517	1.48849
A0A0H3CC71	CCNA_03041	cpaB	Pilus assembly protein CpaB OS=Caulobacter crescentus (strain NA1000 / CB15N) GN=cpaB PE=4 SV=1 - [A0A0H3CC71_CAUCN]	0.0446889	0.0432748	0.082253	1.84057	1.90071	0.125288	0.0496898	0.0221879	2.5214	5.64667	2.18098	3.77369	1.12498	1.91598
A0A0H3CCW8	CCNA_03281	CCNA_03281	AsnC-family transcriptional regulator OS=Caulobacter crescentus (strain NA1000 / CB15N) GN=CCNA_03281 PE=4 SV=1 - [A0A0H3CCW8_CAUCN]	0.043996	0.0462577	0.0895407	2.0352	1.93569	0.111812	0.048145	0.0276366	2.3224	4.04579	2.1788	2.99074	1.12353	1.5805
A0A0H3CC36	CCNA_03040	cpaC	Outer membrane pilus secretion channel CpaC OS=Caulobacter crescentus (strain NA1000 / CB15N) GN=cpaC PE=3 SV=1 - [A0A0H3CC36_CAUCN]	0.0506828	0.0513831	0.116796	2.30445	2.27304	0.121278	0.0592006	0.0235213	2.0486	5.1561	2.17652	3.71457	1.12202	1.89319
A0A0H3C3Q3	CCNA_00078	CCNA_00078	Acyl-CoA dehydrogenase OS=Caulobacter crescentus (strain NA1000 / CB15N) GN=CCNA_00078 PE=3 SV=1 - [A0A0H3C3Q3_CAUCN]	0.0417853	0.0555493	0.0810327	1.93926	1.45875	0.123256	0.0511109	0.0245582	2.41154	5.01895	2.1754	3.23885	1.12128	1.69548
A0A0H3C7W4	CCNA_01359	iolB	Myo-inositol catabolism protein IolB OS=Caulobacter crescentus (strain NA1000 / CB15N) GN=iolB PE=4 SV=1 - [A0A0H3C7W4_CAUCN]	0.045176	0.0838514	0.0980702	2.17085	1.16957	0.133091	0.0610529	0.0496092	2.17993	2.68279	2.17539	1.92618	1.12127	0.945741
A0A0H3CEE4	CCNA_03798	CCNA_03798	tRNA 2-methylthioadenosine synthase-like protein OS=Caulobacter crescentus (strain NA1000 / CB15N) GN=CCNA_03798 PE=4 SV=1 - [A0A0H3CEE4_CAUCN]	0.0441107	0.0514347	0.107318	2.43292	2.08649	0.110781	0.0578129	0.0271541	1.91619	4.0797	2.17456	3.0831	1.12072	1.62438
A0A0H3CB66	CCNA_02128	CCNA_02128	Acyl-CoA dehydrogenase OS=Caulobacter crescentus (strain NA1000 / CB15N) GN=CCNA_02128 PE=3 SV=1 - [A0A0H3CB66_CAUCN]	0.0484105	0.0808131	0.107429	2.21913	1.32935	0.117383	0.0551106	0.0342714	2.12994	3.42509	2.17454	2.37722	1.12071	1.24927
A0A0H3CB95	CCNA_02702	CCNA_02702	Xanthine dehydrogenase small subunit OS=Caulobacter crescentus (strain NA1000 / CB15N) GN=CCNA_02702 PE=4 SV=1 - [A0A0H3CB95_CAUCN]	0.0374918	0.0544694	0.0740617	1.97541	1.35969	0.118695	0.0500324	0.0337201	2.37235	3.51999	2.17388	2.43984	1.12027	1.28679
A0A0H3CA96	CCNA_02903	CCNA_02903	Bifunctional D-altronate/D-mannonate dehydratase OS=Caulobacter crescentus (strain NA1000 / CB15N) GN=CCNA_02903 PE=4 SV=1 - [A0A0H3CA96_CAUCN]	0.0403675	0.0618791	0.0873644	2.16423	1.41186	0.106439	0.0487921	0.0414898	2.18148	2.56543	2.17285	1.98864	1.11959	0.991783
A0A0H3CDA5	CCNA_03444	CCNA_03444	TonB-dependent receptor OS=Caulobacter crescentus (strain NA1000 / CB15N) GN=CCNA_03444 PE=4 SV=1 - [A0A0H3CDA5_CAUCN]	0.0471576	0.0651105	0.12049	2.55505	1.85055	0.117418	0.0656925	0.0216204	1.78739	5.4309	2.17122	3.64072	1.11851	1.86423
A0A0H3C963	CCNA_01817	ntrX	Nitrogen assimilation regulatory protein ntrX OS=Caulobacter crescentus (strain NA1000 / CB15N) GN=ntrX PE=4 SV=1 - [A0A0H3C963_CAUCN]	0.0422406	0.0544684	0.09906	2.34514	1.81867	0.125221	0.0627088	0.0371377	1.99687	3.3718	2.171	2.59524	1.11836	1.37587
A0A0H3C7L3	CCNA_01533	CCNA_01533	Uncharacterized protein OS=Caulobacter crescentus (strain NA1000 / CB15N) GN=CCNA_01533 PE=4 SV=1 - [A0A0H3C7L3_CAUCN]	0.0525958	0.0452325	0.095058	1.80733	2.10154	0.13264	0.0523412	0.0235479	2.53414	5.63277	2.17073	3.86716	1.11818	1.95127
A0A0H3C6G1	CCNA_01406	CCNA_01406	Metal-dependent hydrolase OS=Caulobacter crescentus (strain NA1000 / CB15N) GN=CCNA_01406 PE=4 SV=1 - [A0A0H3C6G1_CAUCN]	0.0446106	0.0459464	0.102291	2.29298	2.22631	0.11835	0.0577763	0.0245484	2.04841	4.82107	2.1707	3.52369	1.11816	1.81709
A0A0H3C2W3	CCNA_00150	CCNA_00150	PDZ domain family protein OS=Caulobacter crescentus (strain NA1000 / CB15N) GN=CCNA_00150 PE=4 SV=1 - [A0A0H3C2W3_CAUCN]	0.047664	0.055902	0.109279	2.2927	1.95483	0.124816	0.0610234	0.0157627	2.04539	7.91847	2.16904	4.93665	1.11706	2.30353
A0A0H3CC20	CCNA_03618	CCNA_03618	SCO1/SenC family protein OS=Caulobacter crescentus (strain NA1000 / CB15N) GN=CCNA_03618 PE=4 SV=1 - [A0A0H3CC20_CAUCN]	0.0457301	0.0449194	0.0908272	1.98616	2.022	0.115237	0.0490183	0.0232671	2.3509	4.95278	2.16853	3.48739	1.11672	1.80215
A0A0H3CCK6	CCNA_02617	hisC	Histidinol-phosphate aminotransferase OS=Caulobacter crescentus (strain NA1000 / CB15N) GN=hisC PE=3 SV=1 - [A0A0H3CCK6_CAUCN]	0.0341502	0.0459256	0.0668121	1.95642	1.45479	0.112443	0.0472456	0.0259577	2.37997	4.33178	2.1682	2.89328	1.11649	1.53271
A0A0H3C9Y2	CCNA_02138	CCNA_02138	Uncharacterized protein OS=Caulobacter crescentus (strain NA1000 / CB15N) GN=CCNA_02138 PE=4 SV=1 - [A0A0H3C9Y2_CAUCN]	0.0486135	0.061687	0.102741	2.11343	1.66553	0.116628	0.0525496	0.024521	2.21939	4.75625	2.16641	3.21089	1.11531	1.68297
A0A0H3C7U1	CCNA_01394	CCNA_01394	Uracil DNA glycosylase superfamily protein OS=Caulobacter crescentus (strain NA1000 / CB15N) GN=CCNA_01394 PE=4 SV=1 - [A0A0H3C7U1_CAUCN]	0.0366527	0.0509985	0.0797957	2.17707	1.56467	0.0954396	0.0442756	0.0258698	2.15558	3.68923	2.16633	2.62695	1.11525	1.39339
A0A0H3CF85	CCNA_03543	proA	Gamma-glutamyl phosphate reductase OS=Caulobacter crescentus (strain NA1000 / CB15N) GN=proA PE=3 SV=1 - [A0A0H3CF85_CAUCN]	0.0447406	0.0500615	0.0996594	2.22749	1.99074	0.118625	0.056368	0.0261004	2.10448	4.54496	2.16598	3.26785	1.11502	1.70834
A0A0H3CAR0	CCNA_02472	CCNA_02472	Cobalt-zinc-cadmium resistance protein czcB OS=Caulobacter crescentus (strain NA1000 / CB15N) GN=CCNA_02472 PE=4 SV=1 - [A0A0H3CAR0_CAUCN]	0.0461992	0.0527415	0.104105	2.2534	1.97388	0.124243	0.059977	0.0278377	2.07151	4.46312	2.16246	3.2185	1.11267	1.68639
A0A0H3C7V0	CCNA_01344	CCNA_01344	Uncharacterized protein OS=Caulobacter crescentus (strain NA1000 / CB15N) GN=CCNA_01344 PE=4 SV=1 - [A0A0H3C7V0_CAUCN]	0.0428635	0.0496944	0.107086	2.4983	2.15489	0.10415	0.0570612	0.0223984	1.82523	4.64988	2.16177	3.40238	1.11221	1.76655
A0A0H3C379	CCNA_00287	lovK	Photosensory histidine protein kinase LovK OS=Caulobacter crescentus (strain NA1000 / CB15N) GN=lovK PE=4 SV=1 - [A0A0H3C379_CAUCN]	0.043035	0.05008	0.0985952	2.29105	1.96875	0.114081	0.0561412	0.0304869	2.03203	3.74196	2.16154	2.85536	1.11206	1.51367
A0A0H3CB11	CCNA_03206	CCNA_03206	L-serine dehydratase OS=Caulobacter crescentus (strain NA1000 / CB15N) GN=CCNA_03206 PE=4 SV=1 - [A0A0H3CB11_CAUCN]	0.0368887	0.0490113	0.0740658	2.00782	1.5112	0.117566	0.0508001	0.022396	2.31428	5.24941	2.16105	3.3803	1.11173	1.75715
A0A0H3C7H7	CCNA_00657	CCNA_00657	Type I restriction-modification system specificity subunit OS=Caulobacter crescentus (strain NA1000 / CB15N) GN=CCNA_00657 PE=4 SV=1 - [A0A0H3C7H7_CAUCN]	0.0410225	0.0591601	0.090505	2.20623	1.52983	0.113311	0.053555	0.0301951	2.11578	3.75262	2.16101	2.64123	1.1117	1.40121
A0A0H3CD32	CCNA_03769	CCNA_03769	Uncharacterized protein OS=Caulobacter crescentus (strain NA1000 / CB15N) GN=CCNA_03769 PE=4 SV=1 - [A0A0H3CD32_CAUCN]	0.0339856	0.0321864	0.0750296	2.20769	2.3311	0.106259	0.050296	0.0222387	2.11266	4.77809	2.16018	3.5546	1.11115	1.82969
A0A0H3C9Y1	CCNA_01653	CCNA_01653	Peptidyl-prolyl cis-trans isomerase OS=Caulobacter crescentus (strain NA1000 / CB15N) GN=CCNA_01653 PE=3 SV=1 - [A0A0H3C9Y1_CAUCN]	0.0341283	0.0403895	0.060555	1.77433	1.49927	0.105544	0.0414655	0.0256884	2.54535	4.10863	2.15984	2.80395	1.11093	1.48746
A0A0H3C8G2	CCNA_01898	CCNA_01898	Mg-dependent Dnase TatD OS=Caulobacter crescentus (strain NA1000 / CB15N) GN=CCNA_01898 PE=4 SV=1 - [A0A0H3C8G2_CAUCN]	0.0374521	0.0414266	0.0858821	2.29311	2.07312	0.108951	0.0537689	0.0326226	2.02628	3.33974	2.1597	2.70643	1.11083	1.43639
A0A0H3C7M1	CCNA_00708	CCNA_00708	Cobaltochelatase cobT subunit OS=Caulobacter crescentus (strain NA1000 / CB15N) GN=CCNA_00708 PE=4 SV=1 - [A0A0H3C7M1_CAUCN]	0.0411923	0.0565973	0.0914338	2.21968	1.61551	0.120604	0.0574754	0.0352803	2.09836	3.41846	2.15902	2.51699	1.11038	1.3317
B8GZ98	CCNA_00447	cheD	Probable chemoreceptor glutamine deamidase CheD OS=Caulobacter crescentus (strain NA1000 / CB15N) GN=cheD PE=3 SV=1 - [CHED_CAUCN]	0.042249	0.0580025	0.101918	2.41232	1.75714	0.115345	0.0605473	0.0300966	1.90503	3.83248	2.15868	2.79481	1.11015	1.48275
A0A0H3CAI7	CCNA_02466	CCNA_02466	UDP-glucose 4-epimerase OS=Caulobacter crescentus (strain NA1000 / CB15N) GN=CCNA_02466 PE=4 SV=1 - [A0A0H3CAI7_CAUCN]	0.0426033	0.0477776	0.09643	2.26344	2.01831	0.123981	0.0603743	0.0219107	2.05354	5.65849	2.15849	3.8384	1.11002	1.9405
A0A0H3C5S4	CCNA_00867	CCNA_00867	Uncharacterized protein OS=Caulobacter crescentus (strain NA1000 / CB15N) GN=CCNA_00867 PE=4 SV=1 - [A0A0H3C5S4_CAUCN]	0.0404721	0.0356901	0.0804249	1.98717	2.25342	0.126226	0.054202	0.0198001	2.32881	6.37503	2.15799	4.31423	1.10969	2.1091
B8H1H5	CCNA_00833	CCNA_00833	NAD(P)H dehydrogenase (quinone) OS=Caulobacter crescentus (strain NA1000 / CB15N) GN=CCNA_00833 PE=3 SV=1 - [NQOR_CAUCN]	0.0381588	0.0563885	0.0785114	2.05749	1.39233	0.117396	0.0519986	0.0244068	2.25768	4.80998	2.15758	3.10115	1.10942	1.6328
A0A0H3C404	CCNA_00199	CCNA_00199	TadG/vWA-family protein OS=Caulobacter crescentus (strain NA1000 / CB15N) GN=CCNA_00199 PE=4 SV=1 - [A0A0H3C404_CAUCN]	0.0469378	0.0566419	0.0977748	2.08307	1.72619	0.124631	0.0559622	0.0315413	2.22706	3.95136	2.15506	2.83878	1.10773	1.50527
A0A0H3CE34	CCNA_03711	CCNA_03711	Ribosome-associated factor Y OS=Caulobacter crescentus (strain NA1000 / CB15N) GN=CCNA_03711 PE=4 SV=1 - [A0A0H3CE34_CAUCN]	0.0502208	0.0670242	0.111487	2.21993	1.66338	0.116296	0.055697	0.0331147	2.08801	3.51191	2.15397	2.58765	1.107	1.37164
A0A0H3C9U4	CCNA_02459	CCNA_02459	Methylmalonyl-CoA mutase alpha subunit OS=Caulobacter crescentus (strain NA1000 / CB15N) GN=CCNA_02459 PE=4 SV=1 - [A0A0H3C9U4_CAUCN]	0.0411957	0.0506143	0.0825851	2.0047	1.63166	0.121132	0.0526212	0.0310257	2.30197	3.90426	2.15334	2.76796	1.10657	1.46882
A0A0H3C9Z9	CCNA_02271	stpD	Stalk cross-band protein StpD OS=Caulobacter crescentus (strain NA1000 / CB15N) GN=stpD PE=4 SV=1 - [A0A0H3C9Z9_CAUCN]	0.0485808	0.0634404	0.11279	2.32169	1.77789	0.118051	0.0595277	0.0231692	1.98312	5.09516	2.15241	3.43652	1.10595	1.78095
B8GVZ0	CCNA_03828	dut	Deoxyuridine 5'-triphosphate nucleotidohydrolase OS=Caulobacter crescentus (strain NA1000 / CB15N) GN=dut PE=3 SV=1 - [DUT_CAUCN]	0.0208121	0.0293072	0.0614203	2.95118	2.09574	0.0917849	0.0678149	0.0158586	1.35346	5.78769	2.15232	3.94171	1.10589	1.97882
A0A0H3CEW8	CCNA_03429	CCNA_03429	Haloacid dehalogenase superfamily, subfamily IA OS=Caulobacter crescentus (strain NA1000 / CB15N) GN=CCNA_03429 PE=4 SV=1 - [A0A0H3CEW8_CAUCN]	0.0346079	0.0440349	0.0820277	2.3702	1.86279	0.111367	0.0575851	0.0288355	1.93395	3.86214	2.15207	2.86246	1.10573	1.51726
A0A0H3CCG2	CCNA_03171	CCNA_03171	Hybrid sensor histidine kinase/receiver domain protein OS=Caulobacter crescentus (strain NA1000 / CB15N) GN=CCNA_03171 PE=4 SV=1 - [A0A0H3CCG2_CAUCN]	0.0390293	0.0456216	0.0867347	2.2223	1.90118	0.111594	0.0536109	0.0272	2.08156	4.10273	2.15193	3.00195	1.10563	1.5859
A0A0H3C4N4	CCNA_00188	CCNA_00188	ABC transporter ATP-binding protein OS=Caulobacter crescentus (strain NA1000 / CB15N) GN=CCNA_00188 PE=4 SV=1 - [A0A0H3C4N4_CAUCN]	0.0361688	0.042306	0.0824233	2.27885	1.94827	0.111766	0.0552017	0.0257798	2.02469	4.33542	2.15177	3.14184	1.10552	1.65161
A0A0H3C7I7	CCNA_00668	CCNA_00668	Capsular polysaccharide biosynthesis protein OS=Caulobacter crescentus (strain NA1000 / CB15N) GN=CCNA_00668 PE=4 SV=1 - [A0A0H3C7I7_CAUCN]	0.0328502	0.0446285	0.0805082	2.45077	1.80396	0.0905194	0.0488652	0.0339072	1.85243	2.66962	2.1516	2.23679	1.10541	1.16143
A0A0H3CEJ3	CCNA_01298	tuf	Elongation factor Tu OS=Caulobacter crescentus (strain NA1000 / CB15N) GN=tuf PE=3 SV=1 - [A0A0H3CEJ3_CAUCN]	0.0386637	0.0505554	0.0714786	1.84873	1.41387	0.111773	0.0455647	0.0281279	2.45307	3.97376	2.1509	2.69381	1.10494	1.42965
A0A0H3C8J5	CCNA_01064	CCNA_01064	Perosamine synthetase OS=Caulobacter crescentus (strain NA1000 / CB15N) GN=CCNA_01064 PE=3 SV=1 - [A0A0H3C8J5_CAUCN]	0.0369474	0.0465982	0.0767114	2.07623	1.64623	0.112344	0.0505465	0.0250074	2.22259	4.49242	2.14941	3.06933	1.10394	1.61792
B8H610	CCNA_01613	mreC	Cell shape-determining protein MreC OS=Caulobacter crescentus (strain NA1000 / CB15N) GN=mreC PE=1 SV=1 - [MREC_CAUCN]	0.0481369	0.0445811	0.0874032	1.81572	1.96054	0.12521	0.0505125	0.0218961	2.47879	5.71834	2.14725	3.83944	1.10249	1.9409
B8H4D6	CCNA_01308	rplW	50S ribosomal protein L23 OS=Caulobacter crescentus (strain NA1000 / CB15N) GN=rplW PE=3 SV=1 - [RL23_CAUCN]	0.0515093	0.0881234	0.104443	2.02765	1.18519	0.147271	0.0649702	0.0408764	2.26675	3.60284	2.1472	2.39402	1.10246	1.25943
A0A0H3C4M8	CCNA_00803	CCNA_00803	Chemotaxis protein cheW OS=Caulobacter crescentus (strain NA1000 / CB15N) GN=CCNA_00803 PE=4 SV=1 - [A0A0H3C4M8_CAUCN]	0.0353781	0.0401974	0.0680962	1.92481	1.69404	0.103144	0.043573	0.0186925	2.36716	5.51796	2.14599	3.606	1.10164	1.8504
A0A0H3C7J6	CCNA_01516	CCNA_01516	NAD(P)H:FMN oxidoreductase family protein OS=Caulobacter crescentus (strain NA1000 / CB15N) GN=CCNA_01516 PE=4 SV=1 - [A0A0H3C7J6_CAUCN]	0.032814	0.0427221	0.0646776	1.97103	1.51391	0.0850347	0.0366436	0.0274475	2.32059	3.09808	2.14581	2.306	1.10152	1.20539
A0A0H3CB04	CCNA_02576	purC	Phosphoribosylaminoimidazole-succinocarboxamide synthase OS=Caulobacter crescentus (strain NA1000 / CB15N) GN=purC PE=3 SV=1 - [A0A0H3CB04_CAUCN]	0.0417746	0.050472	0.0908645	2.17511	1.80029	0.114361	0.0541235	0.0309372	2.11297	3.69656	2.14404	2.74843	1.10033	1.45861
A0A0H3CDS2	CCNA_03037	cpaF	Pilus assembly ATPase CpaF OS=Caulobacter crescentus (strain NA1000 / CB15N) GN=cpaF PE=4 SV=1 - [A0A0H3CDS2_CAUCN]	0.0447728	0.0515375	0.10504	2.34608	2.03813	0.116203	0.0599471	0.0322387	1.93842	3.60446	2.14225	2.8213	1.09913	1.49636
A0A0H3C7K7	CCNA_00690	CCNA_00690	CarD-family transcriptional regulator OS=Caulobacter crescentus (strain NA1000 / CB15N) GN=CCNA_00690 PE=4 SV=1 - [A0A0H3C7K7_CAUCN]	0.0395019	0.0507527	0.0771663	1.95348	1.52044	0.117957	0.0506669	0.0290686	2.32809	4.05788	2.14078	2.78916	1.09814	1.47983
A0A0H3C7I6	CCNA_01506	CCNA_01506	Cystine transport ATP-binding protein OS=Caulobacter crescentus (strain NA1000 / CB15N) GN=CCNA_01506 PE=4 SV=1 - [A0A0H3C7I6_CAUCN]	0.0421201	0.0573214	0.088485	2.10078	1.54366	0.120317	0.0551825	0.021402	2.18035	5.62178	2.14056	3.58272	1.09799	1.84106
A0A0H3CCV7	CCNA_02704	CCNA_02704	NADP-dependent malic enzyme OS=Caulobacter crescentus (strain NA1000 / CB15N) GN=CCNA_02704 PE=4 SV=1 - [A0A0H3CCV7_CAUCN]	0.0398567	0.0627254	0.0859614	2.15676	1.37044	0.115458	0.0543504	0.0347804	2.12433	3.31964	2.14055	2.34504	1.09798	1.22961
A0A0H3C5N1	CCNA_00338	CCNA_00338	TonB-dependent receptor OS=Caulobacter crescentus (strain NA1000 / CB15N) GN=CCNA_00338 PE=4 SV=1 - [A0A0H3C5N1_CAUCN]	0.0553662	0.0767201	0.111872	2.02059	1.45819	0.124424	0.0550594	0.0328466	2.25982	3.78804	2.1402	2.62311	1.09775	1.39128
A0A0H3CBS6	CCNA_03514	ctaG	Cytochrome c oxidase assembly protein CtaG OS=Caulobacter crescentus (strain NA1000 / CB15N) GN=ctaG PE=3 SV=1 - [A0A0H3CBS6_CAUCN]	0.0436615	0.0447968	0.0837688	1.9186	1.86997	0.11209	0.0474781	0.0240829	2.36089	4.65436	2.13974	3.26217	1.09744	1.70583
A0A0H3C5Z4	CCNA_01213	CCNA_01213	YjgP/YjgQ family membrane permease OS=Caulobacter crescentus (strain NA1000 / CB15N) GN=CCNA_01213 PE=4 SV=1 - [A0A0H3C5Z4_CAUCN]	0.0382614	0.0336638	0.0901185	2.35534	2.67701	0.11541	0.0601188	0.0164805	1.91969	7.00278	2.13751	4.8399	1.09593	2.27498
A0A0H3C835	CCNA_02062	CCNA_02062	DNA repair protein RecN OS=Caulobacter crescentus (strain NA1000 / CB15N) GN=CCNA_02062 PE=3 SV=1 - [A0A0H3C835_CAUCN]	0.0428305	0.0499641	0.0777388	1.81503	1.55589	0.119743	0.048686	0.0286563	2.45949	4.17858	2.13726	2.86724	1.09576	1.51966
A0A0H3C9T7	CCNA_02712	hfaB	Holdfast attachment protein hfaB OS=Caulobacter crescentus (strain NA1000 / CB15N) GN=hfaB PE=4 SV=1 - [A0A0H3C9T7_CAUCN]	0.0459858	0.0524602	0.10376	2.25635	1.97788	0.122599	0.0607501	0.0292835	2.01809	4.18662	2.13722	3.08225	1.09573	1.62398
A0A0H3C954	CCNA_01355	iolR	Transcriptional regulator IolR OS=Caulobacter crescentus (strain NA1000 / CB15N) GN=iolR PE=4 SV=1 - [A0A0H3C954_CAUCN]	0.0422962	0.0544258	0.0779561	1.8431	1.43234	0.117468	0.0483674	0.0292619	2.42865	4.01435	2.13587	2.72335	1.09483	1.44538
A0A0H3C5I7	CCNA_00262	CCNA_00262	2-dehydropantoate 2-reductase OS=Caulobacter crescentus (strain NA1000 / CB15N) GN=CCNA_00262 PE=3 SV=1 - [A0A0H3C5I7_CAUCN]	0.0398232	0.0479172	0.08096	2.03299	1.68958	0.109105	0.0487359	0.0302378	2.23869	3.60822	2.13584	2.6489	1.0948	1.40539
A0A0H3CFH7	CCNA_03640	CCNA_03640	Phenylpropionate dioxygenase ferredoxin reductase subunit OS=Caulobacter crescentus (strain NA1000 / CB15N) GN=CCNA_03640 PE=4 SV=1 - [A0A0H3CFH7_CAUCN]	0.038681	0.0675031	0.0907777	2.34683	1.34479	0.121581	0.0631736	0.0284586	1.92456	4.27222	2.1357	2.80851	1.09471	1.4898
A0A0H3C637	CCNA_00555	glnC	Nitrogen regulatory protein P-II OS=Caulobacter crescentus (strain NA1000 / CB15N) GN=glnC PE=3 SV=1 - [A0A0H3C637_CAUCN]	0.0472663	0.0632618	0.0990637	2.09586	1.56593	0.114606	0.0527128	0.0394469	2.17416	2.90532	2.13501	2.23563	1.09424	1.16068
A0A0H3CBI4	CCNA_03407	CCNA_03407	Sodium export permease protein OS=Caulobacter crescentus (strain NA1000 / CB15N) GN=CCNA_03407 PE=4 SV=1 - [A0A0H3CBI4_CAUCN]	0.0452744	0.0529897	0.0987807	2.18182	1.86415	0.117546	0.0563705	0.0263449	2.08524	4.46183	2.13353	3.16299	1.09324	1.66129
A0A0H3C7U4	CCNA_01955	CCNA_01955	Zinc metalloprotease OS=Caulobacter crescentus (strain NA1000 / CB15N) GN=CCNA_01955 PE=4 SV=1 - [A0A0H3C7U4_CAUCN]	0.040565	0.054294	0.0945528	2.3309	1.7415	0.114304	0.0591771	0.0304995	1.93155	3.74772	2.13123	2.74461	1.09168	1.4566
A0A0H3CCM1	CCNA_02638	CCNA_02638	CLC voltage-gated chloride channel OS=Caulobacter crescentus (strain NA1000 / CB15N) GN=CCNA_02638 PE=4 SV=1 - [A0A0H3CCM1_CAUCN]	0.0476511	0.0441312	0.0871738	1.82942	1.97533	0.121029	0.0497541	0.0230173	2.43254	5.25816	2.13098	3.61675	1.09152	1.85469
A0A0H3C6T2	CCNA_01219	CCNA_01219	Putative cytosolic protein OS=Caulobacter crescentus (strain NA1000 / CB15N) GN=CCNA_01219 PE=4 SV=1 - [A0A0H3C6T2_CAUCN]	0.0424383	0.0494166	0.0972651	2.29192	1.96827	0.122239	0.0620815	0.0374865	1.96901	3.26088	2.13046	2.61457	1.09117	1.38658
B8H3X3	CCNA_03262	queC	7-cyano-7-deazaguanine synthase OS=Caulobacter crescentus (strain NA1000 / CB15N) GN=queC PE=3 SV=1 - [QUEC_CAUCN]	0.0379969	0.0512595	0.0771221	2.02969	1.50454	0.112191	0.0502852	0.0257803	2.23109	4.35181	2.13039	2.92817	1.09112	1.55
A0A0H3C8V6	CCNA_02360	CCNA_02360	Glycosyl transferase family 2 protein OS=Caulobacter crescentus (strain NA1000 / CB15N) GN=CCNA_02360 PE=4 SV=1 - [A0A0H3C8V6_CAUCN]	0.0434103	0.0508806	0.0998921	2.30112	1.96326	0.115461	0.0590299	0.028925	1.95597	3.99174	2.12855	2.9775	1.08987	1.5741
B8H292	CCNA_00966	pdxH	Pyridoxine/pyridoxamine 5'-phosphate oxidase OS=Caulobacter crescentus (strain NA1000 / CB15N) GN=pdxH PE=3 SV=1 - [PDXH_CAUCN]	0.026705	0.0439695	0.074893	2.80446	1.7033	0.0981297	0.0676667	0.0261093	1.45019	3.75842	2.12733	2.73086	1.08904	1.44935
A0A0H3CC15	CCNA_03613	CCNA_03613	3-hydroxybutyryl-CoA dehydratase OS=Caulobacter crescentus (strain NA1000 / CB15N) GN=CCNA_03613 PE=4 SV=1 - [A0A0H3CC15_CAUCN]	0.0417171	0.0705595	0.0962344	2.30683	1.36388	0.115243	0.059193	0.0340715	1.94691	3.3824	2.12687	2.37314	1.08873	1.2468
A0A0H3C669	CCNA_00605	CCNA_00605	Conserved hypothetical membrane protein OS=Caulobacter crescentus (strain NA1000 / CB15N) GN=CCNA_00605 PE=4 SV=1 - [A0A0H3C669_CAUCN]	0.0491007	0.0603063	0.123174	2.50861	2.04248	0.104766	0.0600366	0.0333417	1.74503	3.14219	2.12682	2.59233	1.0887	1.37425
A0A0H3CBZ0	CCNA_03285	CCNA_03285	Magnesium and cobalt transport protein CorA OS=Caulobacter crescentus (strain NA1000 / CB15N) GN=CCNA_03285 PE=4 SV=1 - [A0A0H3CBZ0_CAUCN]	0.041013	0.0543713	0.089916	2.19238	1.65374	0.108959	0.0529185	0.0195591	2.059	5.57075	2.12569	3.61225	1.08793	1.8529
A0A0H3C8I1	CCNA_01671	dgrA	Diguanylate receptor protein dgrA OS=Caulobacter crescentus (strain NA1000 / CB15N) GN=dgrA PE=4 SV=1 - [A0A0H3C8I1_CAUCN]	0.0401206	0.0582021	0.0854657	2.13022	1.46843	0.111912	0.0527908	0.028963	2.11992	3.86397	2.12507	2.6662	1.08751	1.41479
A0A0H3C7C8	CCNA_01446	CCNA_01446	Aminotransferase OS=Caulobacter crescentus (strain NA1000 / CB15N) GN=CCNA_01446 PE=3 SV=1 - [A0A0H3C7C8_CAUCN]	0.0456551	0.0551906	0.0953913	2.08939	1.7284	0.117013	0.0542107	0.0263193	2.15849	4.44592	2.12394	3.08716	1.08674	1.62628
A0A0H3CCC2	CCNA_03736	CCNA_03736	YGGT family membrane protein OS=Caulobacter crescentus (strain NA1000 / CB15N) GN=CCNA_03736 PE=4 SV=1 - [A0A0H3CCC2_CAUCN]	0.0357595	0.0370799	0.0553919	1.54901	1.49385	0.0866073	0.0320925	0.0158073	2.69868	5.47896	2.12385	3.4864	1.08668	1.80174
A0A0H3CE63	CCNA_03819	ftsK	Cell division protein FtsK OS=Caulobacter crescentus (strain NA1000 / CB15N) GN=ftsK PE=3 SV=1 - [A0A0H3CE63_CAUCN]	0.0431906	0.046208	0.0982584	2.27499	2.12644	0.116667	0.0591898	0.0279431	1.97107	4.17516	2.12303	3.1508	1.08612	1.65572
A0A0H3C8I6	CCNA_01676	CCNA_01676	Uncharacterized protein OS=Caulobacter crescentus (strain NA1000 / CB15N) GN=CCNA_01676 PE=4 SV=1 - [A0A0H3C8I6_CAUCN]	0.0443469	0.0553131	0.0996869	2.24789	1.80223	0.110885	0.0555458	0.0345209	1.99628	3.21211	2.12209	2.50717	1.08548	1.32606
A0A0H3C9Q6	CCNA_02173	CCNA_02173	ABC transporter ATP-binding protein OS=Caulobacter crescentus (strain NA1000 / CB15N) GN=CCNA_02173 PE=4 SV=1 - [A0A0H3C9Q6_CAUCN]	0.0482425	0.0585894	0.105597	2.18888	1.80232	0.124217	0.0604885	0.0355986	2.05357	3.48938	2.12122	2.64585	1.0849	1.40373
A0A0H3C732	CCNA_01634	CCNA_01634	Arylamine N-acetyltransferase OS=Caulobacter crescentus (strain NA1000 / CB15N) GN=CCNA_01634 PE=3 SV=1 - [A0A0H3C732_CAUCN]	0.035828	0.053414	0.0787307	2.19746	1.47397	0.110216	0.0539002	0.0235587	2.04482	4.67837	2.12114	3.07617	1.08484	1.62113
A0A0H3C6V8	CCNA_01240	CCNA_01240	Two-component response regulator OS=Caulobacter crescentus (strain NA1000 / CB15N) GN=CCNA_01240 PE=4 SV=1 - [A0A0H3C6V8_CAUCN]	0.050769	0.0552135	0.0925823	1.8236	1.6768	0.12178	0.0503657	0.0256348	2.41792	4.75058	2.12076	3.21369	1.08458	1.68423
A0A0H3C915	CCNA_02130	CCNA_02130	Pyruvate kinase OS=Caulobacter crescentus (strain NA1000 / CB15N) GN=CCNA_02130 PE=3 SV=1 - [A0A0H3C915_CAUCN]	0.0419767	0.0446962	0.0723478	1.72352	1.61865	0.115399	0.0458591	0.0306251	2.51639	3.76814	2.11996	2.69339	1.08403	1.42943
B8GW64	CCNA_01791	pyrG	CTP synthase OS=Caulobacter crescentus (strain NA1000 / CB15N) GN=pyrG PE=3 SV=1 - [PYRG_CAUCN]	0.0486131	0.053017	0.0922444	1.89752	1.7399	0.114436	0.0489416	0.0270068	2.33822	4.23731	2.11787	2.98861	1.08262	1.57947
B8GZM2	CCNA_02546	pleD	Response regulator PleD OS=Caulobacter crescentus (strain NA1000 / CB15N) GN=pleD PE=1 SV=1 - [PLED_CAUCN]	0.0367801	0.0526029	0.0831798	2.26154	1.58128	0.113548	0.0575205	0.0285114	1.97404	3.98255	2.11779	2.78192	1.08256	1.47608
A0A0H3C6T5	CCNA_00921	CCNA_00921	Zinc metalloprotease OS=Caulobacter crescentus (strain NA1000 / CB15N) GN=CCNA_00921 PE=3 SV=1 - [A0A0H3C6T5_CAUCN]	0.0424581	0.052316	0.0983324	2.31599	1.87959	0.105383	0.0550053	0.0242726	1.91586	4.34164	2.11593	3.11061	1.08129	1.6372
A0A0H3C998	CCNA_02509	hfsG	Glycosyltransferase hfsG OS=Caulobacter crescentus (strain NA1000 / CB15N) GN=hfsG PE=4 SV=1 - [A0A0H3C998_CAUCN]	0.0483292	0.0506764	0.09102	1.88333	1.7961	0.123513	0.0526193	0.0279706	2.3473	4.41583	2.11532	3.10596	1.08087	1.63504
B8H533	CCNA_01420	nrdR	Transcriptional repressor NrdR OS=Caulobacter crescentus (strain NA1000 / CB15N) GN=nrdR PE=3 SV=1 - [NRDR_CAUCN]	0.0480015	0.0598419	0.112777	2.34946	1.88459	0.118833	0.0632559	0.0351929	1.87861	3.37663	2.11403	2.63061	1.08	1.3954
A0A0H3CAF6	CCNA_02975	uvrC	UvrABC system protein C OS=Caulobacter crescentus (strain NA1000 / CB15N) GN=uvrC PE=3 SV=1 - [A0A0H3CAF6_CAUCN]	0.041247	0.0522077	0.102483	2.48462	1.96299	0.105827	0.0607552	0.0394664	1.74186	2.68144	2.11324	2.32221	1.07946	1.2155
A0A0H3C895	CCNA_00970	CCNA_00970	Long-chain-fatty-acid--CoA ligase OS=Caulobacter crescentus (strain NA1000 / CB15N) GN=CCNA_00970 PE=4 SV=1 - [A0A0H3C895_CAUCN]	0.0452924	0.0512469	0.101908	2.25	1.98857	0.109493	0.0556211	0.0275826	1.96855	3.96964	2.10928	2.97911	1.07675	1.57488
A0A0H3CAC2	CCNA_02303	CCNA_02303	Gamma-glutamylcyclotransferase OS=Caulobacter crescentus (strain NA1000 / CB15N) GN=CCNA_02303 PE=3 SV=1 - [A0A0H3CAC2_CAUCN]	0.0373869	0.0431518	0.0906129	2.42366	2.09986	0.115335	0.0642703	0.0308447	1.79453	3.73921	2.10909	2.91954	1.07662	1.54574
A0A0H3CE85	CCNA_03849	CCNA_03849	Fructokinase OS=Caulobacter crescentus (strain NA1000 / CB15N) GN=CCNA_03849 PE=4 SV=1 - [A0A0H3CE85_CAUCN]	0.0370973	0.0442516	0.0838106	2.25921	1.89396	0.114328	0.0583688	0.0241784	1.95872	4.72852	2.10897	3.31124	1.07654	1.72737
A0A0H3C8G0	CCNA_01642	CCNA_01642	Gluconate 5-dehydrogenase OS=Caulobacter crescentus (strain NA1000 / CB15N) GN=CCNA_01642 PE=4 SV=1 - [A0A0H3C8G0_CAUCN]	0.040028	0.0342715	0.0782677	1.95532	2.28376	0.103706	0.0458394	0.0305962	2.26237	3.3895	2.10885	2.83663	1.07645	1.50418
A0A0H3C666	CCNA_00190	CCNA_00190	Acyl-CoA hydrolase OS=Caulobacter crescentus (strain NA1000 / CB15N) GN=CCNA_00190 PE=4 SV=1 - [A0A0H3C666_CAUCN]	0.0354871	0.0432506	0.0741513	2.08953	1.71446	0.113753	0.0535162	0.0269061	2.12558	4.22777	2.10755	2.97112	1.07557	1.571
B8H5I3	CCNA_03563	atpH	ATP synthase subunit delta OS=Caulobacter crescentus (strain NA1000 / CB15N) GN=atpH PE=3 SV=2 - [ATPD_CAUCN]	0.0578714	0.050095	0.104859	1.81193	2.0932	0.124608	0.0518864	0.0316369	2.40156	3.9387	2.10675	3.01595	1.07502	1.59261
A0A0H3C5D9	CCNA_00711	CCNA_00711	Uncharacterized protein OS=Caulobacter crescentus (strain NA1000 / CB15N) GN=CCNA_00711 PE=4 SV=1 - [A0A0H3C5D9_CAUCN]	0.0427217	0.0579276	0.0885957	2.07379	1.52942	0.105192	0.0491731	0.0292036	2.13921	3.60201	2.1065	2.56572	1.07485	1.35936
A0A0H3CDX5	CCNA_03649	CCNA_03649	Ser/Thr kinase-related phosphotransferase OS=Caulobacter crescentus (strain NA1000 / CB15N) GN=CCNA_03649 PE=4 SV=1 - [A0A0H3CDX5_CAUCN]	0.0366404	0.056319	0.0734319	2.00412	1.30385	0.100281	0.0454247	0.0368704	2.20763	2.71983	2.10588	2.01184	1.07442	1.00852
A0A0H3C6C5	CCNA_00252	pbpX	Multimodular transpeptidase-transglycosylase PbpX OS=Caulobacter crescentus (strain NA1000 / CB15N) GN=pbpX PE=4 SV=1 - [A0A0H3C6C5_CAUCN]	0.0466317	0.0513168	0.0974321	2.08939	1.89864	0.116637	0.0549771	0.024061	2.12157	4.84758	2.10548	3.37311	1.07415	1.75408
A0A0H3C921	CCNA_02431	hisD	Histidinol dehydrogenase OS=Caulobacter crescentus (strain NA1000 / CB15N) GN=hisD PE=3 SV=1 - [A0A0H3C921_CAUCN]	0.0430977	0.0555537	0.0906373	2.10306	1.63153	0.110654	0.0525131	0.0369304	2.10716	2.99628	2.10511	2.3139	1.0739	1.21033
A0A0H3C3C8	CCNA_00346	CCNA_00346	Dihydrolipoyl dehydrogenase OS=Caulobacter crescentus (strain NA1000 / CB15N) GN=CCNA_00346 PE=4 SV=1 - [A0A0H3C3C8_CAUCN]	0.0423727	0.0622455	0.0868145	2.04883	1.39471	0.1218	0.0564367	0.0387731	2.15816	3.14134	2.1035	2.26802	1.07279	1.18144
A0A0H3C919	CCNA_01899	CCNA_01899	DNA polymerase III, delta' subunit OS=Caulobacter crescentus (strain NA1000 / CB15N) GN=CCNA_01899 PE=4 SV=1 - [A0A0H3C919_CAUCN]	0.040528	0.0490436	0.104377	2.57544	2.12825	0.101181	0.062042	0.0303591	1.63085	3.33282	2.10314	2.73053	1.07255	1.44918
A0A0H3C8A6	CCNA_01827	cobQ	Cobyric acid synthase OS=Caulobacter crescentus (strain NA1000 / CB15N) GN=cobQ PE=3 SV=1 - [A0A0H3C8A6_CAUCN]	0.0454691	0.0524962	0.0993554	2.18512	1.89262	0.118717	0.05877	0.0312507	2.02003	3.79886	2.10257	2.84574	1.07216	1.5088
A0A0H3C700	CCNA_00502	CCNA_00502	Glycosyl transferase family protein OS=Caulobacter crescentus (strain NA1000 / CB15N) GN=CCNA_00502 PE=4 SV=1 - [A0A0H3C700_CAUCN]	0.0401382	0.0429297	0.0874852	2.1796	2.03787	0.132225	0.0652954	0.0224364	2.02502	5.89331	2.10231	3.96559	1.07198	1.98754
B8GXK7	CCNA_00116	glmM	Phosphoglucosamine mutase OS=Caulobacter crescentus (strain NA1000 / CB15N) GN=glmM PE=3 SV=1 - [GLMM_CAUCN]	0.0397306	0.0560936	0.0771861	1.94274	1.37602	0.117914	0.0521346	0.0252709	2.26173	4.66601	2.10223	3.02102	1.07192	1.59503
A0A0H3C8I2	CCNA_02218	CCNA_02218	DnaJ-like protein djlA OS=Caulobacter crescentus (strain NA1000 / CB15N) GN=CCNA_02218 PE=4 SV=1 - [A0A0H3C8I2_CAUCN]	0.0388576	0.0589562	0.0948335	2.44054	1.60854	0.113661	0.0644856	0.033729	1.76259	3.36985	2.10156	2.48919	1.07146	1.31568
B8GWN0	CCNA_01957	thiG	Thiazole synthase OS=Caulobacter crescentus (strain NA1000 / CB15N) GN=thiG PE=3 SV=1 - [THIG_CAUCN]	0.0429072	0.0525169	0.085825	2.00024	1.63424	0.109764	0.0498728	0.0290117	2.20089	3.78345	2.10057	2.70884	1.07078	1.43768
A0A0H3C6L6	CCNA_00810	CCNA_00810	Acetyl esterase OS=Caulobacter crescentus (strain NA1000 / CB15N) GN=CCNA_00810 PE=4 SV=1 - [A0A0H3C6L6_CAUCN]	0.0375117	0.046485	0.0775933	2.06851	1.66921	0.110772	0.0519792	0.020735	2.13107	5.34226	2.09979	3.50573	1.07025	1.80972
A0A0H3CA58	CCNA_02586	purL	Phosphoribosylformylglycinamidine synthase subunit PurL OS=Caulobacter crescentus (strain NA1000 / CB15N) GN=purL PE=3 SV=1 - [A0A0H3CA58_CAUCN]	0.0439047	0.0531372	0.0742461	1.69107	1.39725	0.115404	0.0460255	0.0290246	2.5074	3.97609	2.09923	2.68667	1.06986	1.42582
A0A0H3CBU7	CCNA_03228	CCNA_03228	Tetratricopeptide repeat family protein OS=Caulobacter crescentus (strain NA1000 / CB15N) GN=CCNA_03228 PE=4 SV=1 - [A0A0H3CBU7_CAUCN]	0.0447087	0.0532322	0.0942174	2.10736	1.76993	0.118449	0.0567229	0.0266455	2.0882	4.44536	2.09778	3.10765	1.06886	1.63582
A0A0H3C940	CCNA_02136	zwf	Glucose-6-phosphate 1-dehydrogenase OS=Caulobacter crescentus (strain NA1000 / CB15N) GN=zwf PE=3 SV=1 - [A0A0H3C940_CAUCN]	0.0442436	0.0541493	0.0840704	1.90017	1.55257	0.116347	0.0507558	0.0303755	2.29228	3.83028	2.09623	2.69142	1.06779	1.42837
A0A0H3CBP0	CCNA_03190	CCNA_03190	Low-specificity L-threonine aldolase OS=Caulobacter crescentus (strain NA1000 / CB15N) GN=CCNA_03190 PE=4 SV=1 - [A0A0H3CBP0_CAUCN]	0.0378945	0.0592825	0.0779334	2.05659	1.31461	0.119083	0.0557584	0.0368311	2.1357	3.23322	2.09614	2.27392	1.06774	1.18518
A0A0H3C554	CCNA_00619	astB	N-succinylarginine dihydrolase OS=Caulobacter crescentus (strain NA1000 / CB15N) GN=astB PE=3 SV=1 - [A0A0H3C554_CAUCN]	0.0400506	0.0817067	0.102627	2.56242	1.25604	0.101862	0.0625656	0.04693	1.62809	2.17052	2.09526	1.71328	1.06713	0.776759
A0A0H3CBK3	CCNA_03431	CCNA_03431	Membrane-bound lytic murein transglycosylase B OS=Caulobacter crescentus (strain NA1000 / CB15N) GN=CCNA_03431 PE=4 SV=1 - [A0A0H3CBK3_CAUCN]	0.0432935	0.0416255	0.0807484	1.86514	1.93988	0.111128	0.0478034	0.026154	2.32468	4.24897	2.09491	3.09443	1.06689	1.62967
A0A0H3C4E3	CCNA_00372	CCNA_00372	ATP synthase C chain OS=Caulobacter crescentus (strain NA1000 / CB15N) GN=CCNA_00372 PE=4 SV=1 - [A0A0H3C4E3_CAUCN]	0.0266884	0.0269025	0.0741192	2.77721	2.7551	0.126339	0.0894566	0.0142366	1.4123	8.87427	2.09475	5.81469	1.06678	2.5397
A0A0H3C8H6	CCNA_01598	CCNA_01598	Pyridine nucleotide-disulfide oxidoreductase OS=Caulobacter crescentus (strain NA1000 / CB15N) GN=CCNA_01598 PE=4 SV=1 - [A0A0H3C8H6_CAUCN]	0.0517056	0.0527921	0.0933459	1.80534	1.76818	0.117414	0.0492519	0.0295897	2.38394	3.96806	2.09464	2.86812	1.0667	1.5201
B8GW31	CCNA_03869	parA	Chromosome partitioning protein ParA OS=Caulobacter crescentus (strain NA1000 / CB15N) GN=parA PE=1 SV=1 - [PARA_CAUCN]	0.0442297	0.0494779	0.0923009	2.08685	1.8655	0.109469	0.0520866	0.0259588	2.10167	4.21702	2.09426	3.04126	1.06644	1.60467
A0A0H3C7U8	CCNA_01400	glnK	Nitrogen regulatory protein GlnK OS=Caulobacter crescentus (strain NA1000 / CB15N) GN=glnK PE=3 SV=1 - [A0A0H3C7U8_CAUCN]	0.0423136	0.0668309	0.0787861	1.86196	1.17889	0.103296	0.044459	0.0313404	2.32339	3.29593	2.09268	2.23741	1.06535	1.16183
A0A0H3CBP3	CCNA_03477	CCNA_03477	Rhodanese-related sulfurtransferase OS=Caulobacter crescentus (strain NA1000 / CB15N) GN=CCNA_03477 PE=4 SV=1 - [A0A0H3CBP3_CAUCN]	0.0294261	0.0329191	0.0616283	2.09434	1.87211	0.097811	0.0467817	0.0294261	2.0908	3.32395	2.09257	2.59803	1.06528	1.37742
A0A0H3C2P9	CCNA_00088	CCNA_00088	HerA helicase-related ATPase OS=Caulobacter crescentus (strain NA1000 / CB15N) GN=CCNA_00088 PE=4 SV=1 - [A0A0H3C2P9_CAUCN]	0.0441981	0.0467459	0.0940956	2.12895	2.01292	0.122201	0.0594347	0.0267445	2.05605	4.5692	2.0925	3.29106	1.06523	1.71855
A0A0H3C509	CCNA_00564	cenK	Sensory transduction protein kinase CenK OS=Caulobacter crescentus (strain NA1000 / CB15N) GN=cenK PE=4 SV=1 - [A0A0H3C509_CAUCN]	0.0388768	0.043863	0.0873316	2.24637	1.99101	0.102001	0.0526425	0.0335845	1.93761	3.03713	2.09199	2.51407	1.06488	1.33003
A0A0H3CF90	CCNA_03548	CCNA_03548	Carboxy-terminal processing protease OS=Caulobacter crescentus (strain NA1000 / CB15N) GN=CCNA_03548 PE=3 SV=1 - [A0A0H3CF90_CAUCN]	0.0430806	0.0635844	0.0901977	2.0937	1.41855	0.117579	0.0562631	0.0347608	2.08981	3.38252	2.09176	2.40054	1.06471	1.26336
A0A0H3C8W7	CCNA_01828	CCNA_01828	Uncharacterized protein OS=Caulobacter crescentus (strain NA1000 / CB15N) GN=CCNA_01828 PE=4 SV=1 - [A0A0H3C8W7_CAUCN]	0.0348782	0.0461131	0.0863449	2.47561	1.87246	0.102007	0.0597953	0.0122289	1.70594	8.34151	2.09078	5.10698	1.06404	2.35247
A0A0H3CBW5	CCNA_03557	CCNA_03557	Uncharacterized protein OS=Caulobacter crescentus (strain NA1000 / CB15N) GN=CCNA_03557 PE=4 SV=1 - [A0A0H3CBW5_CAUCN]	0.0427218	0.0479026	0.0682653	1.5979	1.42509	0.108421	0.0419786	0.0255601	2.58276	4.24179	2.09033	2.83344	1.06373	1.50255
A0A0H3C9D7	CCNA_02047	glnA	Glutamine synthetase OS=Caulobacter crescentus (strain NA1000 / CB15N) GN=glnA PE=3 SV=1 - [A0A0H3C9D7_CAUCN]	0.039736	0.0634546	0.0815215	2.05158	1.28472	0.116409	0.0546859	0.0362429	2.12868	3.2119	2.09013	2.24831	1.06359	1.16884
A0A0H3CFK2	CCNA_03663	CCNA_03663	NADP-dependent malic enzyme OS=Caulobacter crescentus (strain NA1000 / CB15N) GN=CCNA_03663 PE=4 SV=1 - [A0A0H3CFK2_CAUCN]	0.0412709	0.0656034	0.0851048	2.0621	1.29726	0.120263	0.0568366	0.0373112	2.11594	3.22323	2.08902	2.26025	1.06283	1.17648
B8GWP8	CCNA_01975	trpD	Anthranilate phosphoribosyltransferase OS=Caulobacter crescentus (strain NA1000 / CB15N) GN=trpD PE=3 SV=1 - [TRPD_CAUCN]	0.0424882	0.0501571	0.0855927	2.01451	1.70649	0.120282	0.055618	0.0259261	2.16264	4.6394	2.08857	3.17294	1.06252	1.66582
A0A0H3CAX0	CCNA_02538	CCNA_02538	Endoglucanase E OS=Caulobacter crescentus (strain NA1000 / CB15N) GN=CCNA_02538 PE=4 SV=1 - [A0A0H3CAX0_CAUCN]	0.0391497	0.0616151	0.0925432	2.36383	1.50196	0.105129	0.0580627	0.0375604	1.81061	2.79893	2.08722	2.15044	1.06158	1.10463
A0A0H3C6Q2	CCNA_00388	CCNA_00388	Esterase lipase Family protein OS=Caulobacter crescentus (strain NA1000 / CB15N) GN=CCNA_00388 PE=4 SV=1 - [A0A0H3C6Q2_CAUCN]	0.0402089	0.0427148	0.0802836	1.99666	1.87953	0.109046	0.0500804	0.0270954	2.17743	4.02453	2.08704	2.95203	1.06146	1.56171
A0A0H3C7A8	CCNA_01737	CCNA_01737	Replicative DNA helicase OS=Caulobacter crescentus (strain NA1000 / CB15N) GN=CCNA_01737 PE=3 SV=1 - [A0A0H3C7A8_CAUCN]	0.0387213	0.0521075	0.0884272	2.28368	1.69701	0.112185	0.0593841	0.0310738	1.88914	3.61027	2.08641	2.65364	1.06102	1.40797
A0A0H3C9J8	CCNA_01504	recG	ATP-dependent DNA helicase recG OS=Caulobacter crescentus (strain NA1000 / CB15N) GN=recG PE=4 SV=1 - [A0A0H3C9J8_CAUCN]	0.0425267	0.0565739	0.078118	1.83691	1.38081	0.117562	0.050432	0.0257581	2.3311	4.56407	2.084	2.97244	1.05936	1.57165
A0A0H3CCB1	CCNA_03115	CCNA_03115	Cobaltochelatase cobS subunit OS=Caulobacter crescentus (strain NA1000 / CB15N) GN=CCNA_03115 PE=4 SV=1 - [A0A0H3CCB1_CAUCN]	0.0461401	0.0488263	0.0901954	1.95481	1.84727	0.11148	0.0503885	0.0293718	2.21241	3.79548	2.08361	2.82138	1.05909	1.4964
A0A0H3C862	CCNA_01757	rsmA	Ribosomal RNA small subunit methyltransferase A OS=Caulobacter crescentus (strain NA1000 / CB15N) GN=rsmA PE=3 SV=1 - [A0A0H3C862_CAUCN]	0.0313786	0.0523477	0.0738391	2.35317	1.41055	0.102161	0.0563294	0.0220358	1.81364	4.63614	2.0834	3.02335	1.05894	1.59615
A0A0H3C4C1	CCNA_00669	CCNA_00669	Glycosyltransferase family 99 protein WbsX OS=Caulobacter crescentus (strain NA1000 / CB15N) GN=CCNA_00669 PE=4 SV=1 - [A0A0H3C4C1_CAUCN]	0.0455314	0.0572652	0.091144	2.00178	1.59161	0.121876	0.0563457	0.032123	2.163	3.79403	2.08239	2.69282	1.05824	1.42912
A0A0H3C9U7	CCNA_02121	CCNA_02121	ATP-dependent helicase OS=Caulobacter crescentus (strain NA1000 / CB15N) GN=CCNA_02121 PE=4 SV=1 - [A0A0H3C9U7_CAUCN]	0.0479563	0.053173	0.0970328	2.02336	1.82485	0.122086	0.0571519	0.0366291	2.13616	3.33303	2.07976	2.57894	1.05642	1.36678
A0A0H3C810	CCNA_00876	CCNA_00876	7,8-dihydro-8-oxoguanine-triphosphatase OS=Caulobacter crescentus (strain NA1000 / CB15N) GN=CCNA_00876 PE=4 SV=1 - [A0A0H3C810_CAUCN]	0.035975	0.0513902	0.0824921	2.29304	1.60521	0.0988298	0.0529803	0.0236877	1.86541	4.1722	2.07922	2.8887	1.05604	1.53042
B8GX53	CCNA_02078	serS	Serine--tRNA ligase OS=Caulobacter crescentus (strain NA1000 / CB15N) GN=serS PE=3 SV=1 - [SYS_CAUCN]	0.0449003	0.0534979	0.0840235	1.87133	1.57059	0.116389	0.0509176	0.026621	2.28583	4.37208	2.07858	2.97134	1.0556	1.57111
A0A0H3CA75	CCNA_02251	CCNA_02251	Methylglutaconyl-CoA hydratase OS=Caulobacter crescentus (strain NA1000 / CB15N) GN=CCNA_02251 PE=4 SV=1 - [A0A0H3CA75_CAUCN]	0.0281924	0.0391499	0.0486778	1.72663	1.24337	0.10948	0.0451178	0.0232535	2.42654	4.70811	2.07658	2.97574	1.05421	1.57325
B8H5P6	CCNA_03626	hisG	ATP phosphoribosyltransferase OS=Caulobacter crescentus (strain NA1000 / CB15N) GN=hisG PE=3 SV=1 - [HIS1_CAUCN]	0.041792	0.0700708	0.0883964	2.11515	1.26153	0.116033	0.0569625	0.0369664	2.03701	3.13889	2.07608	2.20021	1.05386	1.13764
A0A0H3CA79	CCNA_02346	CCNA_02346	Arabinose-5-phosphate isomerase OS=Caulobacter crescentus (strain NA1000 / CB15N) GN=CCNA_02346 PE=3 SV=1 - [A0A0H3CA79_CAUCN]	0.0420629	0.0550729	0.0756526	1.79856	1.37368	0.103933	0.0441764	0.0243937	2.35268	4.26065	2.07562	2.81717	1.05354	1.49424
A0A0H3C824	CCNA_02050	CCNA_02050	Imidazolonepropionase related amidohydrolase OS=Caulobacter crescentus (strain NA1000 / CB15N) GN=CCNA_02050 PE=4 SV=1 - [A0A0H3C824_CAUCN]	0.0441598	0.051411	0.0983357	2.22682	1.91274	0.11344	0.0589909	0.0321072	1.92301	3.53317	2.07491	2.72295	1.05305	1.44517
A0A0H3CB26	CCNA_02949	flmE	S-adenosylmethionine-dependent methyltransferase related protein OS=Caulobacter crescentus (strain NA1000 / CB15N) GN=flmE PE=4 SV=1 - [A0A0H3CB26_CAUCN]	0.031797	0.0421905	0.0709032	2.22987	1.68055	0.115116	0.0599621	0.0241423	1.91982	4.76824	2.07484	3.22439	1.053	1.68903
A0A0H3C8G9	CCNA_01034	CCNA_01034	TonB-dependent outer membrane receptor OS=Caulobacter crescentus (strain NA1000 / CB15N) GN=CCNA_01034 PE=3 SV=1 - [A0A0H3C8G9_CAUCN]	0.046572	0.0455401	0.088025	1.89009	1.93291	0.130284	0.0577242	0.0199595	2.257	6.5274	2.07354	4.23015	1.0521	2.08071
A0A0H3C7T9	CCNA_01948	CCNA_01948	Peptidoglycan-specific endopeptidase, M23 family OS=Caulobacter crescentus (strain NA1000 / CB15N) GN=CCNA_01948 PE=4 SV=1 - [A0A0H3C7T9_CAUCN]	0.0420943	0.0752822	0.102595	2.43727	1.36281	0.121773	0.0713146	0.0386666	1.70755	3.14931	2.07241	2.25606	1.05131	1.17381
A0A0H3C784	CCNA_01710	CCNA_01710	BetA-family choline dehydrogenase OS=Caulobacter crescentus (strain NA1000 / CB15N) GN=CCNA_01710 PE=4 SV=1 - [A0A0H3C784_CAUCN]	0.0602672	0.072793	0.10253	1.70126	1.40852	0.133912	0.0548431	0.0311345	2.44173	4.30109	2.0715	2.8548	1.05067	1.51339
B8H4R9	CCNA_03428	CCNA_03428	UPF0335 protein CCNA_03428 OS=Caulobacter crescentus (strain NA1000 / CB15N) GN=CCNA_03428 PE=3 SV=1 - [Y3428_CAUCN]	0.0399591	0.0503258	0.0733213	1.83491	1.45693	0.104842	0.0454461	0.0259152	2.30695	4.04556	2.07093	2.75125	1.05028	1.46009
A0A0H3C8X6	CCNA_01840	CCNA_01840	MerR-family transcriptional regulator OS=Caulobacter crescentus (strain NA1000 / CB15N) GN=CCNA_01840 PE=4 SV=1 - [A0A0H3C8X6_CAUCN]	0.0433308	0.0475284	0.101129	2.33389	2.12776	0.110251	0.0609865	0.0274175	1.80779	4.02118	2.07084	3.07447	1.05022	1.62034
A0A0H3CCS6	CCNA_03230	glnA2	Glutamine synthetase OS=Caulobacter crescentus (strain NA1000 / CB15N) GN=glnA2 PE=3 SV=1 - [A0A0H3CCS6_CAUCN]	0.0403969	0.0569615	0.0970078	2.40137	1.70304	0.112432	0.0646331	0.0346339	1.73955	3.2463	2.07046	2.47467	1.04995	1.30724
A0A0H3C4S3	CCNA_00233	CCNA_00233	UDP-N-acetylglucosamine 4,6-dehydratase OS=Caulobacter crescentus (strain NA1000 / CB15N) GN=CCNA_00233 PE=4 SV=1 - [A0A0H3C4S3_CAUCN]	0.0397408	0.0483235	0.0870104	2.18945	1.80058	0.114218	0.058612	0.0266312	1.94871	4.28887	2.06908	3.04473	1.04899	1.60631
A0A0H3CA17	CCNA_02185	CCNA_02185	Acetolactate synthase OS=Caulobacter crescentus (strain NA1000 / CB15N) GN=CCNA_02185 PE=3 SV=1 - [A0A0H3CA17_CAUCN]	0.0442908	0.0538718	0.091561	2.06727	1.69961	0.116176	0.0561016	0.0306768	2.0708	3.78709	2.06904	2.74335	1.04896	1.45594
A0A0H3C5M9	CCNA_00516	CCNA_00516	Integral membrane protein OS=Caulobacter crescentus (strain NA1000 / CB15N) GN=CCNA_00516 PE=4 SV=1 - [A0A0H3C5M9_CAUCN]	0.0476817	0.0626853	0.11095	2.3269	1.76996	0.112469	0.0621548	0.0293052	1.80949	3.83784	2.0682	2.8039	1.04837	1.48744
A0A0H3CAW0	CCNA_02575	CCNA_02575	Uncharacterized protein OS=Caulobacter crescentus (strain NA1000 / CB15N) GN=CCNA_02575 PE=4 SV=1 - [A0A0H3CAW0_CAUCN]	0.0470249	0.0393036	0.0776437	1.65112	1.97549	0.111359	0.0448154	0.0217033	2.48483	5.13096	2.06798	3.55323	1.04822	1.82913
A0A0H3CAE7	CCNA_01830	CCNA_01830	TonB-dependent receptor OS=Caulobacter crescentus (strain NA1000 / CB15N) GN=CCNA_01830 PE=4 SV=1 - [A0A0H3CAE7_CAUCN]	0.0442531	0.0680076	0.0953386	2.15439	1.40188	0.116361	0.0587235	0.032111	1.9815	3.62371	2.06795	2.51279	1.0482	1.32929
A0A0H3C4B5	CCNA_00342	odhA	2-oxoglutarate dehydrogenase E1 component OS=Caulobacter crescentus (strain NA1000 / CB15N) GN=odhA PE=4 SV=1 - [A0A0H3C4B5_CAUCN]	0.0425018	0.0557274	0.0856688	2.01565	1.53728	0.114103	0.0538653	0.0347948	2.11831	3.27932	2.06698	2.4083	1.04753	1.26802
B8GWX1	CCNA_00014	moaC	Cyclic pyranopterin monophosphate synthase accessory protein OS=Caulobacter crescentus (strain NA1000 / CB15N) GN=moaC PE=3 SV=1 - [MOAC_CAUCN]	0.0387962	0.0497677	0.0883968	2.27849	1.77619	0.109557	0.0590626	0.02369	1.85492	4.62459	2.06671	3.20039	1.04734	1.67825
A0A0H3C885	CCNA_01502	CCNA_01502	Conserved membrane spanning protein OS=Caulobacter crescentus (strain NA1000 / CB15N) GN=CCNA_01502 PE=4 SV=1 - [A0A0H3C885_CAUCN]	0.0390491	0.0485094	0.0948508	2.42901	1.95531	0.0935503	0.0550083	0.029821	1.70066	3.13706	2.06484	2.54619	1.04603	1.34834
A0A0H3CBY5	CCNA_03279	CCNA_03279	Short chain dehydrogenase OS=Caulobacter crescentus (strain NA1000 / CB15N) GN=CCNA_03279 PE=3 SV=1 - [A0A0H3CBY5_CAUCN]	0.0453229	0.0509082	0.0956833	2.11115	1.87953	0.114808	0.0568783	0.0277324	2.01849	4.13986	2.06482	3.00969	1.04602	1.58962
A0A0H3C8Z9	CCNA_02404	CCNA_02404	ABC transporter ATP-binding protein OS=Caulobacter crescentus (strain NA1000 / CB15N) GN=CCNA_02404 PE=4 SV=1 - [A0A0H3C8Z9_CAUCN]	0.0431322	0.0504814	0.0913992	2.11905	1.81055	0.110565	0.0550643	0.0334201	2.00792	3.30834	2.06349	2.55944	1.04508	1.35583
A0A0H3CBP2	CCNA_02850	CCNA_02850	Cytochrome c-type biogenesis protein ccmI OS=Caulobacter crescentus (strain NA1000 / CB15N) GN=CCNA_02850 PE=4 SV=1 - [A0A0H3CBP2_CAUCN]	0.0481429	0.0489202	0.0763556	1.58602	1.56082	0.13099	0.0515701	0.023686	2.54004	5.53029	2.06303	3.54555	1.04477	1.82601
A0A0H3C617	CCNA_00954	flbD	AAA-family response regulator flbD OS=Caulobacter crescentus (strain NA1000 / CB15N) GN=flbD PE=4 SV=1 - [A0A0H3C617_CAUCN]	0.0390495	0.043352	0.0827252	2.11847	1.90822	0.112154	0.0558673	0.0330661	2.00751	3.39182	2.06299	2.65002	1.04474	1.406
A0A0H3C7A0	CCNA_01727	CCNA_01727	Methyl-accepting chemotaxis protein OS=Caulobacter crescentus (strain NA1000 / CB15N) GN=CCNA_01727 PE=4 SV=1 - [A0A0H3C7A0_CAUCN]	0.0498778	0.0554803	0.109805	2.20148	1.97917	0.123348	0.0640949	0.0338925	1.92446	3.63939	2.06297	2.80928	1.04472	1.4902
A0A0H3C8J0	CCNA_01615	CCNA_01615	Cell elongation specific D,D-transpeptidase OS=Caulobacter crescentus (strain NA1000 / CB15N) GN=CCNA_01615 PE=4 SV=1 - [A0A0H3C8J0_CAUCN]	0.0463516	0.050001	0.101153	2.18229	2.02301	0.112548	0.0579159	0.0270787	1.9433	4.15633	2.06279	3.08967	1.0446	1.62745
B8GW82	CCNA_01809	lipA	Lipoyl synthase OS=Caulobacter crescentus (strain NA1000 / CB15N) GN=lipA PE=3 SV=1 - [LIPA_CAUCN]	0.0454323	0.0631674	0.0953134	2.09792	1.5089	0.11816	0.0583132	0.0333823	2.0263	3.53959	2.06211	2.52425	1.04412	1.33585
A0A0H3C7G1	CCNA_01230	CCNA_01230	Arylsulfatase family protein OS=Caulobacter crescentus (strain NA1000 / CB15N) GN=CCNA_01230 PE=4 SV=1 - [A0A0H3C7G1_CAUCN]	0.0410204	0.0588143	0.0804459	1.96112	1.3678	0.117339	0.0543097	0.030962	2.16056	3.78978	2.06084	2.57879	1.04323	1.36669
A0A0H3CG28	CCNA_03805	CCNA_03805	PadR-family transcriptional regulator OS=Caulobacter crescentus (strain NA1000 / CB15N) GN=CCNA_03805 PE=4 SV=1 - [A0A0H3CG28_CAUCN]	0.0456128	0.0845753	0.101407	2.22323	1.19902	0.133134	0.0701708	0.0831825	1.89729	1.60051	2.06026	1.39976	1.04282	0.485184
B8H392	CCNA_03164	secA	Protein translocase subunit SecA OS=Caulobacter crescentus (strain NA1000 / CB15N) GN=secA PE=3 SV=1 - [SECA_CAUCN]	0.0448996	0.0517189	0.100604	2.24065	1.94522	0.114973	0.061209	0.0332222	1.87836	3.46072	2.05951	2.70297	1.0423	1.43455
A0A0H3C8F8	CCNA_02192	rusA	Endodeoxyribonuclease RusA OS=Caulobacter crescentus (strain NA1000 / CB15N) GN=rusA PE=4 SV=1 - [A0A0H3C8F8_CAUCN]	0.0353676	0.0504466	0.0882107	2.49411	1.7486	0.105656	0.0650528	0.0310882	1.62416	3.3986	2.05914	2.5736	1.04204	1.36379
A0A0H3C9U3	CCNA_01594	prmA	Ribosomal protein L11 methyltransferase OS=Caulobacter crescentus (strain NA1000 / CB15N) GN=prmA PE=3 SV=1 - [A0A0H3C9U3_CAUCN]	0.0439251	0.0490118	0.0829081	1.88749	1.69159	0.111335	0.0499118	0.0246526	2.23064	4.51618	2.05906	3.10388	1.04199	1.63407
A0A0H3C7T2	CCNA_00784	CCNA_00784	Peptidoglycan-associated outer membrane lipoprotein OS=Caulobacter crescentus (strain NA1000 / CB15N) GN=CCNA_00784 PE=3 SV=1 - [A0A0H3C7T2_CAUCN]	0.0424801	0.0547521	0.0997593	2.34838	1.82202	0.122256	0.0692433	0.0360953	1.7656	3.38704	2.05699	2.60453	1.04053	1.38102
A0A0H3CEG1	CCNA_03820	CCNA_03820	Outer-membrane lipoprotein carrier protein OS=Caulobacter crescentus (strain NA1000 / CB15N) GN=CCNA_03820 PE=3 SV=1 - [A0A0H3CEG1_CAUCN]	0.0427199	0.0544111	0.0770449	1.80349	1.41598	0.113737	0.0492381	0.0347797	2.30993	3.2702	2.05671	2.34309	1.04034	1.22841
A0A0H3CBC6	CCNA_02720	CCNA_02720	Uncharacterized protein OS=Caulobacter crescentus (strain NA1000 / CB15N) GN=CCNA_02720 PE=4 SV=1 - [A0A0H3CBC6_CAUCN]	0.0492837	0.0576605	0.0956611	1.94103	1.65904	0.121045	0.0557247	0.0266775	2.1722	4.53736	2.05662	3.0982	1.04027	1.63143
A0A0H3C413	CCNA_00209	CCNA_00209	Undecaprenyl-phosphomannose:protein mannosyltransferase OS=Caulobacter crescentus (strain NA1000 / CB15N) GN=CCNA_00209 PE=4 SV=1 - [A0A0H3C413_CAUCN]	0.0438461	0.0691184	0.0964256	2.19918	1.39508	0.124122	0.0649286	0.0378113	1.91167	3.28268	2.05543	2.33888	1.03944	1.22582
B8GXP4	CCNA_00153	grpE	Protein GrpE OS=Caulobacter crescentus (strain NA1000 / CB15N) GN=grpE PE=3 SV=1 - [GRPE_CAUCN]	0.0419241	0.053252	0.071823	1.71317	1.34874	0.114241	0.0476524	0.0374993	2.39739	3.04649	2.05528	2.19761	1.03933	1.13594
A0A0H3C997	CCNA_01998	pyrH	Uridylate kinase OS=Caulobacter crescentus (strain NA1000 / CB15N) GN=pyrH PE=3 SV=1 - [A0A0H3C997_CAUCN]	0.0449552	0.0530505	0.0948658	2.11023	1.78822	0.111451	0.0557304	0.0261874	1.99983	4.2559	2.05503	3.02206	1.03916	1.59553
B8H358	CCNA_03130	ctrA	Cell cycle transcriptional regulator CtrA OS=Caulobacter crescentus (strain NA1000 / CB15N) GN=ctrA PE=3 SV=1 - [CTRA_CAUCN]	0.0422489	0.0535336	0.0812069	1.92211	1.51693	0.119174	0.0545043	0.0313631	2.1865	3.7998	2.0543	2.65837	1.03865	1.41054
A0A0H3CDZ1	CCNA_03112	CCNA_03112	Magnesium and cobalt efflux protein corB OS=Caulobacter crescentus (strain NA1000 / CB15N) GN=CCNA_03112 PE=4 SV=1 - [A0A0H3CDZ1_CAUCN]	0.0489978	0.0455259	0.107146	2.18674	2.35351	0.124639	0.0648578	0.0292356	1.92173	4.26326	2.05424	3.30839	1.0386	1.72613
A0A0H3C620	CCNA_00132	hetN	Ketoacyl reductase hetN OS=Caulobacter crescentus (strain NA1000 / CB15N) GN=hetN PE=3 SV=1 - [A0A0H3C620_CAUCN]	0.0429996	0.0444504	0.089924	2.09127	2.02302	0.104222	0.0517079	0.0280718	2.0156	3.7127	2.05344	2.86786	1.03804	1.51998
A0A0H3C8L1	CCNA_01644	CCNA_01644	Chemotaxis motB protein OS=Caulobacter crescentus (strain NA1000 / CB15N) GN=CCNA_01644 PE=4 SV=1 - [A0A0H3C8L1_CAUCN]	0.0479795	0.0541465	0.0983349	2.04952	1.81609	0.120782	0.0588769	0.0292351	2.05143	4.1314	2.05048	2.97375	1.03596	1.57228
B8GX61	CCNA_02086	ftsN	Cell division protein FtsN OS=Caulobacter crescentus (strain NA1000 / CB15N) GN=ftsN PE=1 SV=1 - [FTSN_CAUCN]	0.0447436	0.024806	0.0735551	1.64392	2.96521	0.114805	0.0468302	0.0206391	2.45152	5.5625	2.04772	4.26386	1.03402	2.09216
A0A0H3C2N3	CCNA_00072	CCNA_00072	Uncharacterized protein OS=Caulobacter crescentus (strain NA1000 / CB15N) GN=CCNA_00072 PE=4 SV=1 - [A0A0H3C2N3_CAUCN]	0.0484158	0.0452987	0.0977314	2.01859	2.15749	0.121994	0.0587747	0.0336097	2.07562	3.62973	2.0471	2.89361	1.03358	1.53287
A0A0H3CCD2	CCNA_03747	CCNA_03747	Glycosyltransferase OS=Caulobacter crescentus (strain NA1000 / CB15N) GN=CCNA_03747 PE=4 SV=1 - [A0A0H3CCD2_CAUCN]	0.0386708	0.0571834	0.0894448	2.31298	1.56418	0.104928	0.0589719	0.034529	1.77929	3.03884	2.04614	2.30151	1.0329	1.20258
A0A0H3C758	CCNA_01674	CCNA_01674	Circularly permuted ATP-grasp type 2 protein OS=Caulobacter crescentus (strain NA1000 / CB15N) GN=CCNA_01674 PE=4 SV=1 - [A0A0H3C758_CAUCN]	0.0363122	0.0482488	0.0799697	2.20228	1.65744	0.111223	0.0589111	0.0326452	1.88799	3.40703	2.04513	2.53224	1.0322	1.34041
A0A0H3CB90	CCNA_02139	pflI	Polar flagellum positioning protein pflI OS=Caulobacter crescentus (strain NA1000 / CB15N) GN=pflI PE=4 SV=1 - [A0A0H3CB90_CAUCN]	0.047605	0.0417744	0.100853	2.11854	2.41423	0.119449	0.0605993	0.0250007	1.97113	4.77784	2.04483	3.59604	1.03198	1.84641
A0A0H3C8G4	CCNA_01029	CCNA_01029	Alpha-L-rhamnosidase OS=Caulobacter crescentus (strain NA1000 / CB15N) GN=CCNA_01029 PE=4 SV=1 - [A0A0H3C8G4_CAUCN]	0.0424543	0.0503232	0.0821357	1.93469	1.63216	0.116342	0.0540118	0.0317828	2.15401	3.66053	2.04435	2.64635	1.03164	1.404
A0A0H3C5V2	CCNA_00615	CCNA_00615	TonB-dependent receptor OS=Caulobacter crescentus (strain NA1000 / CB15N) GN=CCNA_00615 PE=3 SV=1 - [A0A0H3C5V2_CAUCN]	0.0462451	0.0599728	0.106716	2.30761	1.7794	0.119465	0.0670921	0.0234279	1.78061	5.09925	2.04411	3.43933	1.03147	1.78213
A0A0H3C5J9	CCNA_00781	cpdR	Two-component receiver protein CpdR OS=Caulobacter crescentus (strain NA1000 / CB15N) GN=cpdR PE=4 SV=1 - [A0A0H3C5J9_CAUCN]	0.0485019	0.0456249	0.099256	2.04644	2.17548	0.12106	0.0593904	0.0248614	2.03838	4.86939	2.04241	3.52244	1.03027	1.81657
A0A0H3C7A7	CCNA_01174	CCNA_01174	LysR-family transcriptional regulator OS=Caulobacter crescentus (strain NA1000 / CB15N) GN=CCNA_01174 PE=4 SV=1 - [A0A0H3C7A7_CAUCN]	0.0488201	0.055113	0.0974265	1.99562	1.76776	0.112465	0.0538575	0.0291899	2.08819	3.85285	2.0419	2.81031	1.02992	1.49073
A0A0H3C7V4	CCNA_01612	mreB	Rod shape-determining protein MreB OS=Caulobacter crescentus (strain NA1000 / CB15N) GN=mreB PE=1 SV=1 - [A0A0H3C7V4_CAUCN]	0.0455683	0.0501892	0.0991267	2.17534	1.97506	0.110551	0.0579513	0.0281531	1.90766	3.92679	2.0415	2.95092	1.02963	1.56117
A0A0H3CE14	CCNA_03687	CCNA_03687	Carbonic anhydrase OS=Caulobacter crescentus (strain NA1000 / CB15N) GN=CCNA_03687 PE=3 SV=1 - [A0A0H3CE14_CAUCN]	0.0405763	0.0499793	0.0777549	1.91626	1.55574	0.123282	0.0569406	0.0221041	2.1651	5.57736	2.04068	3.56655	1.02905	1.83453
A0A0H3C631	CCNA_00144	CCNA_00144	Oxygen-independent coproporphyrinogen-III oxidase OS=Caulobacter crescentus (strain NA1000 / CB15N) GN=CCNA_00144 PE=4 SV=1 - [A0A0H3C631_CAUCN]	0.0466675	0.0523955	0.0892913	1.91335	1.70418	0.109042	0.0503356	0.0348965	2.16629	3.12471	2.03982	2.41445	1.02844	1.27169
A0A0H3CCZ0	CCNA_03315	CCNA_03315	Molybdopterin biosynthesis MoeA protein OS=Caulobacter crescentus (strain NA1000 / CB15N) GN=CCNA_03315 PE=4 SV=1 - [A0A0H3CCZ0_CAUCN]	0.0403325	0.0583711	0.0735553	1.82372	1.26013	0.114742	0.0508905	0.0302341	2.25468	3.7951	2.0392	2.52762	1.028	1.33778
A0A0H3CB91	CCNA_03044	CCNA_03044	CpaC-related secretion pathway protein OS=Caulobacter crescentus (strain NA1000 / CB15N) GN=CCNA_03044 PE=4 SV=1 - [A0A0H3CB91_CAUCN]	0.0459947	0.039486	0.094102	2.04593	2.38317	0.111618	0.0549236	0.0282854	2.03224	3.94615	2.03909	3.16466	1.02792	1.66205
A0A0H3CAG7	CCNA_02363	CCNA_02363	Uncharacterized protein OS=Caulobacter crescentus (strain NA1000 / CB15N) GN=CCNA_02363 PE=4 SV=1 - [A0A0H3CAG7_CAUCN]	0.0395728	0.0599556	0.0876887	2.21588	1.46256	0.117351	0.063045	0.0333343	1.86139	3.52044	2.03864	2.4915	1.0276	1.31701
A0A0H3CDV1	CCNA_03627	CCNA_03627	ATP phosphoribosyltransferase regulatory subunit OS=Caulobacter crescentus (strain NA1000 / CB15N) GN=CCNA_03627 PE=4 SV=1 - [A0A0H3CDV1_CAUCN]	0.0377674	0.0612372	0.0813738	2.1546	1.32883	0.108143	0.0562773	0.0319214	1.92161	3.38779	2.03811	2.35831	1.02723	1.23775
A0A0H3C7P7	CCNA_01353	CCNA_01353	Myo-inositol-hexaphosphate 3-phosphohydrolase OS=Caulobacter crescentus (strain NA1000 / CB15N) GN=CCNA_01353 PE=4 SV=1 - [A0A0H3C7P7_CAUCN]	0.045285	0.0578879	0.0916068	2.0229	1.58249	0.125529	0.0611905	0.041542	2.05145	3.02174	2.03717	2.30211	1.02657	1.20296
A0A0H3CDH1	CCNA_02935	CCNA_02935	Methyl-accepting chemotaxis protein OS=Caulobacter crescentus (strain NA1000 / CB15N) GN=CCNA_02935 PE=4 SV=1 - [A0A0H3CDH1_CAUCN]	0.0483286	0.0529876	0.108902	2.25337	2.05524	0.133856	0.0735154	0.0274337	1.82078	4.87923	2.03708	3.46724	1.0265	1.79379
A0A0H3CFF5	CCNA_03617	CCNA_03617	Copper(I)-binding protein OS=Caulobacter crescentus (strain NA1000 / CB15N) GN=CCNA_03617 PE=4 SV=1 - [A0A0H3CFF5_CAUCN]	0.0372592	0.0427762	0.0700891	1.88112	1.63851	0.102607	0.0468165	0.025023	2.19168	4.10051	2.0364	2.86951	1.02602	1.5208
A0A0H3C5I0	CCNA_00256	CCNA_00256	Pyridoxal kinase OS=Caulobacter crescentus (strain NA1000 / CB15N) GN=CCNA_00256 PE=3 SV=1 - [A0A0H3C5I0_CAUCN]	0.0403841	0.0432365	0.0686805	1.70068	1.58849	0.103193	0.043507	0.0216708	2.37187	4.76185	2.03628	3.17517	1.02593	1.66683
A0A0H3CAC8	CCNA_01806	CCNA_01806	Ferritin-like domain protein OS=Caulobacter crescentus (strain NA1000 / CB15N) GN=CCNA_01806 PE=4 SV=1 - [A0A0H3CAC8_CAUCN]	0.0453512	0.0592997	0.096505	2.12795	1.62741	0.12179	0.062685	0.0428685	1.94289	2.84101	2.03542	2.23421	1.02533	1.15977
A0A0H3CDH7	CCNA_02940	CCNA_02940	Methyl-accepting chemotaxis protein OS=Caulobacter crescentus (strain NA1000 / CB15N) GN=CCNA_02940 PE=4 SV=1 - [A0A0H3CDH7_CAUCN]	0.0405793	0.0534621	0.0814727	2.00774	1.52393	0.127262	0.061743	0.0260734	2.06115	4.8809	2.03445	3.20242	1.02464	1.67916
A0A0H3C8K5	CCNA_02243	CCNA_02243	D-alanyl-D-alanine serine-type carboxypeptidase OS=Caulobacter crescentus (strain NA1000 / CB15N) GN=CCNA_02243 PE=3 SV=1 - [A0A0H3C8K5_CAUCN]	0.0437494	0.0561827	0.0865001	1.97718	1.53962	0.115548	0.0552926	0.0305479	2.08975	3.7825	2.03346	2.66106	1.02394	1.412
A0A0H3C8D5	CCNA_01607	CCNA_01607	SNARE associated protein family OS=Caulobacter crescentus (strain NA1000 / CB15N) GN=CCNA_01607 PE=4 SV=1 - [A0A0H3C8D5_CAUCN]	0.0496064	0.0302601	0.115218	2.32264	3.80759	0.120302	0.0690642	0.0170549	1.74189	7.05382	2.03227	5.4307	1.02309	2.44114
A0A0H3CDU1	CCNA_03616	CCNA_03616	PiuB-related membrane protein OS=Caulobacter crescentus (strain NA1000 / CB15N) GN=CCNA_03616 PE=4 SV=1 - [A0A0H3CDU1_CAUCN]	0.0532283	0.0603967	0.110726	2.0802	1.83331	0.114013	0.0574943	0.0265647	1.98303	4.2919	2.03161	3.0626	1.02263	1.61476
B8GYP3	CCNA_02351	upp	Uracil phosphoribosyltransferase OS=Caulobacter crescentus (strain NA1000 / CB15N) GN=upp PE=3 SV=1 - [UPP_CAUCN]	0.0475632	0.0529285	0.092784	1.95075	1.75301	0.118712	0.0562419	0.034171	2.11073	3.47405	2.03074	2.61353	1.02201	1.386
A0A0H3C9C0	CCNA_02239	CCNA_02239	Uncharacterized protein OS=Caulobacter crescentus (strain NA1000 / CB15N) GN=CCNA_02239 PE=4 SV=1 - [A0A0H3C9C0_CAUCN]	0.0440098	0.0575224	0.0986042	2.24051	1.71419	0.114187	0.0627405	0.0271611	1.82	4.20408	2.03025	2.95913	1.02166	1.56517
A0A0H3C3X4	CCNA_00514	CCNA_00514	Pirin OS=Caulobacter crescentus (strain NA1000 / CB15N) GN=CCNA_00514 PE=3 SV=1 - [A0A0H3C3X4_CAUCN]	0.0507216	0.0530422	0.0794475	1.56635	1.49782	0.119158	0.0477902	0.0477257	2.49336	2.49673	2.02985	1.99727	1.02137	0.998031
A0A0H3C5K3	CCNA_01110	CCNA_01110	2-dehydro-3-deoxygluconokinase OS=Caulobacter crescentus (strain NA1000 / CB15N) GN=CCNA_01110 PE=4 SV=1 - [A0A0H3C5K3_CAUCN]	0.0422139	0.0558892	0.0742606	1.75915	1.32871	0.114862	0.0499449	0.0312228	2.29978	3.67879	2.02947	2.50375	1.0211	1.32409
A0A0H3C9B4	CCNA_01416	CCNA_01416	3-hydroxyisobutyrate dehydrogenase OS=Caulobacter crescentus (strain NA1000 / CB15N) GN=CCNA_01416 PE=3 SV=1 - [A0A0H3C9B4_CAUCN]	0.0445741	0.0456842	0.0730256	1.6383	1.59849	0.111692	0.0461627	0.0282478	2.41952	3.95399	2.02891	2.77624	1.0207	1.47313
A0A0H3C3D4	CCNA_00351	priA	Primosomal protein N' OS=Caulobacter crescentus (strain NA1000 / CB15N) GN=priA PE=3 SV=1 - [A0A0H3C3D4_CAUCN]	0.0485698	0.0513591	0.106515	2.19303	2.07392	0.132421	0.0710238	0.0265691	1.86446	4.984	2.02874	3.52896	1.02059	1.81924
A0A0H3CAX7	CCNA_02592	CCNA_02592	Thioesterase OS=Caulobacter crescentus (strain NA1000 / CB15N) GN=CCNA_02592 PE=4 SV=1 - [A0A0H3CAX7_CAUCN]	0.036654	0.0350917	0.0692667	1.88974	1.97387	0.104885	0.0484249	0.0236705	2.16594	4.43106	2.02784	3.20247	1.01994	1.67918
A0A0H3CB44	CCNA_02976	CCNA_02976	MCP-signal associated domain protein OS=Caulobacter crescentus (strain NA1000 / CB15N) GN=CCNA_02976 PE=4 SV=1 - [A0A0H3CB44_CAUCN]	0.0424775	0.0575783	0.0896386	2.11026	1.55681	0.104798	0.0539499	0.0288159	1.94251	3.63683	2.02639	2.59682	1.01891	1.37675
B8H072	CCNA_02615	hmgA	Homogentisate 1,2-dioxygenase OS=Caulobacter crescentus (strain NA1000 / CB15N) GN=hmgA PE=3 SV=1 - [HGD_CAUCN]	0.0408697	0.0607564	0.0843057	2.06279	1.3876	0.105947	0.0533448	0.0410922	1.98609	2.57829	2.02444	1.98294	1.01752	0.987644
A0A0H3C959	CCNA_01811	CCNA_01811	Competence/damage-inducible protein CinA OS=Caulobacter crescentus (strain NA1000 / CB15N) GN=CCNA_01811 PE=4 SV=1 - [A0A0H3C959_CAUCN]	0.0359021	0.0426461	0.092742	2.58319	2.17469	0.103641	0.0707652	0.0322685	1.46458	3.21183	2.02388	2.69326	1.01713	1.42935
A0A0H3C5C8	CCNA_01050	CCNA_01050	ABC transporter ATP-binding protein OS=Caulobacter crescentus (strain NA1000 / CB15N) GN=CCNA_01050 PE=4 SV=1 - [A0A0H3C5C8_CAUCN]	0.0464654	0.054913	0.100191	2.15625	1.82454	0.114726	0.0607589	0.0340675	1.88822	3.3676	2.02223	2.59607	1.01595	1.37633
A0A0H3C7L7	CCNA_01221	CCNA_01221	Acyl carrier protein OS=Caulobacter crescentus (strain NA1000 / CB15N) GN=CCNA_01221 PE=4 SV=1 - [A0A0H3C7L7_CAUCN]	0.0432095	0.0585881	0.0813636	1.883	1.38874	0.120446	0.0557489	0.0330166	2.16052	3.64806	2.02176	2.5184	1.01561	1.33251
[truncated: 471 more rows]

## Sheet: Fig 1c
min after shut-off	WT						Δlon
0	100	100	100	100			100	100	100	100
15		37.0415	46.9994	96.0137				186.232	64.4877	81.7001
30		8.34384	9.89161	34.3906				171.801	94.8728	93.5724
[truncated: 2 more rows]

## Sheet: Fig 1d
min. after shut-off	WT						Δlon
[truncated: 5 more rows]

[truncated: 1 more sheets: Fig 1f]
