# Supplementary material for: The heat shock protein LarA activates the Lon protease in response to proteotoxic stress
Source: Nat Commun. 2023 Nov 22;14:7636. doi: 10.1038/s41467-023-43385-x (PMC10665427; doi:10.1038/s41467-023-43385-x)
Supplement: Supplementary file 6 — Source Data [file 41467_2023_43385_MOESM6_ESM.zip › Figure 2 - Source data.xlsx]

## Sheet: Fig 2a
time (h)		WT + VC										WT + Pxyl F-LarA											time (h)		WT + VC +xyl										WT + Pxyl-F-LarA +xyl
0		0.11935	0.1203	0.116595	0.120955	0.12226	0.121635	0.11923	0.119935	0.12074		0.118345	0.120265	0.11799	0.121215	0.12141	0.120795	0.11663	0.11974	0.116405			0		0.11988	0.12225	0.11679	0.12158	0.12035	0.12043	0.1182	0.12064	0.119777		0.118237	0.11985	0.11801	0.12183	0.120067	0.11957	0.117907	0.117787	0.116287
0.176944		0.121865	0.12302	0.11892	0.12368	0.12271	0.12322	0.12107	0.122155	0.12309		0.120855	0.12268	0.12044	0.122155	0.121995	0.121655	0.118855	0.120215	0.11846			0.176944		0.122383	0.123973	0.118913	0.123103	0.122203	0.122183	0.12019	0.1225	0.12177		0.120627	0.121857	0.12099	0.122823	0.121087	0.1205	0.119167	0.12147	0.117873
0.353889		0.12461	0.12587	0.12137	0.124755	0.12489	0.12505	0.123515	0.124505	0.12541		0.123035	0.125045	0.12262	0.124155	0.1241	0.12346	0.12087	0.121985	0.120485			0.353889		0.125087	0.125477	0.121397	0.125323	0.12449	0.12423	0.12278	0.125283	0.12426		0.122497	0.124393	0.123873	0.124563	0.123037	0.122227	0.121303	0.122803	0.11993
0.530833		0.127815	0.129305	0.124095	0.127635	0.12774	0.127805	0.12701	0.127835	0.12879		0.125385	0.127875	0.12535	0.12706	0.12684	0.125755	0.123755	0.12486	0.12749			0.530833		0.128313	0.129707	0.124363	0.127923	0.12735	0.127077	0.126067	0.129077	0.127633		0.125687	0.127307	0.125113	0.127173	0.1257	0.124697	0.123787	0.125847	0.122693
0.707778		0.130875	0.13241	0.1267	0.130835	0.13081	0.130755	0.130385	0.131395	0.131955		0.12788	0.130575	0.12783	0.12994	0.12948	0.12825	0.1264	0.12735	0.12594			0.707778		0.131183	0.13279	0.126983	0.131147	0.1306	0.130203	0.129293	0.13316	0.13121		0.128123	0.129877	0.129707	0.129893	0.128527	0.127423	0.126367	0.128307	0.12525
0.884722		0.134265	0.13584	0.129455	0.13402	0.134005	0.133575	0.134045	0.13489	0.13546		0.130325	0.13337	0.13086	0.132815	0.132105	0.130615	0.129105	0.12983	0.128495			0.884722		0.134433	0.136143	0.129777	0.134127	0.13395	0.13318	0.13283	0.137103	0.134653		0.131027	0.132643	0.1311	0.13268	0.13129	0.129757	0.12895	0.13074	0.12764
1.06167		0.137955	0.139585	0.132805	0.13778	0.13768	0.137565	0.137905	0.13872	0.139205		0.133355	0.136645	0.134125	0.13602	0.13521	0.133515	0.132115	0.13273	0.131545			1.06167		0.137933	0.139887	0.132937	0.138223	0.137873	0.136843	0.13645	0.141833	0.138387		0.133853	0.135653	0.135713	0.13605	0.134443	0.132527	0.131557	0.133683	0.130367
1.23861		0.141845	0.143605	0.13618	0.14143	0.14134	0.14089	0.14194	0.143035	0.14356		0.13648	0.14002	0.137545	0.139185	0.138375	0.13628	0.13545	0.136015	0.137935			1.23861		0.141613	0.143767	0.136197	0.14216	0.141707	0.14046	0.140377	0.14652	0.142527		0.13691	0.138873	0.13887	0.139277	0.137707	0.13533	0.134447	0.136357	0.133397
1.41556		0.145545	0.147325	0.139515	0.14484	0.14468	0.14406	0.145505	0.146455	0.1472		0.139525	0.143205	0.140925	0.1422	0.141125	0.13889	0.13834	0.13843	0.14191			1.41556		0.145273	0.14768	0.13949	0.145407	0.14521	0.143717	0.143783	0.150767	0.146157		0.139693	0.14201	0.141893	0.142273	0.14054	0.137817	0.13691	0.138343	0.135957
1.5925		0.149805	0.151775	0.14328	0.14832	0.148105	0.147315	0.14967	0.150685	0.151435		0.14279	0.14686	0.144515	0.144815	0.144185	0.14144	0.141415	0.141535	0.145045			1.5925		0.14933	0.15211	0.143127	0.14841	0.14864	0.14682	0.147747	0.15536	0.150297		0.142823	0.145237	0.145227	0.144813	0.14324	0.14025	0.13973	0.141723	0.138837
1.76917		0.15431	0.15624	0.147325	0.1525	0.15235	0.151415	0.154385	0.155175	0.156025		0.14639	0.15073	0.14857	0.148345	0.147595	0.14454	0.1449	0.14477	0.14836			1.76917		0.153807	0.15647	0.14708	0.152767	0.1528	0.150843	0.152177	0.159847	0.154693		0.146223	0.14875	0.14898	0.148273	0.14756	0.14318	0.142703	0.14423	0.141787
1.94611		0.159325	0.16144	0.151625	0.157095	0.156775	0.155635	0.15968	0.160605	0.161455		0.15014	0.15488	0.15287	0.151955	0.151115	0.14781	0.148865	0.14861	0.152275			1.94611		0.158617	0.161613	0.151537	0.157073	0.157207	0.15502	0.157397	0.16518	0.15993		0.149543	0.15258	0.153037	0.151897	0.15093	0.146233	0.14613	0.147757	0.145233
2.12306		0.16486	0.167	0.15639	0.162515	0.162125	0.160895	0.165145	0.1658	0.166815		0.15432	0.159455	0.157595	0.156405	0.155485	0.1518	0.15293	0.152205	0.156705			2.12306		0.16398	0.167213	0.156287	0.16252	0.1627	0.160417	0.162643	0.17075	0.165347		0.153153	0.156473	0.15707	0.155983	0.15491	0.14977	0.149433	0.151073	0.148437
2.3		0.17106	0.173	0.161665	0.16795	0.16762	0.165785	0.1718	0.17215	0.173125		0.158965	0.164405	0.16297	0.16089	0.15982	0.15554	0.15787	0.1567	0.16117			2.3		0.169867	0.17348	0.161713	0.168117	0.168403	0.165593	0.168967	0.177513	0.171747		0.156847	0.16068	0.161453	0.16001	0.158687	0.15308	0.15321	0.153737	0.152207
2.47694		0.176925	0.1792	0.16707	0.174175	0.173665	0.17147	0.17881	0.178955	0.180105		0.163725	0.16947	0.16825	0.166085	0.16479	0.159725	0.16288	0.161055	0.165735			2.47694		0.17569	0.179497	0.166973	0.174147	0.174373	0.1714	0.175813	0.185157	0.178783		0.160727	0.16462	0.165763	0.164467	0.16267	0.15668	0.15726	0.158293	0.156363
2.65389		0.184295	0.18673	0.173335	0.18068	0.180425	0.177935	0.185425	0.18552	0.18664		0.16883	0.17536	0.174405	0.171445	0.169865	0.164555	0.167655	0.16566	0.170195			2.65389		0.18267	0.186973	0.1735	0.18049	0.181183	0.177557	0.181837	0.191857	0.185507		0.165063	0.16959	0.171227	0.169173	0.166957	0.160553	0.160733	0.162017	0.159997
2.83083		0.191215	0.194005	0.179655	0.18744	0.1871	0.183985	0.19309	0.193045	0.194175		0.17403	0.18127	0.18072	0.17673	0.175175	0.169135	0.173085	0.170595	0.175745			2.83083		0.18927	0.194067	0.179463	0.18684	0.187793	0.183873	0.189127	0.199797	0.192817		0.168917	0.17431	0.176183	0.174013	0.171423	0.164587	0.16487	0.16612	0.16417
3.00778		0.19894	0.201885	0.18648	0.193565	0.193215	0.190095	0.20117	0.200895	0.20199		0.1798	0.18762	0.187395	0.18194	0.180025	0.17363	0.178925	0.176095	0.1814			3.00778		0.19669	0.201847	0.186213	0.192973	0.194103	0.189787	0.196917	0.207753	0.200757		0.173397	0.179213	0.181667	0.178453	0.1789	0.167953	0.169293	0.169853	0.168403
3.18472		0.207845	0.210685	0.194065	0.20141	0.20099	0.197485	0.21052	0.209895	0.21072		0.186335	0.194525	0.194735	0.188125	0.186205	0.179	0.18563	0.182085	0.18756			3.18472		0.20561	0.211233	0.194113	0.200463	0.201787	0.196773	0.205893	0.2171	0.20991		0.178257	0.184973	0.18792	0.183737	0.182257	0.172227	0.17426	0.17463	0.173097
3.36167		0.217055	0.219865	0.20223	0.21004	0.210125	0.20556	0.22014	0.21917	0.220055		0.19307	0.20185	0.20273	0.19519	0.19285	0.18506	0.192595	0.18821	0.19428			3.36167		0.21427	0.220243	0.20163	0.209037	0.210633	0.20528	0.215213	0.2265	0.21908		0.183327	0.190473	0.193853	0.189953	0.188113	0.176857	0.179037	0.178057	0.177937
3.53861		0.227035	0.22974	0.210665	0.218865	0.21861	0.214045	0.229865	0.22873	0.229375		0.200045	0.20985	0.21114	0.20222	0.19974	0.191075	0.199665	0.19463	0.20047			3.53861		0.223627	0.2302	0.210253	0.217657	0.219483	0.213197	0.224527	0.236087	0.22831		0.18836	0.196373	0.200553	0.195773	0.19427	0.181427	0.183903	0.183573	0.182907
3.71556		0.23775	0.2407	0.219825	0.22752	0.227595	0.22218	0.240385	0.239075	0.239665		0.2082	0.218365	0.220305	0.209555	0.20681	0.19702	0.207335	0.201545	0.207575			3.71556		0.234043	0.240837	0.2196	0.226667	0.22868	0.221757	0.234687	0.246883	0.238477		0.19367	0.202603	0.207423	0.201883	0.199613	0.186143	0.188723	0.188733	0.18796
3.8925		0.24966	0.25252	0.23004	0.23714	0.237275	0.231515	0.253	0.25065	0.251165		0.21708	0.22795	0.23037	0.21737	0.214345	0.203935	0.21606	0.209345	0.215825			3.8925		0.24529	0.252617	0.229867	0.235107	0.237353	0.230087	0.24646	0.258703	0.249877		0.199407	0.20932	0.214993	0.208017	0.204563	0.19064	0.194493	0.193773	0.19376
4.06944		0.262695	0.265275	0.24068	0.247885	0.247515	0.241305	0.266025	0.26302	0.263125		0.226265	0.23787	0.240925	0.225855	0.2224	0.21101	0.22546	0.217455	0.22497			4.06944		0.25737	0.264643	0.24092	0.24474	0.247323	0.23935	0.258667	0.271357	0.26193		0.205097	0.216403	0.222587	0.214517	0.209863	0.195673	0.20046	0.19734	0.19966
4.24639		0.2752	0.27791	0.25149	0.260345	0.259895	0.252605	0.27902	0.27493	0.27513		0.23566	0.24808	0.251575	0.235895	0.231865	0.219475	0.23492	0.22566	0.233625			4.24639		0.26929	0.27683	0.251683	0.25638	0.259433	0.250837	0.270113	0.283607	0.27348		0.210767	0.2234	0.230333	0.222637	0.216647	0.201227	0.205913	0.204103	0.205333
4.42333		0.288775	0.29114	0.26318	0.271045	0.2701	0.262565	0.29377	0.288875	0.28855		0.24563	0.258455	0.262995	0.24448	0.240075	0.22682	0.245685	0.23466	0.243725			4.42333		0.281083	0.28909	0.263143	0.265683	0.269103	0.259983	0.28295	0.296923	0.28623		0.216453	0.230243	0.238193	0.228883	0.22129	0.205697	0.211793	0.20917	0.21151
4.60028		0.302725	0.30531	0.275325	0.284065	0.28286	0.27465	0.30921	0.30348	0.30222		0.255945	0.26977	0.275195	0.25532	0.249875	0.23567	0.257045	0.24438	0.253645			4.60028		0.293763	0.301953	0.275587	0.2774	0.28146	0.27156	0.296067	0.310267	0.299453		0.2223	0.23744	0.246783	0.23711	0.227513	0.211233	0.21793	0.215413	0.217733
4.77722		0.31838	0.32096	0.28823	0.297015	0.29576	0.286615	0.325235	0.31791	0.316085		0.26731	0.281885	0.28791	0.26602	0.25985	0.24425	0.269495	0.25401	0.26438			4.77722		0.307707	0.316333	0.2883	0.289613	0.293213	0.28278	0.309897	0.32492	0.313223		0.228333	0.245157	0.255527	0.244937	0.233003	0.216417	0.22412	0.220363	0.224183
4.95417		0.33119	0.33385	0.300535	0.31061	0.30912	0.29922	0.342675	0.33392	0.330785		0.27719	0.29262	0.299725	0.27689	0.270175	0.25387	0.282495	0.264535	0.27535			4.95417		0.319823	0.328127	0.300093	0.300643	0.30565	0.294407	0.32356	0.339897	0.327257		0.234013	0.25163	0.263777	0.252707	0.23949	0.222103	0.23048	0.22662	0.230923
5.13111		0.349295	0.350985	0.31514	0.325875	0.324295	0.312925	0.361835	0.35106	0.34617		0.289705	0.30631	0.31453	0.289225	0.28171	0.26393	0.296945	0.275585	0.287265			5.13111		0.33463	0.343437	0.31419	0.31378	0.31899	0.306543	0.33808	0.35603	0.34275		0.240323	0.259943	0.27345	0.261633	0.24609	0.227747	0.23736	0.23163	0.23794
5.30806		0.370365	0.370605	0.33082	0.34087	0.338125	0.32578	0.3803	0.36778	0.36123		0.30389	0.32097	0.33015	0.301045	0.292405	0.27387	0.31011	0.28645	0.29899			5.30806		0.350363	0.360223	0.330173	0.326123	0.331537	0.318387	0.35173	0.371123	0.356273		0.247423	0.26915	0.284367	0.269943	0.252097	0.233233	0.243733	0.237883	0.24466
5.485		0.38901	0.388015	0.345785	0.36014	0.357605	0.342205	0.40106	0.387315	0.37787		0.316655	0.33456	0.344935	0.31622	0.305425	0.28532	0.32597	0.29857	0.311815			5.485		0.363033	0.373897	0.344343	0.340803	0.34714	0.333167	0.36581	0.386743	0.37159		0.25348	0.27688	0.293957	0.28018	0.259703	0.240073	0.25087	0.244493	0.25179
5.66194		0.407385	0.405335	0.360555	0.375315	0.37272	0.35556	0.420115	0.404065	0.39397		0.3303	0.348375	0.35956	0.329255	0.31733	0.29607	0.34018	0.310295	0.324515			5.66194		0.37639	0.387223	0.357997	0.352877	0.359663	0.34461	0.378997	0.401647	0.385057		0.25987	0.284787	0.30314	0.288897	0.26573	0.245477	0.257453	0.24993	0.25888
5.83889		0.428915	0.425105	0.376615	0.391675	0.390415	0.37089	0.442095	0.42577	0.411975		0.34529	0.36294	0.375825	0.34399	0.329545	0.307275	0.358235	0.32333	0.338755			5.83889		0.39046	0.401893	0.37354	0.365597	0.37334	0.3576	0.394153	0.417863	0.401337		0.266553	0.293053	0.313337	0.2984	0.272017	0.251447	0.264767	0.256737	0.266647
6.01583		0.45222	0.447705	0.39409	0.410055	0.409505	0.387695	0.466735	0.449715	0.430695		0.3612	0.380305	0.39388	0.36093	0.342755	0.31933	0.377625	0.33735	0.354055			6.01583		0.403813	0.417113	0.389607	0.37859	0.387023	0.37054	0.40953	0.43381	0.417627		0.273133	0.302133	0.323907	0.308797	0.27919	0.25728	0.272737	0.26397	0.2745
6.19278		0.471055	0.46659	0.408955	0.426625	0.42554	0.40284	0.48206	0.46524	0.444835		0.376315	0.395365	0.409925	0.375835	0.354765	0.33055	0.39046	0.34907	0.36579			6.19278		0.415243	0.42983	0.402513	0.390017	0.398697	0.382453	0.418993	0.446217	0.427283		0.279	0.310037	0.332937	0.31823	0.28518	0.262997	0.278423	0.26999	0.280747
6.36944		0.494345	0.489525	0.42718	0.451795	0.45138	0.42662	0.50291	0.4865	0.46303		0.39332	0.413645	0.42893	0.39898	0.37124	0.344855	0.409265	0.36243	0.38026			6.36944		0.42805	0.44509	0.417997	0.405587	0.414813	0.397983	0.43336	0.4612	0.442577		0.285983	0.318507	0.343333	0.33222	0.29354	0.26986	0.285547	0.275157	0.288043
6.54667		0.5159	0.510665	0.445725	0.46645	0.465875	0.44174	0.528395	0.51268	0.48556		0.41072	0.431655	0.44862	0.41288	0.382945	0.35619	0.43299	0.377415	0.39788			6.54667		0.442473	0.45944	0.432367	0.4148	0.42575	0.40805	0.450423	0.47782	0.460423		0.292807	0.326283	0.35361	0.340337	0.298763	0.27542	0.29341	0.283347	0.296047
6.72361		0.53629	0.53033	0.463505	0.488335	0.487325	0.46328	0.54956	0.534895	0.50587		0.42824	0.45001	0.46748	0.433275	0.39888	0.369695	0.45476	0.39238	0.41363			6.72361		0.454847	0.4738	0.446407	0.428643	0.439577	0.42154	0.465	0.493693	0.47616		0.29875	0.33406	0.36245	0.352753	0.305953	0.281923	0.301197	0.288813	0.303923
6.90028		0.556245	0.54954	0.480305	0.511425	0.50967	0.4863	0.56634	0.55039	0.521055		0.445295	0.468345	0.48637	0.45464	0.416895	0.382595	0.4707	0.40573	0.42743			6.90028		0.46744	0.487123	0.460943	0.443057	0.454387	0.435047	0.476717	0.50673	0.488		0.305193	0.34107	0.371457	0.365243	0.31307	0.28799	0.30728	0.294123	0.310593
7.07722		0.574355	0.567135	0.497365	0.532225	0.52935	0.506595	0.58813	0.57226	0.541805		0.462385	0.486395	0.50377	0.47489	0.433995	0.39577	0.49241	0.421805	0.444275			7.07722		0.478807	0.49908	0.47343	0.457287	0.468317	0.448677	0.490627	0.5209	0.50143		0.3113	0.34728	0.379267	0.37763	0.319563	0.294457	0.31434	0.301363	0.317993
7.25444		0.597125	0.590245	0.519195	0.548805	0.54473	0.52133	0.611435	0.596295	0.56603		0.4858	0.51049	0.529145	0.490085	0.448215	0.407045	0.51728	0.440935	0.46668			7.25444		0.494003	0.51436	0.4903	0.467257	0.479973	0.45844	0.50606	0.535817	0.517913		0.318407	0.356107	0.389957	0.386567	0.321857	0.29925	0.322413	0.307473	0.326437
7.43111		0.618515	0.61172	0.54114	0.571505	0.56686	0.5439	0.629245	0.61344	0.58224		0.509655	0.53501	0.554815	0.51112	0.467695	0.42392	0.535565	0.45668	0.48456			7.43111		0.508477	0.52863	0.506307	0.481517	0.494007	0.473047	0.518347	0.548667	0.529337		0.32504	0.364433	0.40085	0.399713	0.32992	0.306193	0.328997	0.314593	0.333457
7.60806		0.634625	0.62718	0.55708	0.587555	0.583375	0.56004	0.648165	0.631955	0.600725		0.52497	0.551665	0.571155	0.52764	0.48469	0.437605	0.55637	0.47484	0.50483			7.60806		0.517583	0.53913	0.516403	0.49221	0.505633	0.4841	0.530497	0.560927	0.541707		0.329887	0.369633	0.406747	0.40937	0.33506	0.31171	0.335447	0.319923	0.340137
7.785		0.65171	0.644195	0.575855	0.607115	0.60248	0.579625	0.66404	0.64635	0.614		0.545545	0.572725	0.592085	0.54751	0.504735	0.45404	0.573105	0.49224	0.523665			7.785		0.530577	0.55202	0.53059	0.505763	0.518417	0.496347	0.540757	0.573257	0.552163		0.336027	0.377633	0.417403	0.421617	0.34203	0.317543	0.341667	0.325193	0.347127
7.96194		0.66963	0.659585	0.593495	0.62729	0.62352	0.59973	0.68303	0.665865	0.633855		0.56445	0.591785	0.612575	0.568185	0.52697	0.47339	0.59442	0.512665	0.54553			7.96194		0.541063	0.56304	0.541957	0.51955	0.532347	0.51012	0.552783	0.585523	0.56414		0.341483	0.384957	0.426323	0.43507	0.350007	0.324437	0.34817	0.33177	0.353957
8.13889		0.68432	0.674535	0.60919	0.642455	0.63902	0.613825	0.697015	0.67876	0.6475		0.582315	0.608015	0.628195	0.58509	0.54442	0.489745	0.610645	0.52922	0.563245			8.13889		0.551077	0.573573	0.552347	0.530303	0.543303	0.51983	0.5627	0.596903	0.573257		0.346027	0.39097	0.434133	0.4452	0.355177	0.329193	0.354553	0.336893	0.360263
8.31583		0.69938	0.690095	0.62845	0.655845	0.65203	0.627565	0.71065	0.692155	0.661045		0.604745	0.630285	0.6499	0.60121	0.559555	0.50507	0.6289	0.54781	0.58278			8.31583		0.5626	0.58568	0.564563	0.540663	0.553423	0.529267	0.573663	0.607163	0.583473		0.351537	0.399793	0.445133	0.455287	0.360217	0.334777	0.360287	0.341367	0.366703
8.49278		0.71474	0.70453	0.646525	0.6706	0.66719	0.64051	0.72392	0.704385	0.673395		0.62536	0.648925	0.668145	0.61763	0.577265	0.522165	0.645955	0.5639	0.599935			8.49278		0.57467	0.597167	0.576693	0.55126	0.56495	0.53973	0.58337	0.617333	0.592093		0.357683	0.407907	0.45555	0.46552	0.3671	0.33956	0.366017	0.345103	0.372897
8.66972		0.72622	0.714635	0.658555	0.68722	0.683755	0.659875	0.735225	0.715215	0.685035		0.640025	0.66124	0.67899	0.63735	0.59836	0.545995	0.66212	0.581255	0.61683			8.66972		0.58363	0.607217	0.586227	0.565067	0.576443	0.552623	0.593253	0.626573	0.601143		0.361903	0.41389	0.462927	0.478407	0.37551	0.346353	0.37227	0.35169	0.379603
8.84667		0.739345	0.72767	0.673275	0.69648	0.691315	0.666315	0.74867	0.73007	0.70141		0.65901	0.67819	0.69558	0.648395	0.60834	0.555765	0.67999	0.604855	0.636975			8.84667		0.594107	0.616843	0.59616	0.571653	0.584757	0.557893	0.605017	0.637577	0.612937		0.36688	0.4206	0.47253	0.4851	0.37819	0.350007	0.379803	0.358383	0.386833
9.02361		0.75154	0.73842	0.68592	0.710585	0.7051	0.68012	0.76002	0.73961	0.7102		0.674955	0.691685	0.707585	0.664755	0.62374	0.57239	0.69397	0.618055	0.64959			9.02361		0.60403	0.62769	0.606613	0.582763	0.59536	0.568277	0.61326	0.64719	0.619703		0.371097	0.428023	0.482063	0.495167	0.38401	0.355333	0.384673	0.363557	0.392633
9.20056		0.762215	0.749015	0.69766	0.72338	0.71712	0.692605	0.77209	0.751915	0.72355		0.68911	0.703955	0.71785	0.678365	0.63847	0.58878	0.709975	0.637055	0.66706			9.20056		0.61437	0.637047	0.615623	0.592947	0.604907	0.577673	0.62387	0.656193	0.62992		0.37556	0.434067	0.490107	0.505007	0.390597	0.36105	0.39094	0.368073	0.399177
9.3775		0.772745	0.759435	0.709765	0.73358	0.725725	0.70256	0.7825	0.76172	0.729495		0.702305	0.71451	0.72658	0.69175	0.648945	0.5985	0.722195	0.646435	0.676485			9.3775		0.623507	0.646587	0.62513	0.600693	0.613123	0.58426	0.631603	0.66504	0.63736		0.37911	0.440303	0.498917	0.511367	0.391923	0.36478	0.39571	0.372083	0.403727
9.55444		0.78351	0.76858	0.721145	0.747635	0.73959	0.717205	0.793365	0.77299	0.741215		0.714535	0.724485	0.73479	0.706695	0.667335	0.620685	0.73716	0.660235	0.69265			9.55444		0.63369	0.6559	0.633333	0.61465	0.624917	0.59775	0.643453	0.67454	0.64827		0.383717	0.447497	0.508363	0.523413	0.401663	0.372233	0.402503	0.376853	0.410827
9.73139		0.794265	0.77808	0.729105	0.75754	0.749125	0.726885	0.799295	0.77915	0.74347		0.726105	0.731725	0.74085	0.720645	0.680575	0.6348	0.74574	0.665755	0.69952			9.73139		0.642343	0.66491	0.642763	0.625317	0.635917	0.607187	0.64919	0.681477	0.652853		0.38658	0.45066	0.51318	0.532277	0.40694	0.377613	0.406517	0.381973	0.416193
9.90833		0.803895	0.784645	0.73962	0.763995	0.752345	0.731115	0.8044	0.78456	0.74705		0.736085	0.73862	0.746705	0.72936	0.687545	0.64325	0.75178	0.67044	0.70675			9.90833		0.650913	0.673163	0.650587	0.631257	0.642227	0.61275	0.656293	0.687957	0.659653		0.39042	0.45618	0.521043	0.536967	0.40859	0.380647	0.410473	0.3862	0.421
10.0853		0.815985	0.793485	0.748345	0.773285	0.756925	0.738785	0.81052	0.790735	0.75289		0.747165	0.748	0.754785	0.73981	0.69671	0.655425	0.76009	0.6772	0.71468			10.0853		0.659773	0.68211	0.659257	0.639607	0.650677	0.621187	0.66303	0.69465	0.664953		0.39356	0.46076	0.527147	0.543883	0.413393	0.38526	0.414013	0.390123	0.424957
10.2622		0.823855	0.79874	0.75354	0.783	0.763605	0.74782	0.816965	0.79461	0.75639		0.752145	0.7494	0.75731	0.750825	0.70577	0.66808	0.76843	0.680645	0.71986			10.2622		0.66626	0.689293	0.665653	0.649647	0.660293	0.630117	0.670427	0.701307	0.67098		0.395907	0.465617	0.53328	0.551633	0.417563	0.39001	0.41797	0.394143	0.42984
10.4392		0.833305	0.807705	0.761485	0.79185	0.771285	0.755175	0.82119	0.79806	0.758535		0.761285	0.758305	0.765375	0.760375	0.7148	0.67977	0.775405	0.68253	0.724285			10.4392		0.676677	0.698507	0.67391	0.659303	0.668867	0.6393	0.676267	0.7079	0.676633		0.39915	0.468183	0.53794	0.55897	0.422777	0.394983	0.421627	0.398047	0.434023
10.6161		0.83789	0.811725	0.766575	0.80001	0.77842	0.75939	0.82774	0.80398	0.76406		0.766195	0.76333	0.77004	0.768615	0.721155	0.68849	0.78384	0.689025	0.73077			10.6161		0.683073	0.705853	0.680437	0.667343	0.67681	0.646903	0.685367	0.714823	0.68367		0.40195	0.47349	0.545393	0.56527	0.427157	0.39923	0.427367	0.40242	0.439923
10.7931		0.842255	0.817815	0.77155	0.808705	0.786595	0.7645	0.82806	0.806	0.763555		0.771655	0.767595	0.77579	0.77839	0.729355	0.695835	0.78685	0.68757	0.732135			10.7931		0.689253	0.712843	0.688163	0.67657	0.685187	0.655263	0.689057	0.720567	0.687443		0.403883	0.47323	0.54606	0.57285	0.43207	0.403163	0.429873	0.405977	0.443973
10.9697		0.849675	0.82405	0.77658	0.814835	0.792725	0.766325	0.834675	0.81019	0.76955		0.77769	0.773035	0.779285	0.78395	0.734835	0.69971	0.791845	0.69308	0.738445			10.9697		0.697733	0.720497	0.694353	0.683633	0.69274	0.661193	0.69574	0.725343	0.6939		0.40745	0.47783	0.552367	0.577233	0.43392	0.406657	0.43542	0.41033	0.44906
11.1467		0.85828	0.83103	0.78152	0.823545	0.801365	0.77028	0.84141	0.813895	0.772485		0.78254	0.77745	0.782395	0.792435	0.741525	0.70753	0.798915	0.69446	0.74306			11.1467		0.704997	0.728093	0.701337	0.692077	0.699647	0.669323	0.702773	0.732453	0.701287		0.410337	0.48397	0.55964	0.58371	0.436983	0.410607	0.43927	0.413637	0.4532
11.3236		0.864995	0.835415	0.785695	0.83279	0.810215	0.77301	0.84692	0.816755	0.777335		0.786715	0.781645	0.78711	0.800315	0.74786	0.712215	0.80477	0.696195	0.748335			11.3236		0.712183	0.73451	0.706953	0.699847	0.70765	0.676953	0.709647	0.737117	0.70717		0.41247	0.484437	0.561403	0.58862	0.438833	0.413307	0.444353	0.417093	0.45737
11.5006		0.87216	0.8413	0.79109	0.839095	0.816245	0.77555	0.85287	0.821555	0.77984		0.793605	0.78706	0.793325	0.80709	0.751975	0.7152	0.813665	0.69846	0.75283			11.5006		0.720197	0.741863	0.71464	0.70479	0.71442	0.68153	0.716553	0.744017	0.713147		0.41507	0.487573	0.566907	0.592677	0.438247	0.41455	0.448543	0.421123	0.461993
11.6775		0.878835	0.84663	0.793935	0.846425	0.8236	0.78061	0.85726	0.82422	0.779605		0.79773	0.790555	0.79537	0.814655	0.758005	0.722775	0.817975	0.701015	0.755535			11.6775		0.72704	0.74883	0.720973	0.713893	0.720877	0.69052	0.72126	0.7482	0.71823		0.41785	0.490273	0.570507	0.599563	0.444633	0.42022	0.452837	0.424553	0.467023
11.8544		0.8854	0.85155	0.79794	0.851095	0.82866	0.781525	0.8633	0.830455	0.78435		0.803355	0.79461	0.800575	0.821275	0.763115	0.728285	0.82605	0.707995	0.76237			11.8544		0.733817	0.756187	0.72689	0.720053	0.72763	0.695813	0.729133	0.754257	0.724833		0.420967	0.493927	0.57527	0.603943	0.444973	0.422507	0.459223	0.428437	0.47192
12.0314		0.89069	0.855195	0.801365	0.85877	0.83588	0.786025	0.867445	0.83301	0.78452		0.80672	0.799825	0.80721	0.83129	0.76935	0.736655	0.82985	0.70893	0.766565			12.0314		0.740263	0.763267	0.73445	0.73027	0.734873	0.705063	0.734157	0.7601	0.729663		0.422223	0.495447	0.577887	0.61155	0.44995	0.427447	0.462547	0.4311	0.475717
12.2083		0.89642	0.85537	0.79981	0.867185	0.843365	0.79102	0.87275	0.83631	0.786765		0.81163	0.803275	0.809775	0.840185	0.776515	0.74333	0.835405	0.71301	0.770515			12.2083		0.746093	0.766323	0.737813	0.737617	0.742637	0.712673	0.74032	0.765003	0.735807		0.423347	0.492883	0.575037	0.61675	0.451533	0.42973	0.467197	0.434493	0.479747
12.3853		0.902795	0.860125	0.802625	0.87171	0.84721	0.79411	0.87913	0.84312	0.792405		0.81816	0.80943	0.81544	0.84574	0.779425	0.746905	0.8424	0.718885	0.777065			12.3853		0.7546	0.773027	0.74497	0.74356	0.747523	0.71789	0.747323	0.770983	0.742273		0.42807	0.49848	0.581917	0.621563	0.4539	0.43322	0.472333	0.43744	0.48462
12.5622		0.90979	0.8663	0.805685	0.87856	0.85237	0.795485	0.88155	0.84324	0.79098		0.82485	0.815295	0.82197	0.85353	0.78547	0.75277	0.84402	0.720415	0.779275			12.5622		0.761323	0.780203	0.752477	0.752203	0.754863	0.725767	0.751537	0.774037	0.74628		0.43062	0.499963	0.585437	0.6286	0.45831	0.437473	0.475953	0.440153	0.48869
12.7392		0.9152	0.86877	0.80471	0.88594	0.8583	0.80081	0.88588	0.847605	0.7923		0.829845	0.81701	0.82502	0.862005	0.791585	0.758885	0.847965	0.723465	0.78349			12.7392		0.76628	0.785327	0.757377	0.758483	0.760907	0.73243	0.755953	0.78004	0.751337		0.432747	0.501247	0.586997	0.63382	0.4587	0.439693	0.480303	0.443067	0.492947
12.9161		0.92075	0.87302	0.80653	0.89219	0.862575	0.803135	0.890985	0.850815	0.794505		0.834245	0.820095	0.82847	0.869485	0.794535	0.763415	0.85421	0.726805	0.78754			12.9161		0.77264	0.79034	0.763177	0.766333	0.766867	0.738823	0.763097	0.78545	0.756953		0.435263	0.502417	0.590597	0.639113	0.459843	0.44211	0.48509	0.446463	0.49726
13.0931		0.92625	0.87804	0.807805	0.89733	0.86812	0.80751	0.89569	0.85632	0.79832		0.840265	0.825525	0.832925	0.875905	0.79931	0.76875	0.85966	0.73297	0.7928			13.0931		0.77975	0.796843	0.769607	0.77314	0.773357	0.744633	0.768063	0.789693	0.762197		0.439323	0.505277	0.594637	0.64419	0.461697	0.444767	0.491323	0.44966	0.502723
13.27		0.933585	0.88206	0.80901	0.90383	0.87198	0.80914	0.89856	0.857645	0.79662		0.84763	0.82828	0.836555	0.88298	0.80213	0.77357	0.863405	0.73407	0.79552			13.27		0.78676	0.803397	0.77619	0.780783	0.77869	0.750793	0.77303	0.794743	0.767293		0.44357	0.507937	0.59888	0.64968	0.46387	0.44832	0.497447	0.453127	0.508137
13.4467		0.938475	0.885305	0.80959	0.90946	0.87752	0.813715	0.901065	0.861585	0.797825		0.853385	0.832305	0.84014	0.88979	0.807675	0.77892	0.868225	0.734125	0.796125			13.4467		0.79355	0.808173	0.782943	0.789253	0.785643	0.75872	0.777057	0.79952	0.771077		0.448197	0.512737	0.606027	0.65596	0.467413	0.452487	0.49859	0.455777	0.510773
13.6236		0.942775	0.885875	0.809875	0.91442	0.88106	0.81543	0.904595	0.86459	0.801305		0.85608	0.833985	0.84162	0.89447	0.80979	0.78283	0.87203	0.73839	0.80088			13.6236		0.79798	0.812393	0.786583	0.79415	0.78977	0.76332	0.782997	0.80453	0.776303		0.448843	0.51012	0.60371	0.660177	0.46917	0.455463	0.504117	0.45899	0.514793
13.8006		0.94827	0.891975	0.81482	0.920745	0.88701	0.82045	0.90874	0.868515	0.802045		0.860795	0.8391	0.847555	0.90007	0.81417	0.788975	0.87865	0.741935	0.80301			13.8006		0.806917	0.81921	0.795683	0.801497	0.795667	0.770513	0.788427	0.80916	0.78191		0.454507	0.515857	0.612153	0.665227	0.471697	0.459243	0.509507	0.462403	0.520017
13.9775		0.9562	0.89859	0.81741	0.927105	0.893055	0.82576	0.91387	0.874165	0.811335		0.86839	0.846385	0.854795	0.90602	0.8196	0.795225	0.8848	0.74773	0.81088			13.9775		0.815017	0.826273	0.803377	0.809313	0.803177	0.777457	0.796103	0.814493	0.789217		0.457233	0.51637	0.613817	0.670447	0.474267	0.462593	0.51693	0.466733	0.527247
14.1544		0.960635	0.902745	0.8191	0.93187	0.896385	0.828395	0.91568	0.87526	0.808295		0.8737	0.850935	0.859195	0.911675	0.822265	0.79819	0.888835	0.747865	0.8106			14.1544		0.822123	0.83086	0.81038	0.81638	0.808013	0.785033	0.799617	0.8191	0.793633		0.460803	0.517743	0.616323	0.676683	0.479223	0.468077	0.519137	0.469703	0.529637
14.3314		0.964955	0.90581	0.81769	0.93698	0.90123	0.832765	0.919	0.87894	0.81178		0.8773	0.85282	0.86078	0.916315	0.82681	0.802595	0.89308	0.751465	0.81571			14.3314		0.829163	0.835843	0.816043	0.82259	0.813613	0.790437	0.80495	0.82409	0.798747		0.46533	0.521837	0.622617	0.680647	0.480163	0.470773	0.525013	0.473277	0.53569
14.5083		0.96905	0.910135	0.81825	0.94157	0.906585	0.835685	0.921725	0.882045	0.813275		0.881595	0.857355	0.86353	0.920665	0.82866	0.806715	0.897585	0.75229	0.818115			14.5083		0.8353	0.839697	0.82078	0.82817	0.819673	0.79697	0.810887	0.828477	0.803433		0.46764	0.521557	0.62449	0.683803	0.48051	0.47223	0.53064	0.476687	0.540877
14.6853		0.97233	0.912385	0.81775	0.945285	0.9109	0.83796	0.92497	0.8848	0.813995		0.88476	0.858615	0.86492	0.9252	0.83147	0.81019	0.902885	0.75453	0.82005			14.6853		0.842353	0.845123	0.825593	0.83434	0.825273	0.80291	0.816607	0.834143	0.80854		0.470083	0.521947	0.62573	0.689113	0.483917	0.476407	0.535483	0.480297	0.545453
14.8622		0.978455	0.918675	0.8202	0.949295	0.914195	0.83805	0.927585	0.888595	0.816085		0.89177	0.866065	0.870605	0.929145	0.832865	0.81252	0.907035	0.75746	0.823765			14.8622		0.85043	0.85032	0.83295	0.841053	0.83075	0.80913	0.822493	0.839577	0.814787		0.474907	0.526813	0.633037	0.69377	0.48646	0.48009	0.540077	0.48435	0.55018
15.0392		0.982385	0.9221	0.82176	0.9542	0.91939	0.842505	0.931575	0.892125	0.81726		0.896185	0.869535	0.87419	0.934485	0.83752	0.818175	0.913205	0.75957	0.82612			15.0392		0.858407	0.855633	0.83969	0.84907	0.837617	0.817437	0.82947	0.844677	0.820567		0.477943	0.52783	0.635727	0.6998	0.49127	0.486243	0.544873	0.488297	0.554653
15.2161		0.98775	0.926215	0.820965	0.958365	0.9235	0.84474	0.93299	0.89415	0.82049		0.90247	0.874445	0.877595	0.939685	0.84073	0.82263	0.91489	0.761955	0.827915			15.2161		0.865043	0.86051	0.845553	0.856407	0.844967	0.824807	0.83351	0.84859	0.82581		0.481507	0.530823	0.639783	0.705963	0.495723	0.490713	0.55075	0.492123	0.560827
15.3931		0.99218	0.93063	0.82493	0.96256	0.92694	0.84826	0.937235	0.898325	0.82457		0.90881	0.87993	0.88267	0.943725	0.84393	0.82659	0.91987	0.76536	0.8328			15.3931		0.872177	0.865867	0.85177	0.86216	0.850613	0.82989	0.841237	0.854113	0.833147		0.484207	0.53079	0.64234	0.709847	0.49704	0.493643	0.558013	0.496043	0.568047
15.57		0.995455	0.934635	0.821355	0.966645	0.93146	0.85225	0.93949	0.900085	0.82382		0.914	0.88336	0.885205	0.94823	0.84824	0.83137	0.92259	0.765645	0.83368			15.57		0.87851	0.870883	0.857437	0.86971	0.85678	0.837017	0.846647	0.858857	0.83799		0.491473	0.536927	0.651123	0.714743	0.499217	0.496997	0.56229	0.500003	0.572357
15.7469		1.00187	0.93797	0.82569	0.97045	0.935185	0.85715	0.943795	0.905475	0.83001		0.9192	0.885875	0.887065	0.95258	0.85203	0.836915	0.928105	0.770165	0.838645			15.7469		0.885837	0.87534	0.863617	0.875843	0.862593	0.842587	0.854443	0.862997	0.84519		0.490983	0.533137	0.648297	0.719223	0.49978	0.498687	0.57055	0.504167	0.58086
15.9236		1.00311	0.94011	0.828155	0.973365	0.939395	0.86107	0.94807	0.909595	0.829175		0.922765	0.889575	0.891325	0.956845	0.856925	0.840915	0.9341	0.771545	0.840645			15.9236		0.892887	0.879353	0.868653	0.883703	0.869347	0.84954	0.86134	0.868283	0.85148		0.49485	0.53532	0.652553	0.724723	0.50522	0.504373	0.574223	0.50789	0.583937
16.1008		1.00811	0.94384	0.83355	0.974705	0.94148	0.86446	0.947475	0.908295	0.82763		0.92775	0.893945	0.895385	0.958325	0.85754	0.843005	0.93478	0.769995	0.83995			16.1008		0.899183	0.884757	0.87494	0.887697	0.87471	0.85383	0.865767	0.87324	0.85596		0.496913	0.534033	0.652857	0.727187	0.505693	0.506317	0.577353	0.511147	0.587817
16.2775		1.01141	0.94772	0.83573	0.97952	0.94622	0.86715	0.950405	0.91186	0.82976		0.933205	0.8989	0.899565	0.963235	0.86074	0.845615	0.93844	0.77159	0.843705			16.2775		0.908113	0.890313	0.8816	0.895027	0.882693	0.861293	0.872643	0.87862	0.862973		0.503173	0.539737	0.659927	0.732513	0.50996	0.51123	0.582263	0.514687	0.59247
16.4544		1.01677	0.95296	0.836605	0.982035	0.94887	0.87123	0.952845	0.91484	0.828525		0.93925	0.904505	0.90331	0.966475	0.863295	0.849815	0.94221	0.77157	0.844955			16.4544		0.916423	0.896143	0.8881	0.901503	0.88852	0.868427	0.879023	0.88416	0.86897		0.50975	0.54578	0.668167	0.73825	0.514363	0.51642	0.585817	0.518933	0.596453
16.6314		1.02031	0.954955	0.838605	0.98541	0.95316	0.8765	0.955	0.917945	0.83141		0.94262	0.90696	0.904745	0.969525	0.866215	0.853935	0.945625	0.775255	0.84729			16.6314		0.922813	0.900937	0.893077	0.90777	0.894517	0.87433	0.88542	0.88809	0.874443		0.510333	0.544217	0.668077	0.741167	0.515063	0.518193	0.594857	0.524093	0.6056
16.8083		1.02467	0.95778	0.84025	0.98714	0.95461	0.879545	0.95743	0.921605	0.83142		0.947995	0.91072	0.907275	0.972185	0.868495	0.856745	0.949945	0.776605	0.849575			16.8083		0.931243	0.905657	0.899357	0.91276	0.900053	0.880033	0.892173	0.893557	0.880273		0.515667	0.549297	0.67458	0.74542	0.5183	0.521377	0.59932	0.529033	0.61062
16.9853		1.02885	0.960485	0.842505	0.99083	0.958915	0.88504	0.95776	0.920945	0.827535		0.951505	0.914845	0.910725	0.975245	0.8725	0.86046	0.95158	0.775915	0.850035			16.9853		0.937767	0.911213	0.905123	0.919987	0.905013	0.88517	0.897633	0.899303	0.886627		0.516807	0.547883	0.674743	0.749227	0.520137	0.52445	0.600977	0.53211	0.612177
17.1622		1.03015	0.961655	0.84479	0.992825	0.962675	0.890475	0.96041	0.92559	0.82898		0.95322	0.91714	0.911885	0.97866	0.877345	0.86432	0.95572	0.778515	0.852835			17.1622		0.943173	0.915463	0.909947	0.927077	0.912663	0.89359	0.90564	0.90412	0.893283		0.520197	0.54899	0.677093	0.754693	0.52622	0.529517	0.60721	0.535817	0.61914
17.3392		1.03425	0.963995	0.850255	0.996045	0.96528	0.893115	0.962775	0.927615	0.827295		0.958305	0.922175	0.91608	0.98088	0.87981	0.86676	0.959855	0.779415	0.85411			17.3392		0.951367	0.92121	0.917047	0.932363	0.917913	0.898653	0.91313	0.90946	0.899267		0.52443	0.552527	0.682017	0.75815	0.529377	0.533247	0.61271	0.540277	0.624487
17.5161		1.03745	0.96782	0.85241	0.99914	0.967755	0.89608	0.96399	0.93	0.82777		0.963885	0.92652	0.92043	0.983125	0.88083	0.868695	0.963305	0.782155	0.85747			17.5161		0.95945	0.927947	0.92351	0.93831	0.921983	0.903097	0.919187	0.914367	0.90588		0.529633	0.5572	0.68872	0.7608	0.5296	0.535097	0.617583	0.544107	0.630137
17.6931		1.0392	0.96686	0.85108	1.00249	0.971695	0.901895	0.963895	0.92981	0.824015		0.965595	0.927965	0.920325	0.98625	0.88502	0.872735	0.964605	0.782	0.856755			17.6931		0.965997	0.93219	0.92896	0.94618	0.928917	0.910663	0.924653	0.919227	0.90966		0.53338	0.559423	0.691693	0.765367	0.5336	0.538057	0.62058	0.54767	0.633647
17.87		1.0421	0.969825	0.85418	1.00564	0.974495	0.905075	0.9638	0.931375	0.8266		0.96909	0.932365	0.924025	0.989035	0.888845	0.874925	0.966555	0.783125	0.85963			17.87		0.972427	0.93677	0.934533	0.953133	0.935473	0.917203	0.930733	0.922287	0.914747		0.536893	0.561087	0.69615	0.77029	0.53974	0.543183	0.627047	0.55196	0.640477
18.0469		1.04455	0.97041	0.85383	1.00785	0.9775	0.90763	0.96426	0.93216	0.824		0.971435	0.93348	0.926845	0.992405	0.89149	0.876995	0.97219	0.783165	0.860675			18.0469		0.97848	0.942067	0.940827	0.958827	0.941463	0.922623	0.93747	0.92888	0.92136		0.54034	0.562657	0.699733	0.774527	0.54273	0.546493	0.628723	0.55592	0.642607
18.2239		1.0459	0.970855	0.853005	1.01	0.9794	0.91032	0.963825	0.93134	0.82156		0.97337	0.93511	0.927625	0.993375	0.893835	0.880375	0.972935	0.78326	0.86073			18.2239		0.984477	0.946233	0.945997	0.963813	0.94654	0.927423	0.942973	0.93349	0.926317		0.543093	0.563277	0.702993	0.776473	0.54378	0.54789	0.633083	0.558557	0.64779
18.4008		1.04865	0.97321	0.8568	1.0129	0.981225	0.91238	0.96607	0.932435	0.8229		0.97703	0.93891	0.93072	0.995975	0.89661	0.88197	0.975315	0.784825	0.861825			18.4008		0.992987	0.95112	0.951627	0.970367	0.951743	0.93333	0.949117	0.938017	0.931487		0.549337	0.56932	0.710663	0.780497	0.54845	0.553187	0.637927	0.562777	0.652677
18.5778		1.05045	0.97424	0.8552	1.01625	0.98289	0.915815	0.963655	0.93085	0.81961		0.97813	0.94023	0.93088	0.99757	0.89772	0.884005	0.976745	0.78334	0.86284			18.5778		0.998177	0.95669	0.956473	0.975453	0.95645	0.937003	0.95465	0.942813	0.937257		0.551473	0.569747	0.713367	0.781933	0.54778	0.55276	0.64225	0.567437	0.658047
18.7547		1.05445	0.976235	0.85468	1.0185	0.9853	0.91881	0.96471	0.93231	0.821655		0.981385	0.942245	0.93255	1.00099	0.90189	0.88792	0.980855	0.785075	0.86332			18.7547		1.00614	0.963537	0.963923	0.983207	0.962897	0.94458	0.9623	0.948253	0.942567		0.556727	0.57289	0.719033	0.787663	0.55237	0.557643	0.646873	0.570903	0.663313
18.9317		1.0578	0.976655	0.852785	1.02055	0.98831	0.92219	0.96739	0.933935	0.820185		0.984935	0.94447	0.933535	1.00338	0.906945	0.892085	0.985015	0.78583	0.86471			18.9317		1.01407	0.96808	0.97025	0.99016	0.97057	0.9532	0.96793	0.953003	0.948917		0.562483	0.578693	0.726003	0.792673	0.56035	0.56551	0.65229	0.57476	0.66898
19.1086		1.059	0.97721	0.85279	1.02135	0.987255	0.922575	0.96799	0.937465	0.82614		0.98608	0.94693	0.93478	1.00355	0.90631	0.890825	0.987955	0.78913	0.86965			19.1086		1.02098	0.972283	0.97574	0.993683	0.97311	0.955217	0.974303	0.960883	0.957973		0.56689	0.583147	0.73255	0.79324	0.558927	0.565597	0.659127	0.58278	0.678253
19.285		1.06345	0.97944	0.85308	1.0236	0.990095	0.925175	0.96808	0.936875	0.82757		0.988185	0.9491	0.93568	1.00666	0.908655	0.8939	0.990745	0.789895	0.868075			19.285		1.02834	0.977017	0.980413	1.00057	0.978593	0.960813	0.98142	0.96132	0.960413		0.56858	0.582353	0.734423	0.797247	0.560743	0.567603	0.664977	0.584853	0.683847
19.4619		1.06395	0.980615	0.85193	1.025	0.98996	0.9253	0.966455	0.935285	0.822405		0.988705	0.948845	0.935125	1.00897	0.9096	0.894805	0.990535	0.78871	0.86529			19.4619		1.03528	0.980373	0.984393	1.00636	0.983263	0.965683	0.985837	0.96682	0.96517		0.575233	0.588373	0.74282	0.80065	0.563723	0.571613	0.66526	0.58733	0.68502
19.6389		1.0695	0.98328	0.85283	1.0261	0.991705	0.92625	0.967065	0.935935	0.822865		0.99238	0.95243	0.93972	1.01161	0.911205	0.89658	0.992585	0.787935	0.866005			19.6389		1.04315	0.987077	0.992203	1.01191	0.98882	0.97217	0.992303	0.97184	0.97188		0.576987	0.58809	0.74555	0.80493	0.569177	0.577157	0.66981	0.592237	0.69091
19.8158		1.0716	0.983555	0.850345	1.02885	0.99589	0.929775	0.97641	0.946195	0.833745		0.994095	0.95255	0.9391	1.01441	0.91641	0.89989	1.00384	0.79613	0.876925			19.8158		1.05022	0.99114	0.996713	1.01991	0.995883	0.97778	1.00524	0.984053	0.98745		0.58342	0.592523	0.752193	0.809297	0.573267	0.582157	0.686247	0.602903	0.70726
19.9914		1.0747	0.984215	0.84926	1.0293	0.99528	0.929935	0.9709	0.937985	0.82798		0.99463	0.952145	0.93892	1.01485	0.915445	0.899275	0.99714	0.78944	0.867985			19.9914		1.05716	0.99632	1.00259	1.0236	0.99886	0.98112	1.004	0.980623	0.982833		0.588027	0.596547	0.757627	0.81055	0.572393	0.58203	0.683453	0.601133	0.707373
20.1683		1.07695	0.984625	0.850395	1.0293	0.99477	0.929915	0.96935	0.93695	0.829365		0.99539	0.9523	0.938785	1.01699	0.91757	0.900505	0.997745	0.789445	0.867795			20.1683		1.06391	1.00069	1.00812	1.03067	1.00561	0.98855	1.00934	0.983423	0.98674		0.590183	0.595713	0.760143	0.815893	0.5799	0.58957	0.69174	0.60706	0.715087
20.3453		1.07945	0.985275	0.849325	1.02895	0.995415	0.93036	0.971275	0.939135	0.829535		0.99606	0.95258	0.938355	1.01721	0.918045	0.90059	0.99913	0.78931	0.869145			20.3453		1.07027	1.00514	1.01265	1.03477	1.01077	0.994357	1.01551	0.989713	0.994257		0.596097	0.60045	0.76664	0.818523	0.582727	0.593583	0.694377	0.61127	0.719587
20.5222		1.0832	0.987025	0.850135	1.03225	0.998525	0.934	0.971905	0.940845	0.83191		0.997595	0.953335	0.939445	1.02079	0.921045	0.903755	1.00206	0.78995	0.87044			20.5222		1.07692	1.00932	1.01855	1.04279	1.01607	0.99956	1.02234	0.993847	1.00002		0.599347	0.601353	0.770007	0.82293	0.58408	0.595353	0.704633	0.617243	0.72816
20.6992		1.08615	0.98861	0.84911	1.03185	0.998	0.933885	0.97174	0.937575	0.82674		0.99885	0.95251	0.93929	1.02097	0.921025	0.903335	1.00151	0.786705	0.86689			20.6992		1.08214	1.01421	1.02302	1.04656	1.01979	1.00373	1.02697	0.9993	1.00424		0.603067	0.60313	0.773277	0.825287	0.586973	0.599813	0.70501	0.621453	0.730543
20.8761		1.088	0.98964	0.85117	1.03315	0.99929	0.933255	0.97163	0.93809	0.831245		0.99943	0.954235	0.94111	1.02234	0.921545	0.90293	1.00279	0.788025	0.868825			20.8761		1.08889	1.01804	1.02785	1.05169	1.0256	1.00926	1.03333	1.00235	1.00848		0.609117	0.60724	0.780683	0.829823	0.592163	0.605893	0.714543	0.626747	0.73966
21.0531		1.0918	0.98796	0.84782	1.03345	0.99961	0.93445	0.971545	0.93691	0.827065		0.99956	0.952105	0.93921	1.0231	0.92213	0.90382	1.00328	0.786145	0.86662			21.0531		1.09348	1.02316	1.03249	1.05824	1.02988	1.01448	1.03762	1.00692	1.01289		0.609997	0.60501	0.780863	0.833813	0.594797	0.609467	0.71945	0.631857	0.743513
21.23		1.094	0.98723	0.847455	1.03305	1.00002	0.93569	0.97066	0.93583	0.82505		1.00015	0.949985	0.939	1.02299	0.92393	0.905195	1.00402	0.78591	0.866815			21.23		1.09873	1.02796	1.03781	1.06337	1.03529	1.02049	1.04359	1.01077	1.0179		0.61429	0.606617	0.783583	0.83684	0.599283	0.613547	0.728697	0.63767	0.74984
21.4069		1.0961	0.98768	0.84785	1.0344	1.00076	0.93717	0.970055	0.93776	0.821515		1.00125	0.950285	0.93843	1.02383	0.924725	0.905105	1.00297	0.78552	0.86589			21.4069		1.10552	1.03308	1.04211	1.06871	1.04021	1.02421	1.04812	1.01496	1.0221		0.621787	0.61282	0.792333	0.839667	0.600913	0.617243	0.736307	0.64284	0.756033
21.5839		1.1003	0.98907	0.84609	1.03695	1.00382	0.9406	0.971405	0.93856	0.820925		1.00345	0.95178	0.940025	1.0265	0.92752	0.908325	1.00612	0.78535	0.866795			21.5839		1.11232	1.03804	1.0476	1.07655	1.04667	1.03157	1.05477	1.01933	1.02833		0.626037	0.614607	0.796737	0.844483	0.604053	0.621867	0.742953	0.648793	0.762773
21.7606		1.1021	0.98885	0.844855	1.0367	1.00368	0.9424	0.972345	0.939485	0.81991		1.0029	0.95097	0.94032	1.026	0.92835	0.909015	1.00729	0.786015	0.867105			21.7606		1.11583	1.04104	1.05119	1.08082	1.05019	1.03648	1.06079	1.02342	1.03294		0.629437	0.61697	0.800573	0.84744	0.607957	0.627653	0.752953	0.653367	0.77129
21.9375		1.1058	0.987935	0.841035	1.0369	1.0033	0.942035	0.97432	0.941335	0.81663		1.00398	0.949535	0.93898	1.02503	0.928405	0.90825	1.00972	0.785615	0.867135			21.9375		1.12103	1.0466	1.05709	1.08468	1.05447	1.03952	1.06688	1.02799	1.03912		0.632423	0.617143	0.802173	0.849527	0.61246	0.63417	0.76009	0.65973	0.778053
22.1144		1.10725	0.98851	0.842505	1.03835	1.00649	0.94432	0.974355	0.942345	0.81609		1.0052	0.950405	0.938895	1.0271	0.932185	0.909515	1.00926	0.78612	0.86853			22.1144		1.1271	1.05002	1.06091	1.0914	1.06106	1.04726	1.07194	1.03178	1.04498		0.63946	0.62381	0.810547	0.854727	0.618717	0.64092	0.768703	0.664183	0.78594
22.2914		1.10995	0.98826	0.84049	1.039	1.00516	0.945455	0.974215	0.941615	0.810505		1.00628	0.950425	0.93871	1.02735	0.930635	0.908805	1.01117	0.784775	0.867025			22.2914		1.13197	1.05518	1.06567	1.09657	1.06442	1.04966	1.0774	1.03721	1.049		0.641343	0.62506	0.812137	0.8565	0.61882	0.642083	0.773883	0.669207	0.791567
22.4683		1.1134	0.98962	0.842275	1.04	1.00649	0.9473	0.97744	0.94389	0.812635		1.00728	0.95127	0.94099	1.02825	0.931885	0.909215	1.01457	0.786695	0.869585			22.4683		1.13963	1.05922	1.07154	1.10253	1.07143	1.05587	1.08301	1.04041	1.05538		0.6474	0.630777	0.819713	0.86012	0.62348	0.6485	0.78441	0.675427	0.800223
22.6453		1.1174	0.9923	0.842265	1.04055	1.00638	0.94819	0.97551	0.94483	0.809265		1.00969	0.95294	0.94263	1.02885	0.93386	0.910115	1.01364	0.78685	0.8681			22.6453		1.14547	1.0638	1.07636	1.1081	1.07573	1.06028	1.08748	1.04511	1.0589		0.651173	0.634073	0.823623	0.864137	0.62796	0.65325	0.79216	0.681393	0.80591
22.8222		1.11935	0.9908	0.83952	1.0397	1.00575	0.947835	0.97552	0.942455	0.803865		1.00935	0.950965	0.94084	1.0277	0.93437	0.909585	1.01362	0.783985	0.86635			22.8222		1.14857	1.06918	1.08053	1.11247	1.08003	1.06534	1.09117	1.04828	1.06405		0.65468	0.63684	0.825657	0.866753	0.633387	0.661287	0.795787	0.685993	0.810187
22.9992		1.12485	0.993355	0.841205	1.043	1.00811	0.950145	0.97713	0.94386	0.80474		1.01312	0.951945	0.94227	1.03065	0.935965	0.910985	1.01547	0.78549	0.868965			22.9992		1.15593	1.07398	1.08709	1.11903	1.08594	1.07003	1.09654	1.05259	1.06932		0.660343	0.641623	0.831337	0.86978	0.63561	0.66472	0.804343	0.690797	0.817703
23.1761		1.1262	0.99257	0.83878	1.04125	1.00687	0.94853	0.97658	0.94402	0.802405		1.01257	0.95082	0.94112	1.02835	0.933995	0.90794	1.01588	0.78536	0.86781			23.1761		1.1592	1.0785	1.09084	1.1194	1.08879	1.07144	1.10037	1.05623	1.07233		0.66297	0.64567	0.83368	0.869983	0.638283	0.667757	0.812543	0.696097	0.82355
23.3531		1.1305	0.99506	0.841155	1.04345	1.00691	0.95026	0.97849	0.945435	0.802015		1.01631	0.95321	0.943535	1.02935	0.93445	0.90999	1.01848	0.78502	0.86752			23.3531		1.16567	1.08298	1.09671	1.126	1.09418	1.07846	1.10667	1.06013	1.07882		0.6683	0.65061	0.840063	0.874363	0.64455	0.675677	0.818353	0.70023	0.83014
23.53		1.13205	0.9943	0.84087	1.04355	1.00654	0.95014	0.978595	0.94607	0.801065		1.01674	0.953125	0.942745	1.02925	0.933825	0.909845	1.01845	0.78445	0.86741			23.53		1.1691	1.08733	1.09926	1.13013	1.09794	1.08118	1.10988	1.06475	1.08215		0.671317	0.654153	0.843187	0.876637	0.64626	0.678697	0.82502	0.704847	0.834
23.7069		1.13535	0.996265	0.84191	1.04415	1.0072	0.95158	0.97906	0.94618	0.79955		1.01831	0.954375	0.943405	1.0303	0.935415	0.909525	1.01931	0.78432	0.86755			23.7069		1.17457	1.09272	1.10485	1.1359	1.10334	1.0865	1.11442	1.06943	1.08756		0.67365	0.655947	0.845163	0.880163	0.65139	0.684853	0.829363	0.708493	0.83884
23.8836		1.1343	0.99558	0.84236	1.04465	1.00788	0.953615	0.97926	0.945285	0.799165		1.01794	0.953795	0.94304	1.03105	0.93571	0.910275	1.01961	0.78312	0.86812			23.8836		1.17843	1.09656	1.10816	1.14027	1.1085	1.09023	1.11958	1.0737	1.09177		0.67667	0.658393	0.849517	0.881897	0.652933	0.68625	0.835957	0.71411	0.844577

## Sheet: Fig 2b
time (h)		Dlon + VC							Dlon + Pxyl- F-LarA							time (h)		Dlon + VC +xyl							Dlon + Pxyl-F-LarA +xyl
0		0.11732	0.1197	0.118275	0.12068	0.125095	0.121015		0.11859	0.120075	0.11693	0.121465	0.1226	0.12275		0		0.117627	0.119353	0.117777	0.122373	0.12271	0.121327		0.1191	0.119607	0.121263	0.12221	0.122157	0.122613
0.176944		0.119735	0.12182	0.120385	0.122035	0.12686	0.122725		0.12098	0.12241	0.11904	0.12285	0.124255	0.12443		0.176944		0.119743	0.121497	0.119723	0.124553	0.12311	0.122507		0.12165	0.12211	0.11877	0.123873	0.123893	0.12432
0.353889		0.120965	0.123325	0.12201	0.123105	0.12822	0.123955		0.122335	0.123905	0.120345	0.124515	0.125745	0.132825		0.353889		0.121147	0.12291	0.12106	0.125793	0.124157	0.123623		0.12252	0.123657	0.120153	0.124237	0.125067	0.12601
0.530833		0.1229	0.125385	0.123795	0.124615	0.12996	0.12556		0.124215	0.12589	0.122035	0.12621	0.12731	0.12874		0.530833		0.122813	0.124827	0.122733	0.12737	0.125807	0.12506		0.124193	0.1254	0.121787	0.12589	0.126867	0.127553
0.707778		0.12476	0.12714	0.125295	0.126805	0.131825	0.12723		0.125985	0.12778	0.123665	0.128005	0.12946	0.129915		0.707778		0.124423	0.126617	0.124553	0.12948	0.127627	0.12695		0.125823	0.127383	0.12351	0.127973	0.128917	0.12965
0.884722		0.127005	0.129395	0.12763	0.128895	0.13412	0.128975		0.12831	0.13015	0.12583	0.130265	0.131655	0.13206		0.884722		0.126623	0.12891	0.126673	0.131293	0.129717	0.129023		0.12806	0.12966	0.12557	0.130113	0.131113	0.131877
1.06167		0.12948	0.131775	0.12976	0.13166	0.13662	0.131415		0.13062	0.13255	0.127965	0.13265	0.13469	0.13501		1.06167		0.128967	0.1313	0.128883	0.134103	0.13226	0.131417		0.130473	0.132007	0.127663	0.132773	0.133943	0.134637
1.23861		0.131895	0.13444	0.13213	0.134195	0.13927	0.133725		0.13313	0.135195	0.13033	0.135365	0.137265	0.13789		1.23861		0.131483	0.1338	0.130933	0.13697	0.134697	0.13358		0.133353	0.134573	0.130023	0.135297	0.136617	0.1375
1.41556		0.13442	0.13681	0.13462	0.136755	0.141625	0.13589		0.13569	0.13903	0.132355	0.13784	0.13978	0.140205		1.41556		0.133847	0.136423	0.13343	0.139607	0.137017	0.1357		0.135453	0.13699	0.13229	0.138077	0.13918	0.140003
1.5925		0.13695	0.139705	0.13705	0.139085	0.144165	0.13816		0.138375	0.14144	0.134925	0.140245	0.142425	0.1429		1.5925		0.136307	0.13978	0.13594	0.14267	0.139597	0.138063		0.138107	0.139917	0.134863	0.140677	0.141933	0.142843
1.76917		0.139615	0.14215	0.13938	0.14207	0.146925	0.14067		0.140875	0.14418	0.13718	0.1429	0.1456	0.145885		1.76917		0.138957	0.142397	0.138277	0.145133	0.14221	0.141477		0.140823	0.142707	0.137067	0.14358	0.144953	0.145843
1.94611		0.142315	0.14495	0.141985	0.144925	0.14965	0.143205		0.14348	0.14685	0.13966	0.14593	0.148395	0.14911		1.94611		0.14157	0.144967	0.140887	0.148017	0.14471	0.143107		0.143477	0.145307	0.139817	0.146407	0.14796	0.148767
2.12306		0.145105	0.147635	0.14475	0.14825	0.152865	0.14624		0.14636	0.149585	0.14202	0.14887	0.151645	0.15241		2.12306		0.144407	0.14798	0.143357	0.15187	0.14804	0.14613		0.146263	0.148313	0.142253	0.149533	0.151097	0.152053
2.3		0.148085	0.150785	0.14773	0.151025	0.15622	0.149255		0.14959	0.151635	0.14488	0.15184	0.15477	0.155595		2.3		0.147267	0.15116	0.14626	0.155357	0.150923	0.149033		0.149343	0.15123	0.14526	0.15294	0.154563	0.155313
2.47694		0.1511	0.153855	0.150535	0.15455	0.15954	0.152315		0.15255	0.15581	0.14755	0.155195	0.158265	0.1589		2.47694		0.150587	0.154517	0.14935	0.158627	0.15452	0.152517		0.152533	0.154613	0.148293	0.156367	0.158183	0.159313
2.65389		0.1549	0.15786	0.15413	0.15819	0.16353	0.155715		0.156075	0.1595	0.15073	0.15883	0.16205	0.163075		2.65389		0.15424	0.158493	0.15296	0.16299	0.1582	0.156113		0.156743	0.158613	0.151727	0.160267	0.16223	0.163073
2.83083		0.158415	0.16161	0.15763	0.162305	0.167375	0.15933		0.159325	0.162125	0.15416	0.16265	0.166275	0.16728		2.83083		0.157937	0.162433	0.156537	0.16721	0.162243	0.159807		0.16037	0.162523	0.155463	0.164557	0.16665	0.16726
3.00778		0.162435	0.16569	0.161455	0.166275	0.171125	0.16277		0.163425	0.16613	0.157985	0.166565	0.17019	0.17106		3.00778		0.162023	0.16681	0.160357	0.171283	0.166147	0.16348		0.164773	0.166927	0.159213	0.168613	0.170757	0.171737
3.18472		0.166635	0.16997	0.165315	0.170825	0.17559	0.166635		0.167735	0.170525	0.161605	0.17089	0.17464	0.17567		3.18472		0.16628	0.171437	0.164313	0.176177	0.17054	0.167473		0.168903	0.17142	0.163377	0.1734	0.17566	0.17655
3.36167		0.17124	0.17425	0.16958	0.17566	0.180425	0.170625		0.172205	0.17473	0.165405	0.175925	0.17989	0.18067		3.36167		0.17057	0.175943	0.168603	0.182073	0.175347	0.171993		0.173617	0.175903	0.167407	0.17841	0.181097	0.18188
3.53861		0.17588	0.179035	0.173995	0.180595	0.184955	0.174765		0.176585	0.17981	0.16963	0.180255	0.184825	0.18552		3.53861		0.175433	0.181017	0.172967	0.18672	0.18006	0.17642		0.178547	0.18066	0.17205	0.183703	0.18595	0.18705
3.71556		0.180405	0.183925	0.17817	0.18552	0.189585	0.178815		0.181315	0.184695	0.173835	0.184965	0.189595	0.190225		3.71556		0.180183	0.18604	0.177483	0.192263	0.185067	0.1805		0.183327	0.185767	0.17645	0.188823	0.191347	0.19229
3.8925		0.185735	0.189395	0.183215	0.190335	0.194955	0.18344		0.186625	0.18958	0.17842	0.19002	0.19454	0.195865		3.8925		0.18563	0.191683	0.182423	0.19806	0.190233	0.185523		0.188713	0.191577	0.18146	0.193927	0.197023	0.197983
4.06944		0.1906	0.19435	0.187895	0.195535	0.199965	0.187875		0.19156	0.194605	0.183195	0.19529	0.19998	0.200985		4.06944		0.190903	0.197253	0.187373	0.20394	0.195857	0.190457		0.194263	0.197077	0.186557	0.20006	0.202837	0.20397
4.24639		0.195685	0.200015	0.193155	0.20149	0.20602	0.193225		0.196625	0.200015	0.187885	0.200595	0.20641	0.2072		4.24639		0.196493	0.20321	0.192863	0.21064	0.202167	0.19624		0.200057	0.203297	0.191963	0.206407	0.209707	0.210707
4.42333		0.201135	0.205865	0.1984	0.20678	0.21125	0.19815		0.20206	0.205625	0.19273	0.205935	0.21152	0.21307		4.42333		0.20255	0.20933	0.19821	0.21742	0.20765	0.20157		0.206253	0.209243	0.197443	0.21287	0.2158	0.21747
4.60028		0.206965	0.21149	0.20435	0.21336	0.217275	0.203575		0.208255	0.21158	0.19805	0.212325	0.218235	0.21933		4.60028		0.20848	0.21579	0.20418	0.224427	0.214413	0.207543		0.21321	0.216107	0.20362	0.219957	0.222893	0.22431
4.77722		0.21355	0.21822	0.209735	0.219545	0.22335	0.20831		0.214605	0.21805	0.203755	0.218435	0.224225	0.22567		4.77722		0.215567	0.222973	0.21046	0.231907	0.22089	0.213883		0.22039	0.22299	0.209823	0.2274	0.230163	0.231617
4.95417		0.220035	0.22451	0.215925	0.22668	0.23015	0.21504		0.220795	0.22444	0.20961	0.2255	0.23177	0.23309		4.95417		0.222513	0.230233	0.217063	0.240197	0.228607	0.220637		0.227157	0.23027	0.21637	0.23573	0.238633	0.240193
5.13111		0.22693	0.231145	0.222385	0.2338	0.236885	0.22094		0.227425	0.23152	0.21573	0.23204	0.23897	0.24		5.13111		0.230213	0.238167	0.2241	0.248427	0.23592	0.227523		0.23544	0.23841	0.223673	0.24376	0.247013	0.248657
5.30806		0.2342	0.23866	0.22892	0.240745	0.24367	0.22674		0.234805	0.239185	0.22239	0.239075	0.24569	0.247745		5.30806		0.238537	0.246723	0.23209	0.2569	0.243563	0.234707		0.244083	0.24727	0.231127	0.252253	0.255233	0.25698
5.485		0.241165	0.24546	0.23584	0.248125	0.250955	0.232775		0.242085	0.24596	0.22888	0.24636	0.25338	0.2553		5.485		0.246403	0.254767	0.2391	0.266243	0.252167	0.242173		0.25271	0.255747	0.238983	0.261827	0.264897	0.26634
5.66194		0.24869	0.253285	0.243125	0.25626	0.25856	0.2399		0.24942	0.2538	0.235795	0.25464	0.2612	0.263725		5.66194		0.255237	0.263497	0.247263	0.275797	0.260907	0.25018		0.26195	0.265023	0.24697	0.271973	0.274477	0.275887
5.83889		0.25621	0.261025	0.250325	0.26456	0.26608	0.24597		0.256975	0.261215	0.242615	0.262045	0.26927	0.271275		5.83889		0.263803	0.272403	0.25536	0.285487	0.269573	0.25846		0.271253	0.274277	0.255367	0.281503	0.284093	0.286187
6.01583		0.26445	0.26916	0.257605	0.27186	0.273825	0.25329		0.264965	0.268895	0.25002	0.2697	0.27745	0.280295		6.01583		0.27314	0.28239	0.263687	0.29539	0.278933	0.267083		0.280947	0.284313	0.26448	0.29206	0.29507	0.296753
6.19278		0.272495	0.276945	0.26521	0.27972	0.281665	0.259785		0.27344	0.27719	0.257185	0.27782	0.28536	0.28792		6.19278		0.282827	0.292343	0.27307	0.30563	0.288123	0.275557		0.29148	0.29489	0.273463	0.30323	0.304557	0.306663
6.36944		0.281285	0.285685	0.27315	0.28876	0.290275	0.26757		0.282085	0.286145	0.264555	0.286625	0.29484	0.297615		6.36944		0.293313	0.302637	0.282453	0.318693	0.298753	0.285297		0.30244	0.30586	0.283257	0.316667	0.317017	0.318553
6.54667		0.290735	0.294565	0.28158	0.296905	0.29803	0.274845		0.290615	0.294715	0.272655	0.29518	0.30375	0.30651		6.54667		0.304527	0.313793	0.293017	0.329477	0.308653	0.294357		0.31448	0.317697	0.294063	0.328387	0.32782	0.330367
6.72361		0.29912	0.30317	0.290315	0.305925	0.306825	0.282675		0.299305	0.3033	0.28066	0.30439	0.31296	0.316075		6.72361		0.314897	0.324283	0.30254	0.341453	0.319513	0.30464		0.326033	0.328823	0.304153	0.3425	0.340813	0.34287
6.90028		0.30801	0.31208	0.29845	0.315125	0.316015	0.29056		0.30807	0.312275	0.289255	0.314175	0.32284	0.32554		6.90028		0.32569	0.335763	0.313707	0.35486	0.33118	0.315167		0.337443	0.340727	0.315837	0.356993	0.354947	0.355797
7.07722		0.3176	0.32145	0.307245	0.324445	0.32465	0.29808		0.31758	0.322275	0.297975	0.323135	0.332125	0.334445		7.07722		0.33771	0.34821	0.324283	0.367	0.342547	0.325497		0.3504	0.353413	0.327057	0.3716	0.369003	0.368387
7.25444		0.326865	0.330615	0.316335	0.33389	0.33403	0.30563		0.327905	0.331465	0.306645	0.332915	0.34207	0.344225		7.25444		0.350317	0.360017	0.335747	0.379737	0.354503	0.335857		0.36396	0.366517	0.339243	0.383807	0.381417	0.3811
7.43111		0.3365	0.33982	0.325625	0.342925	0.343255	0.314685		0.33733	0.340835	0.31576	0.34222	0.35183	0.35417		7.43111		0.36324	0.372597	0.348427	0.393213	0.366713	0.347517		0.377117	0.379633	0.351953	0.39937	0.396253	0.3944
7.60806		0.34572	0.348635	0.33419	0.351935	0.35268	0.32253		0.34589	0.349575	0.3245	0.351515	0.36128	0.36324		7.60806		0.374657	0.38422	0.35917	0.40577	0.378313	0.358823		0.389413	0.391593	0.364023	0.412483	0.40803	0.40714
7.785		0.35569	0.358395	0.34396	0.360915	0.361385	0.331155		0.35602	0.35997	0.333995	0.36135	0.370715	0.372855		7.785		0.388063	0.397163	0.372113	0.41993	0.39057	0.370357		0.4033	0.40533	0.377393	0.427703	0.42308	0.41984
7.96194		0.36515	0.366965	0.353195	0.3708	0.37074	0.3398		0.36529	0.369105	0.34349	0.37118	0.38088	0.3831		7.96194		0.40051	0.4097	0.38402	0.4344	0.403653	0.38254		0.417037	0.418777	0.39001	0.44502	0.438637	0.434467
8.13889		0.374175	0.375405	0.361055	0.379075	0.379005	0.34771		0.373545	0.37796	0.35179	0.380175	0.389805	0.39151		8.13889		0.41232	0.421113	0.39533	0.447267	0.415267	0.394103		0.429843	0.43132	0.402223	0.459443	0.45166	0.446723
8.31583		0.38309	0.385065	0.370555	0.387995	0.38706	0.35653		0.38284	0.387335	0.361235	0.38961	0.39881	0.40132		8.31583		0.425617	0.43485	0.408233	0.461013	0.426387	0.405943		0.443347	0.44553	0.41581	0.47387	0.46514	0.459713
8.49278		0.392495	0.3941	0.379415	0.396895	0.395895	0.36393		0.392545	0.396485	0.369985	0.398985	0.408245	0.409965		8.49278		0.43974	0.44858	0.420693	0.475527	0.43857	0.417053		0.458357	0.459127	0.429143	0.490423	0.47966	0.473227
8.66972		0.401685	0.40218	0.38789	0.40509	0.404285	0.37217		0.4019	0.405605	0.378385	0.40788	0.41727	0.419335		8.66972		0.452713	0.460453	0.432857	0.489563	0.45102	0.43029		0.471823	0.47307	0.44188	0.50774	0.494793	0.48695
8.84667		0.41089	0.41117	0.398045	0.413155	0.41247	0.37936		0.410135	0.414685	0.38795	0.41677	0.42566	0.42711		8.84667		0.46571	0.474133	0.446577	0.500963	0.462197	0.4407		0.484263	0.486717	0.455967	0.518487	0.504673	0.49674
9.02361		0.41889	0.418695	0.405735	0.42132	0.42087	0.387195		0.418385	0.422985	0.395895	0.42511	0.434245	0.435285		9.02361		0.477797	0.48559	0.45814	0.514803	0.474023	0.45199		0.49611	0.49984	0.468363	0.533433	0.517197	0.508213
9.20056		0.42789	0.427675	0.414215	0.429735	0.429405	0.395115		0.42767	0.43221	0.404995	0.4345	0.4433	0.444105		9.20056		0.49055	0.49761	0.47059	0.528817	0.486593	0.463697		0.508663	0.512427	0.481207	0.55457	0.531897	0.51974
9.3775		0.436675	0.436045	0.42255	0.43772	0.437225	0.40216		0.436345	0.44066	0.41344	0.44239	0.451005	0.45229		9.3775		0.50229	0.509077	0.4827	0.53883	0.496433	0.47411		0.521283	0.52658	0.493783	0.567947	0.54286	0.530017
9.55444		0.44419	0.443745	0.43132	0.44524	0.4459	0.409985		0.44409	0.44881	0.422405	0.450785	0.45998	0.460885		9.55444		0.51397	0.521187	0.49445	0.552857	0.509563	0.486037		0.53501	0.539713	0.506317	0.588903	0.560187	0.54402
9.73139		0.452335	0.450995	0.438775	0.452825	0.454175	0.418355		0.45174	0.45642	0.42914	0.45923	0.468055	0.468975		9.73139		0.524057	0.5303	0.504963	0.566257	0.52112	0.49671		0.544667	0.55071	0.517137	0.604693	0.57747	0.5545
9.90833		0.460445	0.45879	0.4465	0.4591	0.46155	0.425295		0.460085	0.46442	0.437435	0.46652	0.475315	0.476225		9.90833		0.534957	0.540683	0.51592	0.575327	0.530717	0.505887		0.556543	0.56361	0.528053	0.615897	0.589883	0.563757
10.0853		0.468035	0.46656	0.455685	0.466105	0.468535	0.432835		0.467175	0.47228	0.4461	0.473635	0.481965	0.483035		10.0853		0.545593	0.551133	0.526053	0.586593	0.542753	0.516153		0.5681	0.576123	0.53951	0.628317	0.600513	0.574593
10.2622		0.47449	0.47224	0.461385	0.472755	0.4757	0.44133		0.473155	0.478755	0.452675	0.480765	0.488775	0.49081		10.2622		0.554833	0.56158	0.536957	0.597647	0.553263	0.52757		0.578707	0.586893	0.55016	0.642117	0.613253	0.58551
10.4392		0.4822	0.479965	0.46953	0.479635	0.483995	0.448825		0.48177	0.48679	0.461365	0.487515	0.496675	0.49803		10.4392		0.56597	0.571457	0.54675	0.609447	0.566527	0.53848		0.59016	0.598913	0.561213	0.65439	0.626477	0.59727
10.6161		0.489105	0.486215	0.47592	0.485765	0.49056	0.456305		0.48824	0.49418	0.46765	0.4942	0.50374	0.504705		10.6161		0.576057	0.580787	0.557753	0.61901	0.57769	0.549733		0.6014	0.609897	0.572193	0.665693	0.638863	0.608247
10.7931		0.495535	0.49172	0.482415	0.492355	0.497835	0.463975		0.49469	0.49999	0.47441	0.50081	0.51031	0.511475		10.7931		0.584643	0.588567	0.566253	0.629567	0.588947	0.559957		0.61023	0.618723	0.581753	0.677737	0.650977	0.618083
10.9697		0.50257	0.49899	0.48977	0.49767	0.50341	0.47013		0.50163	0.5075	0.48241	0.50673	0.516025	0.516615		10.9697		0.59518	0.59888	0.576953	0.63763	0.599697	0.56971		0.622187	0.630613	0.593373	0.687207	0.661167	0.627763
11.1467		0.50894	0.50494	0.49576	0.50421	0.510605	0.476995		0.50713	0.51357	0.488045	0.512725	0.522135	0.523355		11.1467		0.604947	0.60811	0.585757	0.646723	0.611097	0.580077		0.633383	0.640787	0.603083	0.698393	0.672817	0.638133
11.3236		0.51376	0.5099	0.50122	0.509445	0.51714	0.48368		0.512255	0.51856	0.49424	0.51914	0.52835	0.52955		11.3236		0.613003	0.61559	0.593833	0.656163	0.622457	0.59064		0.64172	0.650053	0.611917	0.71007	0.684113	0.64883
11.5006		0.52024	0.515665	0.5074	0.516015	0.524005	0.490585		0.51831	0.524975	0.500595	0.52555	0.53469	0.53573		11.5006		0.622547	0.62343	0.603213	0.664927	0.632313	0.600497		0.652257	0.658487	0.622573	0.720153	0.693467	0.658697
11.6775		0.525135	0.520845	0.51311	0.520515	0.529345	0.496665		0.523385	0.529675	0.506435	0.530915	0.53954	0.541085		11.6775		0.632693	0.632053	0.6119	0.674283	0.643767	0.61066		0.662023	0.66886	0.632357	0.729867	0.703673	0.67057
11.8544		0.531715	0.527725	0.519755	0.52636	0.53565	0.502625		0.529845	0.536595	0.512835	0.53708	0.54567	0.546065		11.8544		0.642553	0.640497	0.62098	0.683127	0.653157	0.620633		0.672233	0.678253	0.642477	0.73926	0.713407	0.680293
12.0314		0.536095	0.53246	0.525475	0.531225	0.54216	0.50973		0.533865	0.541125	0.51846	0.54221	0.551305	0.55234		12.0314		0.650533	0.647887	0.630023	0.69448	0.665817	0.631767		0.680667	0.687633	0.6529	0.749487	0.72453	0.69194
12.2083		0.540965	0.53691	0.52935	0.53549	0.547105	0.515105		0.538865	0.54616	0.523285	0.54661	0.55614	0.55662		12.2083		0.6583	0.653507	0.635257	0.7046	0.675847	0.641547		0.68893	0.695577	0.659423	0.759813	0.734863	0.702047
12.3853		0.54726	0.54273	0.536055	0.53986	0.551525	0.520195		0.544845	0.55204	0.52995	0.5519	0.56046	0.560665		12.3853		0.669207	0.66272	0.644337	0.712477	0.685733	0.651373		0.70028	0.70583	0.669743	0.769627	0.74465	0.712943
12.5622		0.55183	0.546655	0.541015	0.545065	0.557175	0.526845		0.5491	0.556855	0.53525	0.55724	0.56607	0.566885		12.5622		0.67801	0.670097	0.65262	0.72248	0.69753	0.662543		0.71018	0.71492	0.679743	0.77975	0.754803	0.7246
12.7392		0.556445	0.55022	0.54519	0.550055	0.56288	0.5326		0.553605	0.56075	0.53925	0.562645	0.571825	0.57167		12.7392		0.686043	0.677867	0.65987	0.73288	0.707183	0.672783		0.718333	0.723343	0.688997	0.791473	0.765457	0.733937
12.9161		0.561525	0.55552	0.551065	0.553705	0.566905	0.53673		0.55842	0.565645	0.54538	0.566445	0.57579	0.575325		12.9161		0.695703	0.684853	0.668017	0.740403	0.717757	0.681993		0.728083	0.733357	0.697887	0.80076	0.774507	0.742727
13.0931		0.56582	0.55978	0.554935	0.556845	0.57129	0.54175		0.56296	0.570065	0.54933	0.57	0.579185	0.5798		13.0931		0.705293	0.69307	0.67574	0.748767	0.727653	0.691463		0.738103	0.742087	0.707657	0.809337	0.782177	0.751367
13.27		0.56933	0.56325	0.55851	0.56188	0.57497	0.546055		0.56667	0.57355	0.55324	0.5751	0.583755	0.58362		13.27		0.713857	0.700347	0.68365	0.756683	0.73767	0.701713		0.747233	0.751377	0.716957	0.818803	0.791807	0.760703
13.4467		0.57291	0.566395	0.562725	0.56523	0.58013	0.551245		0.5695	0.576465	0.557045	0.5796	0.588635	0.588085		13.4467		0.721477	0.706977	0.690933	0.765263	0.7478	0.712423		0.755687	0.758077	0.725543	0.827673	0.79991	0.769913
13.6236		0.57621	0.570075	0.566255	0.56994	0.58384	0.55532		0.573325	0.58053	0.56149	0.58366	0.593035	0.5917		13.6236		0.72835	0.713267	0.697463	0.773327	0.755603	0.722007		0.76315	0.766427	0.73405	0.83658	0.80806	0.77735
13.8006		0.58008	0.573785	0.57156	0.57276	0.58669	0.56019		0.57678	0.5835	0.566045	0.58644	0.59589	0.595425		13.8006		0.735763	0.71921	0.704983	0.781407	0.76392	0.73227		0.771363	0.773987	0.742973	0.84445	0.816077	0.786337
13.9775		0.584705	0.57829	0.574495	0.576265	0.589595	0.564125		0.581205	0.588705	0.569465	0.590995	0.600125	0.598905		13.9775		0.742457	0.725807	0.711603	0.789263	0.771513	0.741747		0.779927	0.78128	0.75148	0.85361	0.824893	0.794757
14.1544		0.58745	0.58052	0.578005	0.579025	0.59286	0.56828		0.584515	0.590445	0.573085	0.593905	0.603495	0.602725		14.1544		0.749213	0.731267	0.71725	0.795573	0.777713	0.75191		0.788823	0.786613	0.75869	0.86103	0.831297	0.802963
14.3314		0.590315	0.583765	0.58052	0.58296	0.596185	0.571795		0.586975	0.59405	0.57565	0.597645	0.607585	0.60608		14.3314		0.755213	0.73768	0.72374	0.803473	0.783267	0.760767		0.796017	0.792987	0.766383	0.86918	0.839427	0.810197
14.5083		0.59401	0.587045	0.584905	0.584445	0.597785	0.57417		0.590605	0.59813	0.579935	0.60027	0.60946	0.608485		14.5083		0.761953	0.743297	0.729567	0.809477	0.787693	0.76806		0.802277	0.799383	0.773703	0.877257	0.846203	0.81666
14.6853		0.59667	0.59	0.587175	0.588365	0.601315	0.57791		0.59346	0.60042	0.58266	0.60385	0.61347	0.61179		14.6853		0.76729	0.748347	0.734847	0.816477	0.793477	0.77587		0.808243	0.804097	0.77994	0.884933	0.853383	0.824037
14.8622		0.59977	0.592965	0.59116	0.59102	0.604385	0.58084		0.595855	0.603425	0.58585	0.607035	0.616935	0.61479		14.8622		0.77338	0.754773	0.741957	0.823053	0.798823	0.782217		0.81306	0.810927	0.788187	0.892997	0.860837	0.831447
15.0392		0.60272	0.59568	0.59353	0.59522	0.60778	0.584555		0.5985	0.606415	0.588645	0.61008	0.620425	0.61825		15.0392		0.778917	0.75954	0.747017	0.8296	0.804793	0.78825		0.82066	0.815777	0.794223	0.899913	0.86758	0.83935
15.2161		0.604155	0.596885	0.59593	0.599	0.610205	0.58721		0.5998	0.6076	0.591	0.61249	0.622785	0.620115		15.2161		0.784217	0.764937	0.752147	0.835957	0.810027	0.791483		0.824353	0.820187	0.79994	0.907277	0.874517	0.846003
15.3931		0.60723	0.5999	0.59934	0.601705	0.61185	0.589635		0.602615	0.61048	0.59468	0.615165	0.625775	0.622745		15.3931		0.789703	0.769487	0.757593	0.841943	0.815673	0.79487		0.83054	0.826127	0.806407	0.914017	0.880877	0.852387
15.57		0.6094	0.602075	0.601725	0.60465	0.61437	0.592965		0.6045	0.612765	0.59685	0.617735	0.628135	0.625965		15.57		0.795283	0.776823	0.7641	0.847917	0.821177	0.79826		0.8359	0.830683	0.814063	0.91988	0.88633	0.859053
15.7469		0.612235	0.60451	0.602955	0.60813	0.61636	0.59467		0.607845	0.615515	0.598585	0.620205	0.630255	0.627365		15.7469		0.80008	0.779787	0.767083	0.853153	0.826653	0.801287		0.839753	0.836307	0.816683	0.926543	0.893	0.865933
15.9236		0.614725	0.60702	0.60616	0.611825	0.61913	0.59768		0.609845	0.61766	0.6012	0.622835	0.633205	0.630105		15.9236		0.804723	0.785027	0.772873	0.85889	0.83232	0.80398		0.845413	0.840603	0.823417	0.932223	0.898757	0.8733
16.1008		0.61716	0.609615	0.6085	0.61579	0.62157	0.59945		0.6117	0.62017	0.60409	0.62487	0.63534	0.63168		16.1008		0.81004	0.789267	0.776683	0.86419	0.83811	0.806893		0.851047	0.846153	0.828153	0.938717	0.904487	0.878803
16.2775		0.61948	0.61166	0.61058	0.621705	0.625575	0.60223		0.61362	0.622125	0.60665	0.62748	0.63898	0.635025		16.2775		0.815003	0.794937	0.78231	0.871313	0.84424	0.811107		0.85662	0.851	0.83499	0.946723	0.911277	0.884813
16.4544		0.620715	0.613235	0.61326	0.625425	0.62749	0.604435		0.614405	0.6239	0.609145	0.629475	0.640505	0.63686		16.4544		0.820557	0.80135	0.78791	0.876413	0.850193	0.81515		0.861563	0.85707	0.841673	0.951637	0.91707	0.89118
16.6314		0.623525	0.615105	0.6147	0.629025	0.629065	0.60584		0.61761	0.626	0.61061	0.63103	0.64267	0.638415		16.6314		0.825397	0.80357	0.792027	0.881617	0.8559	0.819033		0.867367	0.861737	0.845397	0.958527	0.922833	0.895807
16.8083		0.624305	0.61568	0.616085	0.632655	0.631235	0.608045		0.61835	0.6268	0.61199	0.632585	0.644645	0.640285		16.8083		0.82955	0.80907	0.797143	0.886773	0.860737	0.823103		0.872533	0.865517	0.85115	0.963707	0.927257	0.90074
16.9853		0.62647	0.617005	0.618	0.63677	0.63451	0.60869		0.62043	0.628725	0.61301	0.6351	0.646855	0.641945		16.9853		0.833427	0.812707	0.800767	0.893533	0.867537	0.82771		0.878027	0.871293	0.85512	0.97104	0.934503	0.906183
17.1622		0.627655	0.618865	0.61933	0.64027	0.638315	0.611855		0.622325	0.63021	0.615015	0.636655	0.650015	0.644365		17.1622		0.838343	0.818083	0.806357	0.898793	0.872807	0.833107		0.883287	0.876343	0.86068	0.977127	0.93992	0.911723
17.3392		0.62975	0.620675	0.620865	0.64346	0.641265	0.61287		0.62394	0.631925	0.616235	0.63859	0.65302	0.646005		17.3392		0.843273	0.82321	0.810083	0.904917	0.878963	0.83817		0.889637	0.881677	0.8654	0.98382	0.94523	0.916483
17.5161		0.63136	0.62175	0.621955	0.64586	0.64221	0.612875		0.62538	0.63302	0.617925	0.639685	0.65393	0.646805		17.5161		0.84766	0.830183	0.816	0.910317	0.883523	0.842387		0.895223	0.88663	0.870633	0.989153	0.95045	0.9213
17.6931		0.632685	0.62366	0.624135	0.647805	0.644785	0.614255		0.62685	0.634225	0.61922	0.64135	0.656	0.648265		17.6931		0.852203	0.834743	0.820083	0.915803	0.889067	0.84778		0.900427	0.891973	0.8749	0.995703	0.95519	0.926363
17.87		0.634025	0.62511	0.626135	0.65063	0.648375	0.615955		0.62785	0.635515	0.621135	0.64262	0.66082	0.650455		17.87		0.856583	0.840067	0.82505	0.920947	0.893993	0.85318		0.905377	0.896777	0.88015	1.00259	0.960467	0.931163
18.0469		0.635415	0.626635	0.627685	0.65332	0.650195	0.61737		0.6296	0.636905	0.62251	0.64423	0.661375	0.652775		18.0469		0.860303	0.845947	0.82956	0.92676	0.899533	0.85966		0.909203	0.90149	0.884573	1.00967	0.96612	0.935893
18.2239		0.63623	0.626495	0.628095	0.65423	0.65165	0.616495		0.63073	0.637805	0.62347	0.644735	0.66446	0.65261		18.2239		0.863577	0.84958	0.83293	0.931027	0.904873	0.863583		0.913883	0.904573	0.887783	1.01548	0.97047	0.939773
18.4008		0.637015	0.62788	0.629215	0.65709	0.655405	0.617705		0.631005	0.6385	0.624885	0.647145	0.66796	0.654475		18.4008		0.867673	0.857287	0.838417	0.93728	0.91017	0.870267		0.91861	0.910753	0.893253	1.02242	0.97588	0.944593
18.5778		0.637915	0.627965	0.62978	0.65892	0.655375	0.617745		0.63189	0.63946	0.625695	0.64711	0.668455	0.65483		18.5778		0.871383	0.86043	0.841703	0.941713	0.914927	0.874457		0.922443	0.914567	0.896793	1.02766	0.98076	0.949067
18.7547		0.64014	0.62902	0.63159	0.660965	0.65713	0.61895		0.63384	0.64081	0.62706	0.649165	0.669585	0.656695		18.7547		0.875547	0.8672	0.84707	0.947003	0.920157	0.880713		0.928007	0.920837	0.90228	1.03346	0.986063	0.954493
18.9317		0.640615	0.62986	0.63255	0.662915	0.660605	0.61958		0.63427	0.64187	0.62852	0.650025	0.673615	0.65806		18.9317		0.880163	0.871663	0.851007	0.952933	0.924453	0.88824		0.93087	0.925143	0.905277	1.04017	0.989607	0.958023
19.1086		0.64243	0.63071	0.632885	0.66429	0.660785	0.620015		0.63612	0.64216	0.62961	0.651455	0.67428	0.6591		19.1086		0.88462	0.87656	0.855363	0.956683	0.928937	0.89173		0.935683	0.930227	0.909793	1.04439	0.994327	0.96183
19.285		0.642725	0.631675	0.633705	0.66498	0.66163	0.61989		0.63652	0.6426	0.62993	0.651605	0.67367	0.659215		19.285		0.88774	0.87894	0.85857	0.961147	0.9334	0.897497		0.93951	0.933943	0.913833	1.04907	0.998957	0.966013
19.4619		0.64406	0.63355	0.63587	0.667505	0.663865	0.621215		0.637365	0.644365	0.632935	0.652925	0.67692	0.66092		19.4619		0.89227	0.88528	0.863607	0.96618	0.938463	0.90358		0.94344	0.939923	0.918457	1.05376	1.00388	0.970823
19.6389		0.64464	0.63397	0.636765	0.67073	0.666865	0.621115		0.638665	0.64531	0.63331	0.654145	0.68027	0.66179		19.6389		0.895307	0.887637	0.86602	0.97093	0.94282	0.909807		0.947647	0.94413	0.922083	1.0594	1.0076	0.973617
19.8158		0.64528	0.634485	0.63744	0.672765	0.669125	0.62175		0.63896	0.64548	0.633855	0.65582	0.68384	0.66257		19.8158		0.89936	0.893243	0.87074	0.977013	0.948443	0.916023		0.951417	0.949737	0.926553	1.06538	1.0124	0.97822
19.9914		0.64617	0.63533	0.639005	0.67396	0.66759	0.620755		0.640575	0.647035	0.634845	0.655265	0.682035	0.662445		19.9914		0.90297	0.897533	0.87403	0.97956	0.95241	0.918583		0.955683	0.95512	0.93015	1.06842	1.01612	0.981697
20.1683		0.646785	0.635765	0.638555	0.6762	0.669935	0.62167		0.64145	0.64757	0.634865	0.65612	0.684795	0.66371		20.1683		0.905623	0.898137	0.874977	0.984227	0.956427	0.925467		0.958937	0.958313	0.932373	1.07317	1.01956	0.984333
20.3453		0.64708	0.63578	0.638795	0.67724	0.67056	0.62165		0.641405	0.647665	0.635385	0.65714	0.68539	0.66338		20.3453		0.910413	0.903087	0.87841	0.987617	0.960467	0.93051		0.962263	0.963987	0.935897	1.077	1.02273	0.987377
20.5222		0.647685	0.63614	0.639455	0.680355	0.67253	0.622145		0.642115	0.64934	0.636335	0.65835	0.68667	0.665075		20.5222		0.91439	0.904817	0.880327	0.993147	0.965373	0.93577		0.966733	0.96805	0.939227	1.081	1.0269	0.992127
20.6992		0.64844	0.636075	0.640015	0.68129	0.672915	0.62204		0.64279	0.649355	0.636445	0.658805	0.68804	0.665405		20.6992		0.918227	0.90804	0.883207	0.995767	0.96894	0.941093		0.970867	0.971603	0.94236	1.08533	1.03037	0.995227
20.8761		0.64927	0.637565	0.641605	0.68373	0.675265	0.62269		0.644035	0.650145	0.637895	0.659685	0.69089	0.666735		20.8761		0.922553	0.912107	0.88662	0.99983	0.973013	0.94661		0.975017	0.97665	0.946523	1.08983	1.03376	0.998063
21.0531		0.648975	0.6381	0.64184	0.684535	0.675435	0.62335		0.64415	0.649945	0.638045	0.660285	0.69014	0.667025		21.0531		0.925843	0.914117	0.88763	1.00388	0.97636	0.950283		0.978853	0.979243	0.948793	1.0924	1.0368	1.00234
21.23		0.64997	0.638415	0.642465	0.68671	0.67833	0.623095		0.644725	0.651405	0.6389	0.660915	0.691855	0.66773		21.23		0.92925	0.9191	0.890833	1.0061	0.980107	0.9553		0.982643	0.983587	0.95203	1.09627	1.04089	1.00498
21.4069		0.650965	0.63919	0.643415	0.687965	0.679135	0.62238		0.646075	0.651695	0.640645	0.661245	0.691475	0.66688		21.4069		0.934693	0.925127	0.897967	1.00973	0.983903	0.958613		0.987353	0.988783	0.95686	1.10007	1.04423	1.00811
21.5839		0.65093	0.6395	0.64392	0.691315	0.680985	0.62326		0.646665	0.65245	0.64107	0.662335	0.694415	0.667855		21.5839		0.937707	0.92657	0.898997	1.01381	0.988313	0.9639		0.990627	0.99104	0.959257	1.1045	1.04717	1.01196
21.7606		0.64985	0.63942	0.643345	0.692355	0.68283	0.622985		0.645015	0.65178	0.640775	0.662465	0.69507	0.668235		21.7606		0.940003	0.93027	0.903067	1.01657	0.991987	0.968713		0.994393	0.994823	0.961933	1.10747	1.05059	1.01476
21.9375		0.6501	0.63973	0.64387	0.695315	0.6851	0.624005		0.645145	0.65241	0.640885	0.663255	0.699715	0.669715		21.9375		0.942223	0.93122	0.904933	1.01937	0.995663	0.97375		0.997627	0.996973	0.96412	1.11217	1.05417	1.01722
22.1144		0.65073	0.63993	0.645045	0.69749	0.687855	0.623795		0.645645	0.652995	0.64181	0.66322	0.702105	0.6701		22.1144		0.94608	0.93537	0.909567	1.02407	0.99864	0.978263		1.00176	1.0014	0.967303	1.11617	1.05751	1.01979
22.2914		0.65069	0.64014	0.6448	0.69926	0.687745	0.62387		0.645325	0.652845	0.641945	0.663775	0.700245	0.67026		22.2914		0.948003	0.93587	0.912083	1.02736	1.00071	0.981003		1.00498	1.00519	0.970573	1.1174	1.06055	1.02177
22.4683		0.6507	0.640275	0.64499	0.70103	0.69021	0.624425		0.64473	0.652855	0.64233	0.66398	0.70355	0.67024		22.4683		0.951337	0.938657	0.915647	1.03202	1.00377	0.985097		1.00902	1.0088	0.97332	1.11803	1.06378	1.02401
22.6453		0.65153	0.640605	0.645075	0.70101	0.690955	0.62495		0.645265	0.652775	0.642005	0.66365	0.70203	0.67001		22.6453		0.954157	0.939347	0.919407	1.03462	1.00691	0.988583		1.01349	1.01194	0.97545	1.11967	1.06583	1.02495
22.8222		0.650855	0.64115	0.64564	0.70243	0.693355	0.62524		0.64416	0.65302	0.64243	0.663965	0.706355	0.67003		22.8222		0.955957	0.941107	0.921477	1.03638	1.01074	0.99274		1.01625	1.0154	0.97739	1.12267	1.06834	1.02637
22.9992		0.65078	0.64098	0.645305	0.705025	0.694815	0.625865		0.64396	0.652665	0.6423	0.66467	0.707235	0.67062		22.9992		0.958737	0.94384	0.925367	1.03931	1.01572	0.996297		1.02008	1.01891	0.980993	1.12563	1.07256	1.03058
23.1761		0.64913	0.63998	0.6449	0.70446	0.69497	0.62576		0.643085	0.65163	0.641715	0.663705	0.706075	0.669605		23.1761		0.960393	0.945527	0.927073	1.03937	1.0189	0.998277		1.02259	1.02145	0.98229	1.1272	1.07419	1.03283
23.3531		0.650655	0.64019	0.64605	0.70506	0.696445	0.62523		0.643465	0.65192	0.64207	0.662425	0.70902	0.66927		23.3531		0.963907	0.949167	0.931113	1.04427	1.02207	1.00144		1.02637	1.02565	0.98471	1.13087	1.07623	1.03502
23.53		0.64967	0.63917	0.6452	0.705625	0.696835	0.62625		0.64276	0.65066	0.641375	0.662	0.707785	0.66864		23.53		0.9666	0.950337	0.932927	1.0478	1.02644	1.00364		1.02949	1.02898	0.985587	1.1331	1.07904	1.038
23.7069		0.649425	0.63961	0.644855	0.706735	0.69813	0.6268		0.64196	0.650395	0.641535	0.661625	0.711555	0.66865		23.7069		0.968157	0.953347	0.93469	1.0531	1.03022	1.00653		1.03246	1.03317	0.988107	1.13597	1.0833	1.04021
23.8836		0.647695	0.63786	0.64351	0.707045	0.69846	0.62646		0.64045	0.64878	0.64053	0.661705	0.708855	0.667495		23.8836		0.96983	0.95698	0.936163	1.05557	1.03171	1.00812		1.03523	1.03548	0.990233	1.13813	1.08577	1.0424

## Sheet: Fig 2c
time (h)		Δlon LonTRAP+ VC				Δlon LonTRAP + Pxyl- F-LarA				time (h)		Δlon LonTRAP + VC + xyl				Δlon LonTRAP + Pxyl-F--LarA + xyl
0		0.11859	0.122362	0.12181		0.119457	0.123295	0.120243		0		0.118043	0.12188	0.122297		0.118087	0.120813	0.119497
0.176944		0.12018	0.124177	0.123327		0.12143	0.123425	0.12158		0.176944		0.1198	0.123893	0.12314		0.119773	0.12252	0.120357
0.353889		0.12053	0.12507	0.124383		0.121803	0.126688	0.122657		0.353889		0.120403	0.124948	0.124017		0.120013	0.12336	0.12119
0.530833		0.121597	0.126805	0.12546		0.123	0.12822	0.12393		0.530833		0.121543	0.126323	0.125		0.121073	0.124895	0.122413
0.707778		0.123087	0.128647	0.12694		0.12456	0.129688	0.12535		0.707778		0.12263	0.127958	0.126407		0.122373	0.126463	0.123843
0.884722		0.124733	0.130795	0.128543		0.126203	0.129145	0.127097		0.884722		0.12421	0.129845	0.128113		0.124053	0.128367	0.125703
1.06167		0.12659	0.133035	0.13016		0.128073	0.13157	0.128977		1.06167		0.126067	0.132107	0.129867		0.12625	0.13068	0.127437
1.23861		0.12885	0.135555	0.13225		0.130253	0.13391	0.13119		1.23861		0.128487	0.134485	0.13184		0.128693	0.133187	0.129747
1.41556		0.131187	0.138465	0.13441		0.13274	0.13675	0.133353		1.41556		0.130513	0.13709	0.134023		0.131163	0.135648	0.13182
1.5925		0.133643	0.14127	0.136783		0.135103	0.139465	0.135997		1.5925		0.132857	0.139797	0.136287		0.133187	0.1384	0.134373
1.76917		0.136037	0.143967	0.139037		0.13765	0.142207	0.138167		1.76917		0.135407	0.142728	0.138563		0.135913	0.141187	0.136647
1.94611		0.138807	0.146895	0.141697		0.140553	0.144888	0.14093		1.94611		0.138133	0.145443	0.141133		0.138293	0.143838	0.13961
2.12306		0.14158	0.149718	0.144153		0.143433	0.147715	0.14336		2.12306		0.14087	0.148405	0.143793		0.14118	0.146665	0.142023
2.3		0.144107	0.153168	0.146477		0.14605	0.150902	0.146083		2.3		0.143537	0.151805	0.14608		0.144053	0.150053	0.144653
2.47694		0.14696	0.156748	0.149377		0.149013	0.154257	0.148773		2.47694		0.14664	0.155238	0.148903		0.147073	0.153312	0.147603
2.65389		0.150263	0.160235	0.152347		0.15224	0.157518	0.152083		2.65389		0.149803	0.15884	0.152127		0.150437	0.156635	0.151107
2.83083		0.153773	0.164255	0.155457		0.155237	0.161507	0.155277		2.83083		0.15359	0.163085	0.155463		0.15391	0.16083	0.154553
3.00778		0.15717	0.168178	0.158823		0.158863	0.16526	0.158717		3.00778		0.157077	0.167148	0.159027		0.1578	0.164868	0.15796
3.18472		0.161047	0.172733	0.162087		0.163047	0.169538	0.16226		3.18472		0.16121	0.171935	0.162757		0.161983	0.169345	0.161957
3.36167		0.16504	0.17689	0.165697		0.16697	0.173707	0.166223		3.36167		0.16526	0.17664	0.166577		0.166147	0.173898	0.165953
3.53861		0.169313	0.181575	0.169673		0.171123	0.178065	0.170253		3.53861		0.1699	0.181163	0.171033		0.170793	0.17843	0.170407
3.71556		0.173437	0.186367	0.173697		0.17513	0.182572	0.174373		3.71556		0.174187	0.18638	0.175423		0.1751	0.183435	0.174897
3.8925		0.177987	0.191555	0.177367		0.1798	0.187647	0.178547		3.8925		0.179197	0.192197	0.179867		0.18023	0.188913	0.178973
4.06944		0.182377	0.196775	0.181917		0.184677	0.192947	0.183307		4.06944		0.184523	0.197745	0.184743		0.185733	0.194635	0.184393
4.24639		0.186767	0.201795	0.186153		0.189543	0.197713	0.187637		4.24639		0.18895	0.203857	0.18985		0.190667	0.200335	0.189337
4.42333		0.191973	0.207602	0.190837		0.194227	0.203602	0.191983		4.42333		0.1949	0.210533	0.195047		0.19642	0.206402	0.194697
4.60028		0.197093	0.213177	0.195643		0.199413	0.208652	0.19728		4.60028		0.200687	0.216435	0.200437		0.20249	0.212562	0.200063
4.77722		0.20255	0.219535	0.200687		0.20523	0.214982	0.202697		4.77722		0.207277	0.224245	0.206567		0.208863	0.219807	0.20642
4.95417		0.20861	0.225953	0.205773		0.210987	0.220848	0.207633		4.95417		0.214333	0.231657	0.212637		0.214993	0.226745	0.212573
5.13111		0.214407	0.232637	0.21069		0.216933	0.227378	0.213253		5.13111		0.220933	0.239467	0.219143		0.222393	0.234345	0.218987
5.30806		0.220767	0.23972	0.21622		0.22352	0.234237	0.219277		5.30806		0.228047	0.248002	0.225503		0.22987	0.242492	0.22611
5.485		0.22716	0.247122	0.221933		0.22985	0.241423	0.225177		5.485		0.236667	0.257173	0.23267		0.237807	0.251217	0.233493
5.66194		0.233987	0.254362	0.228447		0.237037	0.248595	0.231827		5.66194		0.244767	0.26633	0.240417		0.246057	0.259927	0.241263
5.83889		0.241377	0.261862	0.234163		0.244557	0.256	0.23845		5.83889		0.253783	0.275885	0.247697		0.255087	0.269078	0.248853
6.01583		0.248733	0.269585	0.2411		0.251143	0.26324	0.245867		6.01583		0.262853	0.285297	0.256323		0.263673	0.278012	0.257773
6.19278		0.25579	0.278125	0.24736		0.258347	0.27112	0.252243		6.19278		0.272573	0.296388	0.263927		0.273353	0.288235	0.26562
6.36944		0.263963	0.28627	0.25484		0.266827	0.278882	0.260067		6.36944		0.282553	0.307148	0.27341		0.283413	0.298447	0.275457
6.54667		0.272057	0.294733	0.261573		0.27517	0.286705	0.267087		6.54667		0.293057	0.318148	0.282333		0.29423	0.308947	0.284537
6.72361		0.28076	0.303515	0.268933		0.283827	0.295265	0.275313		6.72361		0.304113	0.330072	0.29242		0.304903	0.32038	0.295073
6.90028		0.289107	0.311515	0.276353		0.292703	0.303642	0.28317		6.90028		0.315773	0.341155	0.302397		0.316013	0.331257	0.30549
7.07722		0.297807	0.319655	0.283893		0.301247	0.311717	0.290773		7.07722		0.32753	0.35263	0.312537		0.328153	0.342093	0.315867
7.25444		0.306873	0.329997	0.29243		0.31008	0.321528	0.300067		7.25444		0.33953	0.366025	0.323933		0.34045	0.354938	0.327313
7.43111		0.315483	0.33854	0.30101		0.318693	0.330132	0.308227		7.43111		0.351173	0.378122	0.335603		0.35167	0.36679	0.339037
7.60806		0.32489	0.347995	0.308753		0.328233	0.33925	0.317033		7.60806		0.364513	0.3917	0.346533		0.365213	0.379375	0.35074
7.785		0.3346	0.355747	0.318057		0.337903	0.347455	0.32612		7.785		0.377537	0.403043	0.35904		0.378123	0.390798	0.36303
7.96194		0.343707	0.364652	0.32663		0.347243	0.356403	0.334817		7.96194		0.390003	0.416897	0.370817		0.390447	0.403838	0.37521
8.13889		0.352357	0.373503	0.335563		0.355647	0.36496	0.343797		8.13889		0.4033	0.430472	0.38284		0.40227	0.416255	0.387343
8.31583		0.360967	0.382335	0.344517		0.3647	0.373617	0.352813		8.31583		0.416797	0.44417	0.395613		0.41528	0.429327	0.399753
8.49278		0.369683	0.390697	0.353093		0.373783	0.38241	0.3614		8.49278		0.430567	0.45794	0.407867		0.428833	0.442497	0.412037
8.66972		0.37836	0.39896	0.361833		0.38206	0.390595	0.369967		8.66972		0.444537	0.471102	0.42026		0.442483	0.455553	0.424303
8.84667		0.38698	0.40644	0.370757		0.390653	0.398282	0.378857		8.84667		0.45783	0.484075	0.43439		0.45487	0.467515	0.437687
9.02361		0.39454	0.414083	0.378657		0.399163	0.406133	0.387057		9.02361		0.471577	0.496767	0.446557		0.467317	0.480513	0.450007
9.20056		0.402907	0.421315	0.388147		0.40738	0.413855	0.395927		9.20056		0.48504	0.509147	0.460643		0.481137	0.493073	0.465163
9.3775		0.41029	0.42902	0.39657		0.415233	0.421475	0.4047		9.3775		0.497627	0.521962	0.473653		0.493457	0.5051	0.477407
9.55444		0.418433	0.435355	0.404647		0.422747	0.428065	0.41269		9.55444		0.510853	0.532565	0.486057		0.50593	0.515763	0.489517
9.73139		0.425237	0.443215	0.411753		0.430053	0.435765	0.419607		9.73139		0.52281	0.54412	0.498043		0.516817	0.526523	0.500317
9.90833		0.43176	0.45037	0.41884		0.437003	0.442698	0.427043		9.90833		0.53327	0.555172	0.509737		0.527823	0.537168	0.51233
10.0853		0.439837	0.45618	0.42692		0.44463	0.44951	0.433917		10.0853		0.54527	0.564855	0.5215		0.538743	0.547183	0.523577
10.2622		0.445927	0.463555	0.434183		0.451137	0.456367	0.441833		10.2622		0.55565	0.576653	0.53176		0.548953	0.557612	0.533943
10.4392		0.45223	0.467272	0.440827		0.457503	0.461643	0.44818		10.4392		0.565567	0.584058	0.54212		0.559043	0.567083	0.54379
10.6161		0.45879	0.474092	0.447597		0.463763	0.468612	0.45551		10.6161		0.57647	0.596	0.552543		0.567973	0.577442	0.554533
10.7931		0.46418	0.47895	0.455247		0.470077	0.473722	0.46241		10.7931		0.586323	0.605193	0.564103		0.57773	0.58649	0.565373
10.9697		0.470367	0.484065	0.460843		0.476313	0.47894	0.468663		10.9697		0.59713	0.614535	0.574103		0.58823	0.59642	0.574727
11.1467		0.475853	0.489503	0.466793		0.482387	0.484745	0.474757		11.1467		0.60755	0.62463	0.583917		0.598553	0.60668	0.584443
11.3236		0.481397	0.493997	0.471887		0.487813	0.489488	0.479887		11.3236		0.617503	0.633293	0.59337		0.608713	0.6163	0.594257
11.5006		0.486207	0.499098	0.477477		0.492473	0.494725	0.485873		11.5006		0.626417	0.642827	0.603423		0.617467	0.625918	0.603867
11.6775		0.49148	0.503973	0.481773		0.4979	0.49991	0.49031		11.6775		0.636497	0.65284	0.61221		0.627673	0.635435	0.612927
11.8544		0.495787	0.509877	0.48849		0.5028	0.505997	0.49657		11.8544		0.645633	0.662887	0.622603		0.6369	0.646402	0.623337
12.0314		0.501257	0.513563	0.492347		0.508097	0.509827	0.500343		12.0314		0.655807	0.671637	0.6301		0.64659	0.655345	0.631667
12.2083		0.506233	0.518315	0.49786		0.512803	0.514713	0.50655		12.2083		0.665797	0.682377	0.639523		0.65797	0.66552	0.64224
12.3853		0.51048	0.523062	0.50306		0.51694	0.519927	0.511087		12.3853		0.67506	0.692545	0.64894		0.668117	0.678608	0.65162
12.5622		0.51438	0.526	0.508233		0.52095	0.522872	0.51657		12.5622		0.684403	0.701093	0.658243		0.67736	0.685867	0.66119
12.7392		0.51911	0.5306	0.513517		0.52551	0.527675	0.52149		12.7392		0.69408	0.71102	0.667703		0.68685	0.695357	0.671263
12.9161		0.523417	0.534608	0.518467		0.5301	0.531798	0.52647		12.9161		0.704	0.720185	0.677677		0.697193	0.705717	0.682623
13.0931		0.526737	0.538393	0.52199		0.5335	0.535347	0.529713		13.0931		0.712887	0.729865	0.68544		0.70653	0.71498	0.690987
13.27		0.531263	0.54193	0.526073		0.537677	0.53917	0.534163		13.27		0.723137	0.738465	0.693973		0.717273	0.7248	0.701907
13.4467		0.534477	0.5454	0.530673		0.54194	0.542928	0.53883		13.4467		0.73221	0.748212	0.703803		0.728097	0.734807	0.711423
13.6236		0.538367	0.54961	0.534747		0.545443	0.547075	0.54244		13.6236		0.742323	0.757595	0.711797		0.73842	0.744677	0.721103
13.8006		0.542407	0.55227	0.538257		0.549747	0.549765	0.546		13.8006		0.752813	0.766672	0.719797		0.749167	0.754173	0.730393
13.9775		0.545267	0.555843	0.542743		0.55281	0.55344	0.54993		13.9775		0.761297	0.775205	0.72866		0.758773	0.763813	0.740083
14.1544		0.549063	0.558582	0.54595		0.556537	0.55676	0.552997		14.1544		0.77085	0.7823	0.73665		0.768047	0.772428	0.749623
14.3314		0.552397	0.561577	0.548797		0.56008	0.559728	0.55662		14.3314		0.778887	0.789852	0.743773		0.776883	0.781305	0.75998
14.5083		0.555853	0.564403	0.55245		0.56287	0.562867	0.560107		14.5083		0.78668	0.79634	0.752567		0.78554	0.788558	0.769657
14.6853		0.55994	0.567457	0.556303		0.566513	0.565392	0.563417		14.6853		0.794723	0.802578	0.761227		0.793297	0.79619	0.779463
14.8622		0.562523	0.569745	0.559707		0.569517	0.56795	0.567417		14.8622		0.80194	0.808155	0.769453		0.801257	0.802702	0.788373
15.0392		0.565427	0.572682	0.56314		0.57262	0.571115	0.570543		15.0392		0.807807	0.81366	0.77721		0.80781	0.809447	0.796783
15.2161		0.56798	0.574555	0.565433		0.575097	0.57318	0.572537		15.2161		0.813447	0.818248	0.784723		0.814307	0.815007	0.804027
15.3931		0.571527	0.578102	0.568717		0.578473	0.576105	0.575703		15.3931		0.819953	0.824655	0.791997		0.821093	0.821982	0.81144
15.57		0.57376	0.58086	0.571613		0.580877	0.579368	0.57875		15.57		0.825197	0.82961	0.799847		0.826963	0.828	0.818453
15.7469		0.576227	0.583353	0.575157		0.583113	0.58156	0.582533		15.7469		0.83039	0.83495	0.80593		0.83336	0.834075	0.825247
15.9236		0.578683	0.585573	0.577027		0.585707	0.583825	0.584797		15.9236		0.835787	0.838732	0.811857		0.83973	0.83934	0.83058
16.1008		0.58109	0.588155	0.580253		0.58817	0.58597	0.587173		16.1008		0.84035	0.845005	0.818033		0.84575	0.845838	0.837173
16.2775		0.583567	0.590305	0.58225		0.59056	0.588318	0.589343		16.2775		0.845837	0.85029	0.822593		0.85169	0.851797	0.842947
16.4544		0.585987	0.592365	0.58521		0.59263	0.590352	0.591627		16.4544		0.851853	0.854865	0.828467		0.857653	0.857568	0.849213
16.6314		0.588413	0.59433	0.587563		0.595277	0.592427	0.594487		16.6314		0.857207	0.860015	0.83258		0.86431	0.863355	0.85473
16.8083		0.589927	0.5964	0.589557		0.597523	0.594345	0.596087		16.8083		0.862043	0.864762	0.83663		0.86965	0.869255	0.860327
16.9853		0.59197	0.598585	0.59182		0.599397	0.59668	0.598227		16.9853		0.866793	0.869892	0.84094		0.874997	0.874545	0.866607
17.1622		0.59375	0.599665	0.594503		0.60195	0.598313	0.601003		17.1622		0.87224	0.87409	0.846593		0.88113	0.880505	0.87251
17.3392		0.596037	0.601067	0.596767		0.603357	0.60006	0.602247		17.3392		0.87776	0.879432	0.850837		0.886627	0.886193	0.878413
17.5161		0.59721	0.603062	0.599443		0.605177	0.60184	0.604833		17.5161		0.882297	0.88502	0.856477		0.892297	0.891593	0.885287
17.6931		0.598547	0.603607	0.601953		0.60654	0.603005	0.607867		17.6931		0.887213	0.88953	0.86125		0.897873	0.896605	0.891247
17.87		0.599917	0.604505	0.603263		0.607963	0.603888	0.608827		17.87		0.892067	0.894325	0.86568		0.90313	0.901545	0.89695
18.0469		0.6011	0.605492	0.604997		0.609433	0.605235	0.611143		18.0469		0.897443	0.899855	0.869857		0.90862	0.907138	0.902153
18.2239		0.60136	0.606638	0.606567		0.609807	0.606513	0.612537		18.2239		0.90195	0.90502	0.875017		0.913473	0.912883	0.90786
18.4008		0.60254	0.606895	0.60919		0.610717	0.60656	0.61462		18.4008		0.907633	0.909438	0.879717		0.918927	0.917523	0.913473
18.5778		0.60305	0.606993	0.609857		0.611117	0.607343	0.614957		18.5778		0.91188	0.914473	0.88433		0.924277	0.922673	0.918007
18.7547		0.603237	0.607205	0.6117		0.612097	0.607642	0.615587		18.7547		0.91639	0.919022	0.888977		0.928357	0.926705	0.9233
18.9317		0.603927	0.608108	0.613163		0.612583	0.608237	0.616707		18.9317		0.921197	0.924345	0.894173		0.934317	0.931538	0.929127
19.1086		0.604547	0.60852	0.61426		0.612837	0.608835	0.617497		19.1086		0.92524	0.929798	0.898303		0.93906	0.937562	0.933463
19.285		0.606243	0.608625	0.616053		0.613703	0.609215	0.61937		19.285		0.931537	0.933168	0.902523		0.94437	0.941743	0.939313
19.4619		0.605647	0.608282	0.61511		0.613973	0.60901	0.61822		19.4619		0.935467	0.936773	0.906137		0.948467	0.945072	0.942377
19.6389		0.606527	0.608265	0.61616		0.614613	0.609158	0.61862		19.6389		0.940413	0.941253	0.910903		0.953877	0.95005	0.947373
19.8158		0.60532	0.60867	0.61808		0.61357	0.609125	0.61952		19.8158		0.944143	0.945263	0.917457		0.957883	0.95428	0.953127
19.9914		0.605077	0.608905	0.617603		0.613353	0.609707	0.619747		19.9914		0.948473	0.948778	0.920123		0.961817	0.958635	0.956847
20.1683		0.60514	0.609067	0.618373		0.613353	0.61015	0.61972		20.1683		0.95258	0.952465	0.92564		0.966247	0.96328	0.962327
20.3453		0.606153	0.608757	0.619283		0.613863	0.610023	0.62067		20.3453		0.957327	0.956183	0.930153		0.970127	0.96722	0.96609
20.5222		0.605613	0.608587	0.62		0.61368	0.609785	0.621683		20.5222		0.961077	0.95972	0.934673		0.973847	0.971165	0.971777
20.6992		0.606283	0.60915	0.619087		0.61388	0.61052	0.620433		20.6992		0.965007	0.963477	0.938283		0.97868	0.975252	0.974853
20.8761		0.606097	0.60875	0.618803		0.614647	0.610167	0.620633		20.8761		0.968003	0.96564	0.94208		0.98299	0.97828	0.978607
21.0531		0.605887	0.60863	0.619603		0.61405	0.610298	0.620893		21.0531		0.971817	0.969505	0.945887		0.986457	0.98224	0.982967
21.23		0.605927	0.608117	0.618973		0.614013	0.609885	0.62062		21.23		0.974883	0.972058	0.950373		0.990527	0.985675	0.986727
21.4069		0.606157	0.60946	0.61928		0.6146	0.610683	0.620947		21.4069		0.979013	0.975045	0.95489		0.99433	0.989378	0.99061
21.5839		0.605853	0.608875	0.619533		0.614573	0.610455	0.62115		21.5839		0.981687	0.977147	0.95709		0.996953	0.992017	0.994247
21.7606		0.606443	0.608882	0.619317		0.614603	0.61017	0.621707		21.7606		0.984133	0.979685	0.961227		1.00065	0.99504	0.99768
21.9375		0.605967	0.609082	0.620097		0.614403	0.61069	0.62212		21.9375		0.986287	0.98197	0.963917		1.00347	0.998502	1.00127
22.1144		0.605677	0.609483	0.620287		0.614077	0.610892	0.62227		22.1144		0.988527	0.984235	0.96797		1.0061	1.0007	1.00501
22.2914		0.606283	0.608575	0.620177		0.614577	0.61028	0.62184		22.2914		0.991277	0.985988	0.970443		1.00899	1.00303	1.00793
22.4683		0.606017	0.60936	0.620847		0.614227	0.61044	0.62236		22.4683		0.99379	0.987942	0.973713		1.01233	1.00557	1.01207
22.6453		0.606543	0.608838	0.619817		0.614857	0.610285	0.621827		22.6453		0.995783	0.989465	0.975153		1.01557	1.00751	1.0142
22.8222		0.605767	0.609248	0.62054		0.614647	0.610557	0.62234		22.8222		0.997457	0.991703	0.977707		1.01773	1.01058	1.0174
22.9992		0.60591	0.608773	0.620247		0.614577	0.610805	0.622463		22.9992		0.999737	0.992285	0.97997		1.02047	1.01299	1.01923
23.1761		0.605867	0.609052	0.62		0.614483	0.61031	0.622147		23.1761		1.00154	0.9944	0.98184		1.02233	1.01494	1.0218
23.3531		0.606033	0.608355	0.620177		0.614533	0.610595	0.622893		23.3531		1.00346	0.99502	0.983307		1.02497	1.01695	1.02417
23.53		0.60627	0.608648	0.61961		0.61462	0.610193	0.621863		23.53		1.00439	0.996575	0.98469		1.02727	1.01808	1.02637
23.7069		0.60687	0.608705	0.620143		0.61492	0.610518	0.6226		23.7069		1.00566	0.998155	0.98692		1.02887	1.02058	1.02847
23.8836		0.606077	0.60981	0.62052		0.61425	0.610985	0.622697		23.8836		1.00706	0.999927	0.988767		1.03013	1.02293	1.03147

## Sheet: Fig 2d
time (h)		Δlon LonWT + VC				Δlon LonWT + Pxyl-F-LarA				time (h)		Δlon LonWT + VC + xyl				Δlon LonWT + Pxyl-F-LarA + xyl
0		0.118413	0.123605	0.120873		0.119667	0.1216	0.122413		0		0.11793	0.126625	0.120047		0.118777	0.121457	0.121707
0.176944		0.119967	0.12558	0.121967		0.120677	0.123105	0.123957		0.176944		0.119783	0.12825	0.121197		0.120197	0.12536	0.12318
0.353889		0.120097	0.12676	0.122957		0.121147	0.123933	0.124893		0.353889		0.119647	0.131557	0.122143		0.12067	0.12563	0.124177
0.530833		0.121047	0.128518	0.123963		0.122293	0.12589	0.126283		0.530833		0.121053	0.127078	0.123183		0.121603	0.127362	0.125487
0.707778		0.122657	0.130345	0.125467		0.124187	0.127232	0.127927		0.707778		0.122597	0.129202	0.12467		0.1228	0.128837	0.12694
0.884722		0.124097	0.1327	0.127307		0.125697	0.129202	0.129803		0.884722		0.124533	0.135455	0.12622		0.124437	0.130628	0.12853
1.06167		0.12624	0.135387	0.129087		0.127217	0.131215	0.131723		1.06167		0.125933	0.13999	0.127903		0.126117	0.132623	0.130327
1.23861		0.128447	0.138453	0.131113		0.129217	0.133603	0.134037		1.23861		0.127673	0.136618	0.129797		0.12798	0.134635	0.132533
1.41556		0.130487	0.14162	0.13348		0.131797	0.136167	0.136457		1.41556		0.129817	0.139055	0.131933		0.130337	0.137025	0.13455
1.5925		0.13296	0.144512	0.135723		0.13471	0.138802	0.13896		1.5925		0.132077	0.141983	0.134107		0.132403	0.139325	0.136827
1.76917		0.135403	0.147918	0.138203		0.136647	0.14142	0.14161		1.76917		0.1345	0.1453	0.136577		0.13468	0.141705	0.139097
1.94611		0.13814	0.151072	0.140793		0.139717	0.14406	0.144457		1.94611		0.137207	0.147975	0.13923		0.1376	0.14422	0.141617
2.12306		0.14086	0.154248	0.143437		0.14271	0.146767	0.14723		2.12306		0.139723	0.151578	0.142303		0.140143	0.14678	0.144127
2.3		0.143567	0.158323	0.14592		0.14569	0.149735	0.149883		2.3		0.142747	0.15592	0.14529		0.142677	0.149695	0.146653
2.47694		0.146637	0.162048	0.148643		0.148407	0.15302	0.152807		2.47694		0.146147	0.160688	0.148473		0.145367	0.152615	0.14955
2.65389		0.149963	0.166075	0.151863		0.151877	0.156125	0.156533		2.65389		0.150153	0.16498	0.15221		0.14854	0.155793	0.15301
2.83083		0.153023	0.170453	0.1554		0.15497	0.159805	0.160083		2.83083		0.153747	0.169775	0.15585		0.152067	0.159743	0.156563
3.00778		0.157023	0.17501	0.158843		0.158587	0.163683	0.16362		3.00778		0.157733	0.174635	0.159733		0.155723	0.16323	0.1602
3.18472		0.16059	0.17998	0.162243		0.16267	0.167433	0.167697		3.18472		0.162037	0.179647	0.164023		0.15936	0.167235	0.163897
3.36167		0.164913	0.184993	0.16608		0.167603	0.171703	0.17162		3.36167		0.16764	0.185413	0.168		0.16327	0.171577	0.167627
3.53861		0.169527	0.191052	0.170313		0.1712	0.175962	0.176007		3.53861		0.17247	0.19133	0.173293		0.16747	0.17579	0.172127
3.71556		0.173927	0.195708	0.174493		0.177153	0.180443	0.18029		3.71556		0.177143	0.198483	0.17893		0.17154	0.18001	0.176233
3.8925		0.178543	0.201735	0.178537		0.18048	0.184982	0.185037		3.8925		0.183293	0.20573	0.18406		0.17592	0.184652	0.180567
4.06944		0.18372	0.207838	0.183407		0.186323	0.1901	0.1899		4.06944		0.189707	0.213438	0.190393		0.1808	0.189785	0.18535
4.24639		0.188513	0.213723	0.187973		0.190597	0.195002	0.19494		4.24639		0.195687	0.221133	0.196137		0.185463	0.19464	0.189913
4.42333		0.193877	0.220745	0.192713		0.195663	0.200708	0.19977		4.42333		0.202633	0.229628	0.202937		0.190027	0.20045	0.194863
4.60028		0.199683	0.226268	0.19828		0.201857	0.2057	0.205007		4.60028		0.209957	0.237457	0.20992		0.194693	0.205192	0.200247
4.77722		0.205973	0.233593	0.20366		0.207367	0.212003	0.210893		4.77722		0.217623	0.24746	0.217633		0.200203	0.211185	0.205353
4.95417		0.212073	0.240177	0.209447		0.213137	0.21779	0.216373		4.95417		0.225367	0.25695	0.22556		0.205087	0.217025	0.211117
5.13111		0.21855	0.247578	0.215183		0.220093	0.223672	0.222463		5.13111		0.234607	0.266385	0.234187		0.20996	0.222625	0.216047
5.30806		0.225497	0.255458	0.221423		0.22676	0.230618	0.22877		5.30806		0.243433	0.2776	0.24258		0.215453	0.228857	0.22174
5.485		0.23296	0.264217	0.22798		0.233883	0.23724	0.235367		5.485		0.252253	0.289463	0.252063		0.2208	0.235618	0.22733
5.66194		0.240403	0.272585	0.234823		0.241587	0.244603	0.242487		5.66194		0.262247	0.300272	0.26303		0.22587	0.241565	0.233597
5.83889		0.248653	0.2812	0.241333		0.248623	0.251895	0.249187		5.83889		0.272907	0.312623	0.272923		0.23188	0.247952	0.238917
6.01583		0.256893	0.28929	0.24902		0.255953	0.258607	0.257063		6.01583		0.283697	0.323655	0.284253		0.2371	0.253275	0.244963
6.19278		0.263863	0.298735	0.255297		0.264567	0.266373	0.263463		6.19278		0.29424	0.336245	0.294703		0.241927	0.259728	0.250257
6.36944		0.273123	0.308013	0.263467		0.27278	0.274253	0.271853		6.36944		0.305787	0.348853	0.30657		0.24749	0.266062	0.25665
6.54667		0.283077	0.317455	0.271653		0.281937	0.281945	0.279553		6.54667		0.31792	0.360333	0.318683		0.253777	0.271583	0.262017
6.72361		0.29204	0.32696	0.279843		0.291033	0.290392	0.28829		6.72361		0.329553	0.372323	0.3316		0.258883	0.278115	0.268327
6.90028		0.30114	0.335828	0.288243		0.299813	0.298297	0.296733		6.90028		0.341483	0.382767	0.344477		0.26446	0.283643	0.274147
7.07722		0.311157	0.34417	0.29727		0.309397	0.306493	0.305133		7.07722		0.352873	0.392888	0.356293		0.270233	0.289235	0.279923
7.25444		0.320347	0.354233	0.30667		0.318447	0.31605	0.314753		7.25444		0.364427	0.405735	0.369473		0.27595	0.295642	0.286243
7.43111		0.32966	0.36346	0.31593		0.32761	0.325238	0.32431		7.43111		0.37417	0.417378	0.382497		0.28093	0.301538	0.29219
7.60806		0.340113	0.37258	0.324833		0.337557	0.33412	0.333207		7.60806		0.385493	0.42867	0.39346		0.28643	0.307925	0.297963
7.785		0.35006	0.380535	0.335373		0.34712	0.342417	0.343133		7.785		0.39663	0.438208	0.40455		0.292413	0.312682	0.304453
7.96194		0.35979	0.38949	0.344497		0.356317	0.351385	0.352277		7.96194		0.407743	0.449207	0.416403		0.29744	0.31865	0.310093
8.13889		0.368937	0.39848	0.3538		0.365117	0.36019	0.36203		8.13889		0.418343	0.458863	0.42769		0.302577	0.3243	0.316167
8.31583		0.37815	0.407172	0.364187		0.374647	0.368532	0.371557		8.31583		0.428057	0.468168	0.43972		0.30729	0.329387	0.322097
8.49278		0.388343	0.415375	0.373723		0.383743	0.377435	0.38012		8.49278		0.438317	0.476843	0.448463		0.312523	0.334895	0.327403
8.66972		0.397123	0.423195	0.383693		0.39275	0.385605	0.389033		8.66972		0.447057	0.486667	0.45827		0.317107	0.339975	0.333003
8.84667		0.406463	0.4301	0.393563		0.401273	0.393377	0.398873		8.84667		0.456817	0.49469	0.468863		0.32205	0.34462	0.338537
9.02361		0.414633	0.437835	0.402383		0.409813	0.401462	0.406797		9.02361		0.465387	0.503995	0.475103		0.326893	0.34917	0.34353
9.20056		0.4237	0.443877	0.412737		0.418043	0.408963	0.416423		9.20056		0.474483	0.511745	0.487577		0.331853	0.354123	0.34992
9.3775		0.430673	0.451867	0.421767		0.425303	0.41656	0.424733		9.3775		0.483703	0.521258	0.493737		0.33605	0.359275	0.354897
9.55444		0.439163	0.457885	0.430017		0.432817	0.42311	0.432717		9.55444		0.49327	0.52931	0.502087		0.340627	0.364175	0.36016
9.73139		0.446873	0.4652	0.43831		0.440573	0.431015	0.439583		9.73139		0.502123	0.538968	0.508777		0.345677	0.369735	0.3653
9.90833		0.453923	0.471647	0.446507		0.447893	0.438425	0.447013		9.90833		0.510987	0.54838	0.517923		0.35063	0.375003	0.370973
10.0853		0.46208	0.476982	0.45446		0.45478	0.444545	0.455183		10.0853		0.52087	0.55617	0.52733		0.35591	0.38041	0.377373
10.2622		0.46831	0.482978	0.462557		0.46121	0.45182	0.462447		10.2622		0.529733	0.566052	0.532227		0.361157	0.386427	0.38343
10.4392		0.47398	0.486308	0.469667		0.467523	0.456792	0.46917		10.4392		0.538407	0.57188	0.5408		0.36714	0.391788	0.38969
10.6161		0.47985	0.492692	0.476237		0.47333	0.463795	0.47566		10.6161		0.546577	0.5811	0.548297		0.372577	0.397967	0.395733
10.7931		0.485517	0.497868	0.48411		0.478363	0.469095	0.482797		10.7931		0.556617	0.589195	0.558553		0.37848	0.40386	0.402713
10.9697		0.49141	0.502775	0.490173		0.484363	0.474162	0.487903		10.9697		0.56492	0.59719	0.566187		0.384837	0.410435	0.409087
11.1467		0.49684	0.507885	0.496003		0.490213	0.480287	0.49254		11.1467		0.573093	0.605442	0.57447		0.391677	0.416745	0.41577
11.3236		0.501933	0.512003	0.501663		0.495597	0.48459	0.497813		11.3236		0.581177	0.612785	0.58353		0.397723	0.42323	0.423193
11.5006		0.506553	0.51584	0.508057		0.499817	0.489365	0.503737		11.5006		0.588743	0.61996	0.590967		0.404343	0.430315	0.430577
11.6775		0.512467	0.521168	0.5134		0.505737	0.494582	0.508743		11.6775		0.597437	0.627648	0.598907		0.411493	0.437018	0.437943
11.8544		0.5163	0.526223	0.519963		0.509597	0.50033	0.515077		11.8544		0.604757	0.63463	0.607647		0.41866	0.444065	0.446167
12.0314		0.52169	0.529972	0.52448		0.514483	0.504345	0.51918		12.0314		0.61289	0.642045	0.61423		0.42575	0.451167	0.453183
12.2083		0.525623	0.534717	0.53088		0.518767	0.509402	0.525463		12.2083		0.620073	0.647915	0.623167		0.432177	0.458832	0.46141
12.3853		0.53059	0.540015	0.535657		0.523493	0.514848	0.530063		12.3853		0.628673	0.659173	0.631733		0.441047	0.469415	0.46971
12.5622		0.53486	0.54208	0.540277		0.527833	0.51766	0.535937		12.5622		0.634867	0.660022	0.638457		0.448833	0.47399	0.478853
12.7392		0.53826	0.546562	0.545183		0.53204	0.522543	0.54049		12.7392		0.641523	0.66782	0.64631		0.455737	0.482027	0.487183
12.9161		0.542057	0.550303	0.55102		0.5355	0.527073	0.54529		12.9161		0.64777	0.674473	0.65335		0.46319	0.490088	0.49684
13.0931		0.545093	0.553508	0.55458		0.538903	0.530282	0.548277		13.0931		0.654263	0.679685	0.660733		0.472123	0.498918	0.504863
13.27		0.549063	0.556255	0.5586		0.54265	0.534133	0.55175		13.27		0.66066	0.685403	0.667173		0.480013	0.506642	0.51424
13.4467		0.552763	0.559298	0.56425		0.54616	0.537837	0.556893		13.4467		0.666327	0.692675	0.67461		0.489813	0.514807	0.52262
13.6236		0.556047	0.562738	0.568027		0.5496	0.541955	0.56087		13.6236		0.672787	0.69962	0.68277		0.497947	0.523502	0.5328
13.8006		0.560167	0.565658	0.57212		0.553027	0.544795	0.56431		13.8006		0.679693	0.705405	0.68883		0.506483	0.531625	0.541583
13.9775		0.56316	0.568905	0.57646		0.555547	0.548678	0.56861		13.9775		0.686323	0.713625	0.696447		0.51577	0.541867	0.551813
14.1544		0.566807	0.571192	0.579547		0.559173	0.55125	0.572107		14.1544		0.693367	0.719792	0.705243		0.52447	0.54911	0.561473
14.3314		0.569213	0.57364	0.582747		0.561777	0.554423	0.57457		14.3314		0.699193	0.72698	0.709973		0.533373	0.559485	0.56998
14.5083		0.571697	0.576685	0.586267		0.564883	0.557407	0.57826		14.5083		0.706097	0.736468	0.718573		0.541523	0.571433	0.58065
14.6853		0.574787	0.579313	0.590577		0.568483	0.56054	0.582123		14.6853		0.71396	0.743908	0.727107		0.552437	0.581325	0.591147
14.8622		0.577217	0.582237	0.593977		0.571073	0.562985	0.585717		14.8622		0.721783	0.75261	0.733953		0.55993	0.589183	0.601053
15.0392		0.58091	0.584665	0.597133		0.574007	0.56598	0.588493		15.0392		0.729883	0.762452	0.74155		0.570393	0.598537	0.611103
15.2161		0.582963	0.5874	0.599753		0.575953	0.568338	0.59093		15.2161		0.738553	0.7723	0.749573		0.579127	0.609422	0.621517
15.3931		0.586233	0.59066	0.602483		0.579857	0.57105	0.593493		15.3931		0.747987	0.783735	0.757683		0.58976	0.617637	0.63138
15.57		0.588963	0.59428	0.60667		0.582383	0.57365	0.59663		15.57		0.757703	0.79501	0.767267		0.598417	0.625873	0.64272
15.7469		0.59126	0.59658	0.6098		0.58438	0.57593	0.599607		15.7469		0.767677	0.806048	0.77634		0.609283	0.63694	0.652933
15.9236		0.593253	0.598843	0.611983		0.588717	0.578167	0.60184		15.9236		0.777663	0.817083	0.7847		0.616907	0.645227	0.663267
16.1008		0.595327	0.60056	0.61525		0.590147	0.579975	0.6046		16.1008		0.789017	0.826357	0.79536		0.626277	0.652863	0.674003
16.2775		0.597757	0.602835	0.61737		0.593427	0.582503	0.606453		16.2775		0.800263	0.836445	0.80415		0.635997	0.662775	0.68441
16.4544		0.59941	0.604657	0.621903		0.595463	0.584468	0.60941		16.4544		0.81092	0.845975	0.81598		0.644463	0.672845	0.694757
16.6314		0.601323	0.606598	0.62539		0.598473	0.586252	0.611547		16.6314		0.82234	0.85462	0.82403		0.656053	0.68121	0.705673
16.8083		0.60349	0.607955	0.627673		0.597747	0.588252	0.613753		16.8083		0.83328	0.86504	0.83399		0.665443	0.693142	0.715753
16.9853		0.605247	0.60958	0.631303		0.6017	0.59067	0.616063		16.9853		0.845103	0.87394	0.844337		0.675847	0.701465	0.727413
17.1622		0.607137	0.610343	0.634943		0.601147	0.592207	0.61833		17.1622		0.856137	0.882023	0.85544		0.68813	0.71175	0.736583
17.3392		0.60783	0.611522	0.638607		0.602063	0.5938	0.620497		17.3392		0.86609	0.891105	0.866407		0.695183	0.72306	0.74876
17.5161		0.60894	0.612903	0.64243		0.60296	0.595345	0.622737		17.5161		0.874943	0.899447	0.878957		0.70313	0.727978	0.757893
17.6931		0.610493	0.613642	0.64579		0.604423	0.596413	0.62514		17.6931		0.884697	0.90758	0.890307		0.713487	0.73882	0.769533
17.87		0.611233	0.61486	0.64811		0.6049	0.59703	0.626267		17.87		0.89436	0.91516	0.901577		0.732463	0.750487	0.7797
18.0469		0.61258	0.615892	0.649687		0.60622	0.59828	0.627867		18.0469		0.902943	0.923772	0.914077		0.73742	0.764197	0.790103
18.2239		0.613063	0.616905	0.653037		0.605313	0.59946	0.629787		18.2239		0.911873	0.932292	0.925747		0.74191	0.771938	0.79977
18.4008		0.61403	0.617542	0.653093		0.606417	0.59939	0.63061		18.4008		0.921333	0.939355	0.935517		0.76123	0.782702	0.809627
18.5778		0.61437	0.618413	0.65517		0.606677	0.600087	0.632103		18.5778		0.928047	0.945662	0.946273		0.75853	0.79186	0.819013
18.7547		0.61476	0.618753	0.655497		0.606937	0.600557	0.632247		18.7547		0.93583	0.95292	0.95625		0.780227	0.802547	0.82822
18.9317		0.61444	0.619188	0.656853		0.606973	0.601078	0.632927		18.9317		0.94282	0.960005	0.96733		0.77729	0.809773	0.838447
19.1086		0.615803	0.620393	0.658627		0.60741	0.601518	0.63363		19.1086		0.949067	0.96712	0.977187		0.79197	0.816717	0.851117
19.285		0.617733	0.620437	0.659043		0.6082	0.601847	0.63433		19.285		0.958463	0.972917	0.984613		0.799403	0.829318	0.8603
19.4619		0.618123	0.620145	0.65945		0.608333	0.601742	0.634443		19.4619		0.964723	0.97865	0.99406		0.804673	0.845897	0.871997
19.6389		0.619533	0.620827	0.65984		0.60882	0.601812	0.634977		19.6389		0.972137	0.984735	1.00176		0.81323	0.851788	0.877043
19.8158		0.619047	0.621463	0.661753		0.60749	0.601903	0.636227		19.8158		0.976577	0.991733	1.01122		0.820197	0.870232	0.886407
19.9914		0.62025	0.622073	0.661323		0.60761	0.602028	0.635967		19.9914		0.983337	0.997888	1.01775		0.82983	0.876873	0.904937
20.1683		0.622547	0.621812	0.66255		0.607307	0.602603	0.636453		20.1683		0.991023	1.0038	1.02622		0.838977	0.89005	0.905807
20.3453		0.624083	0.622622	0.66312		0.607827	0.60226	0.63652		20.3453		0.998323	1.01038	1.03401		0.84529	0.892235	0.91324
20.5222		0.624853	0.62248	0.663623		0.607637	0.602298	0.637047		20.5222		1.00438	1.01517	1.04087		0.855297	0.905868	0.925263
20.6992		0.625617	0.623155	0.66374		0.60787	0.602685	0.636407		20.6992		1.01014	1.02222	1.04812		0.871673	0.904995	0.933353
20.8761		0.627743	0.623628	0.663073		0.60852	0.602385	0.635793		20.8761		1.01817	1.02713	1.05373		0.879383	0.917948	0.93956
21.0531		0.62739	0.62343	0.664197		0.60851	0.602102	0.636413		21.0531		1.02377	1.03242	1.06165		0.882983	0.92256	0.952423
21.23		0.627967	0.624165	0.664233		0.608093	0.602322	0.636163		21.23		1.02973	1.03832	1.06816		0.893023	0.933303	0.961617
21.4069		0.629387	0.62455	0.664057		0.608467	0.602755	0.636243		21.4069		1.03747	1.0445	1.07526		0.901953	0.941265	0.964843
21.5839		0.62868	0.624645	0.664413		0.60857	0.60231	0.63629		21.5839		1.03843	1.04945	1.08199		0.907137	0.951612	0.97508
21.7606		0.629457	0.625173	0.66552		0.60819	0.602503	0.636053		21.7606		1.04547	1.05395	1.08893		0.916687	0.960518	0.983177
21.9375		0.630163	0.624835	0.66603		0.60789	0.602465	0.63649		21.9375		1.05203	1.0585	1.09473		0.92407	0.968073	0.99158
22.1144		0.62956	0.625827	0.666213		0.60772	0.602568	0.636307		22.1144		1.0556	1.06365	1.10137		0.931773	0.974805	0.998923
22.2914		0.63036	0.62613	0.666577		0.60809	0.602445	0.636743		22.2914		1.0624	1.06933	1.1066		0.939027	0.98312	1.00882
22.4683		0.63043	0.626875	0.667307		0.608437	0.602675	0.63727		22.4683		1.06753	1.0735	1.11347		0.946783	0.988047	1.01441
22.6453		0.631737	0.626228	0.666573		0.60869	0.602413	0.636313		22.6453		1.0735	1.07675	1.1182		0.956227	0.99287	1.02237
22.8222		0.631647	0.627968	0.66774		0.608533	0.602683	0.636503		22.8222		1.07753	1.08155	1.12617		0.961163	0.997073	1.03237
22.9992		0.63159	0.62796	0.667927		0.608347	0.602298	0.636233		22.9992		1.0818	1.08403	1.1306		0.96402	0.998947	1.03263
23.1761		0.633273	0.62797	0.667587		0.60824	0.602392	0.636193		23.1761		1.0893	1.0897	1.1358		0.97037	1.00412	1.03737
23.3531		0.63284	0.627838	0.668413		0.608553	0.602125	0.636553		23.3531		1.09493	1.09193	1.13983		0.97108	1.00682	1.03923
23.53		0.633223	0.628425	0.667777		0.608523	0.60205	0.636073		23.53		1.10047	1.09702	1.14537		0.979197	1.01466	1.05007
23.7069		0.63355	0.628792	0.668763		0.60858	0.602108	0.636437		23.7069		1.10553	1.1005	1.15077		0.981867	1.01812	1.0553
23.8836		0.63287	0.629432	0.669757		0.60797	0.602322	0.636893		23.8836		1.1095	1.10495	1.157		0.98311	1.02437	1.05727

## Sheet: Fig 2e
time (h)		WT LonWT + VC				WT LonWT + Pxyl-F-LarA				time (h)		WT LonWT + VC + xyl				WT LonWT + Pxyl-F-LarA + xyl
0		0.119917	0.11895	0.119365		0.11718	0.117293	0.117553		0		0.11912	0.11996	0.118188		0.115837	0.11648	0.116697
0.176944		0.123437	0.12129	0.121493		0.119967	0.119373	0.11919		0.176944		0.120867	0.12171	0.11937		0.117203	0.117353	0.117545
0.353889		0.12503	0.122977	0.123762		0.12092	0.12142	0.120932		0.353889		0.123017	0.1238	0.121627		0.11876	0.118767	0.1193
0.530833		0.126943	0.1251	0.125968		0.12246	0.12317	0.122682		0.530833		0.125093	0.12613	0.12402		0.120243	0.12077	0.121125
0.707778		0.12979	0.127747	0.128708		0.125187	0.12539	0.12466		0.707778		0.127557	0.12814	0.126193		0.121823	0.122663	0.12275
0.884722		0.132687	0.130473	0.131735		0.12647	0.128153	0.126837		0.884722		0.130327	0.130503	0.128862		0.123357	0.12455	0.12437
1.06167		0.135797	0.13352	0.134563		0.12886	0.130097	0.128892		1.06167		0.133247	0.132677	0.131552		0.124973	0.126257	0.125655
1.23861		0.13956	0.13689	0.13806		0.13196	0.13345	0.13146		1.23861		0.1365	0.136283	0.134735		0.12621	0.12783	0.12704
1.41556		0.143663	0.14005	0.141758		0.13515	0.13708	0.134065		1.41556		0.140247	0.139437	0.13829		0.12732	0.128973	0.128007
1.5925		0.147537	0.143583	0.145283		0.137907	0.139683	0.136758		1.5925		0.143967	0.14289	0.14171		0.128143	0.129917	0.128825
1.76917		0.151553	0.14788	0.14897		0.14127	0.142617	0.139373		1.76917		0.147387	0.14655	0.145317		0.129037	0.130923	0.129598
1.94611		0.156027	0.151973	0.153248		0.1445	0.14646	0.142428		1.94611		0.151797	0.1505	0.149367		0.129937	0.131737	0.130412
2.12306		0.161063	0.156643	0.157845		0.14821	0.150613	0.14551		2.12306		0.15623	0.154987	0.153812		0.1307	0.132577	0.1311
2.3		0.166257	0.161957	0.16297		0.15166	0.159747	0.149042		2.3		0.161013	0.15983	0.158598		0.131457	0.133427	0.13187
2.47694		0.171827	0.1676	0.168423		0.15564	0.16456	0.152595		2.47694		0.166053	0.164967	0.16378		0.13213	0.134247	0.132535
2.65389		0.177847	0.173083	0.174567		0.16026	0.16753	0.15675		2.65389		0.17158	0.170193	0.16954		0.132863	0.135077	0.133275
2.83083		0.184037	0.179573	0.1809		0.164557	0.17301	0.161018		2.83083		0.17751	0.176373	0.175673		0.13344	0.13586	0.134045
3.00778		0.1908	0.185773	0.187493		0.168707	0.176847	0.165538		3.00778		0.18387	0.182353	0.18202		0.13414	0.13656	0.134678
3.18472		0.198077	0.192893	0.194717		0.174137	0.182627	0.17019		3.18472		0.19057	0.189217	0.18882		0.134753	0.137463	0.1353
3.36167		0.205957	0.200553	0.202165		0.179667	0.18888	0.17513		3.36167		0.197943	0.196473	0.195935		0.135373	0.1382	0.13591
3.53861		0.2148	0.208663	0.210613		0.185433	0.195923	0.180633		3.53861		0.205873	0.204283	0.204077		0.136033	0.138863	0.13647
3.71556		0.222807	0.217503	0.22007		0.19129	0.20363	0.18647		3.71556		0.21352	0.21257	0.212767		0.13644	0.13981	0.137017
3.8925		0.232403	0.22679	0.228835		0.19789	0.211987	0.192468		3.8925		0.222773	0.22168	0.221307		0.13701	0.140683	0.137602
4.06944		0.24206	0.236773	0.238717		0.20456	0.22063	0.199107		4.06944		0.232103	0.231243	0.23069		0.137663	0.1415	0.13825
4.24639		0.252793	0.246223	0.24882		0.212387	0.22953	0.206033		4.24639		0.242037	0.240253	0.240265		0.138093	0.142043	0.13868
4.42333		0.263503	0.256933	0.2599		0.219773	0.23917	0.213237		4.42333		0.25227	0.25075	0.250727		0.138643	0.142867	0.139258
4.60028		0.274477	0.267803	0.271587		0.228487	0.24949	0.2209		4.60028		0.262623	0.261503	0.261483		0.139057	0.143523	0.139755
4.77722		0.286447	0.280027	0.284272		0.236973	0.26093	0.22929		4.77722		0.27412	0.273143	0.272962		0.1396	0.144407	0.140375
4.95417		0.298657	0.291813	0.296432		0.244373	0.27173	0.23739		4.95417		0.28565	0.28499	0.284297		0.140007	0.145213	0.140863
5.13111		0.31124	0.304213	0.309762		0.253657	0.283333	0.246575		5.13111		0.297437	0.296417	0.296343		0.140483	0.145697	0.141375
5.30806		0.324743	0.317523	0.322688		0.263933	0.29599	0.255585		5.30806		0.31003	0.3088	0.30804		0.140963	0.146517	0.141882
5.485		0.338763	0.331863	0.33741		0.27396	0.30873	0.265448		5.485		0.323197	0.321597	0.320908		0.14144	0.147457	0.142385
5.66194		0.35396	0.345293	0.352895		0.284293	0.32097	0.275527		5.66194		0.336193	0.33399	0.333855		0.141947	0.148007	0.142875
5.83889		0.369753	0.359337	0.368387		0.294773	0.334863	0.285753		5.83889		0.349117	0.346103	0.346567		0.14234	0.148953	0.14332
6.01583		0.386423	0.373667	0.384858		0.3058	0.347977	0.296455		6.01583		0.362277	0.358627	0.360145		0.142627	0.149607	0.143797
6.19278		0.401043	0.388727	0.399565		0.316293	0.36254	0.306843		6.19278		0.374143	0.370677	0.371698		0.143073	0.150533	0.14429
6.36944		0.419047	0.404167	0.41573		0.32786	0.376983	0.318242		6.36944		0.38701	0.382983	0.384095		0.1436	0.15125	0.144843
6.54667		0.436997	0.41879	0.432642		0.34018	0.390847	0.330037		6.54667		0.399163	0.393977	0.395952		0.144283	0.151993	0.145407
6.72361		0.455073	0.434293	0.45045		0.351857	0.40544	0.342008		6.72361		0.411407	0.40757	0.407477		0.144653	0.15304	0.146005
6.90028		0.471643	0.448953	0.467492		0.362647	0.41966	0.35397		6.90028		0.42376	0.4184	0.419612		0.145137	0.153787	0.146435
7.07722		0.490797	0.462677	0.483475		0.37616	0.4335	0.36581		7.07722		0.43659	0.42961	0.432422		0.145633	0.15446	0.14698
7.25444		0.508667	0.479287	0.500135		0.3893	0.449147	0.379018		7.25444		0.449413	0.44321	0.444408		0.146227	0.15559	0.147693
7.43111		0.522607	0.493633	0.518435		0.402033	0.46357	0.392705		7.43111		0.46001	0.453703	0.457993		0.14674	0.156343	0.14837
7.60806		0.541463	0.508573	0.5334		0.414887	0.47855	0.406705		7.60806		0.473143	0.464797	0.469025		0.147257	0.157137	0.148815
7.785		0.55855	0.522433	0.550277		0.428663	0.493197	0.420513		7.785		0.48547	0.475283	0.481295		0.14797	0.157967	0.149475
7.96194		0.576687	0.537553	0.565617		0.442993	0.508603	0.435103		7.96194		0.49797	0.486233	0.492117		0.14838	0.158897	0.150193
8.13889		0.59213	0.552833	0.582445		0.456563	0.524713	0.450103		8.13889		0.508567	0.497817	0.50356		0.14889	0.15994	0.150635
8.31583		0.606733	0.564913	0.60024		0.470437	0.538473	0.467165		8.31583		0.51951	0.5081	0.515255		0.149383	0.160897	0.151495
8.49278		0.62317	0.578467	0.610868		0.48492	0.553147	0.479527		8.49278		0.531507	0.517783	0.523365		0.150047	0.161673	0.151965
8.66972		0.636503	0.59088	0.624557		0.500253	0.56767	0.494507		8.66972		0.542793	0.527563	0.533075		0.1507	0.16275	0.152642
8.84667		0.648607	0.603077	0.64163		0.516137	0.5805	0.511062		8.84667		0.553743	0.53727	0.544617		0.151317	0.163533	0.153445
9.02361		0.665237	0.614143	0.651855		0.52898	0.59246	0.52317		9.02361		0.563903	0.54698	0.552658		0.15173	0.164477	0.153935
9.20056		0.676007	0.624183	0.66998		0.541317	0.6051	0.541488		9.20056		0.573323	0.55607	0.566145		0.152453	0.165357	0.154755
9.3775		0.688193	0.63233	0.682567		0.555373	0.61427	0.55453		9.3775		0.583767	0.565077	0.574805		0.153057	0.166107	0.155565
9.55444		0.699977	0.640457	0.697345		0.569027	0.624207	0.570477		9.55444		0.59495	0.574093	0.583912		0.15363	0.167033	0.156405
9.73139		0.70954	0.64939	0.709403		0.583677	0.63474	0.582305		9.73139		0.605733	0.58445	0.592715		0.15434	0.168083	0.156915
9.90833		0.720303	0.656327	0.724232		0.597637	0.64227	0.597618		9.90833		0.617	0.593067	0.603832		0.15493	0.169093	0.157665
10.0853		0.727307	0.66083	0.736213		0.610433	0.64758	0.61186		10.0853		0.626203	0.600553	0.613195		0.155533	0.169733	0.158468
10.2622		0.736307	0.666613	0.74536		0.624067	0.65485	0.624265		10.2622		0.637147	0.610903	0.621165		0.156133	0.170837	0.159117
10.4392		0.743293	0.669457	0.7518		0.634587	0.659563	0.63527		10.4392		0.645713	0.616397	0.62882		0.15669	0.17161	0.160025
10.6161		0.748233	0.67354	0.758737		0.643617	0.66392	0.64511		10.6161		0.653687	0.625673	0.636465		0.157407	0.172463	0.160463
10.7931		0.75501	0.677443	0.76763		0.654067	0.667513	0.65794		10.7931		0.664723	0.633047	0.646818		0.158007	0.173337	0.161375
10.9697		0.75987	0.680697	0.773267		0.660823	0.67211	0.667063		10.9697		0.67218	0.6409	0.654365		0.158607	0.174453	0.16186
11.1467		0.765037	0.68397	0.77917		0.670067	0.676223	0.676395		11.1467		0.681777	0.648087	0.662015		0.15943	0.175103	0.162562
11.3236		0.769317	0.68665	0.785358		0.675153	0.67986	0.685035		11.3236		0.68855	0.653683	0.66973		0.15999	0.176113	0.163357
11.5006		0.773547	0.690353	0.7895		0.678817	0.684563	0.691832		11.5006		0.69448	0.66157	0.67541		0.16036	0.177107	0.164057
11.6775		0.78003	0.69315	0.79268		0.685323	0.687273	0.697765		11.6775		0.703843	0.668	0.68172		0.1611	0.177693	0.164648
11.8544		0.785133	0.695593	0.79879		0.689907	0.689093	0.706605		11.8544		0.70989	0.67336	0.689743		0.161653	0.178563	0.165665
12.0314		0.789323	0.69892	0.799493		0.69586	0.692697	0.709945		12.0314		0.716763	0.680317	0.69413		0.162147	0.17925	0.166305
12.2083		0.796063	0.702007	0.807018		0.702873	0.696433	0.718955		12.2083		0.724103	0.685597	0.702037		0.162807	0.18017	0.16693
12.3853		0.801073	0.708987	0.808105		0.708483	0.703877	0.723858		12.3853		0.730997	0.700377	0.706858		0.163393	0.1822	0.167758
12.5622		0.805753	0.707587	0.814455		0.714547	0.7029	0.729437		12.5622		0.737093	0.69624	0.713325		0.164043	0.181843	0.168348
12.7392		0.808073	0.71168	0.81808		0.716683	0.707757	0.735635		12.7392		0.74228	0.702617	0.720425		0.164343	0.182937	0.169283
12.9161		0.812683	0.71401	0.824205		0.723703	0.711653	0.74294		12.9161		0.748807	0.707777	0.72718		0.16505	0.18372	0.169895
13.0931		0.81473	0.716363	0.825253		0.72774	0.715547	0.746648		13.0931		0.75395	0.712487	0.731487		0.1656	0.184483	0.170605
13.27		0.818387	0.719543	0.827222		0.732483	0.719103	0.751763		13.27		0.760063	0.717093	0.736675		0.166043	0.18523	0.171295
13.4467		0.82208	0.722193	0.834503		0.739163	0.722783	0.758578		13.4467		0.76696	0.723287	0.74379		0.16694	0.18608	0.172135
13.6236		0.826943	0.72519	0.839545		0.744893	0.727233	0.764458		13.6236		0.774493	0.72828	0.750602		0.16745	0.187167	0.172753
13.8006		0.829823	0.72793	0.8399		0.747033	0.73094	0.7663		13.8006		0.779003	0.73324	0.753735		0.167803	0.187697	0.173373
13.9775		0.835023	0.73066	0.845592		0.75348	0.73447	0.771373		13.9775		0.787593	0.73917	0.759563		0.168793	0.188607	0.174127
14.1544		0.839177	0.732677	0.849198		0.75704	0.737323	0.777007		14.1544		0.79332	0.744073	0.766962		0.169093	0.189487	0.174662
14.3314		0.84086	0.735123	0.851633		0.76034	0.742057	0.78145		14.3314		0.79893	0.749757	0.772182		0.169613	0.1905	0.175395
14.5083		0.844527	0.7376	0.85711		0.76457	0.744843	0.786543		14.5083		0.805813	0.755917	0.778593		0.169967	0.19129	0.17628
14.6853		0.848573	0.739767	0.859583		0.76958	0.748803	0.791362		14.6853		0.813247	0.76156	0.785985		0.17069	0.192503	0.176998
14.8622		0.850723	0.741507	0.862435		0.771203	0.7507	0.796122		14.8622		0.819003	0.767593	0.79394		0.171157	0.193037	0.17791
15.0392		0.854143	0.74296	0.867865		0.77719	0.752573	0.801488		15.0392		0.827807	0.77357	0.801107		0.171767	0.194073	0.178495
15.2161		0.85539	0.74488	0.86899		0.77746	0.754837	0.804423		15.2161		0.83252	0.779327	0.808048		0.17222	0.19482	0.17914
15.3931		0.858047	0.745853	0.86743		0.782783	0.756697	0.806335		15.3931		0.84132	0.786807	0.814905		0.172907	0.195543	0.17978
15.57		0.858543	0.747387	0.871243		0.785523	0.759417	0.81152		15.57		0.849013	0.793563	0.823802		0.173603	0.1966	0.180775
15.7469		0.86096	0.74811	0.872025		0.790493	0.762073	0.81516		15.7469		0.857577	0.80084	0.832327		0.174037	0.19725	0.181352
15.9236		0.862693	0.74916	0.871845		0.793163	0.7653	0.818457		15.9236		0.865577	0.80809	0.840878		0.174533	0.198157	0.181962
16.1008		0.864147	0.74868	0.87137		0.79666	0.764887	0.821447		16.1008		0.87449	0.815157	0.8501		0.175213	0.198783	0.182798
16.2775		0.86537	0.74929	0.87144		0.799543	0.76775	0.82415		16.2775		0.883213	0.822953	0.858485		0.175637	0.199667	0.183303
16.4544		0.86652	0.74997	0.874982		0.800967	0.769403	0.828785		16.4544		0.89197	0.830607	0.868935		0.17609	0.200537	0.184185
16.6314		0.869037	0.749037	0.872663		0.80575	0.76959	0.82942		16.6314		0.90151	0.838673	0.87747		0.176777	0.201153	0.18468
16.8083		0.869947	0.749727	0.872933		0.809037	0.772667	0.83174		16.8083		0.911	0.847753	0.88749		0.177377	0.202413	0.185465
16.9853		0.871783	0.75068	0.873818		0.811443	0.774477	0.834767		16.9853		0.920837	0.857037	0.897317		0.178037	0.20349	0.18625
17.1622		0.873113	0.749807	0.87475		0.814417	0.77525	0.83809		17.1622		0.930313	0.864297	0.90474		0.178487	0.204453	0.18688
17.3392		0.87375	0.750117	0.873313		0.816357	0.776323	0.839562		17.3392		0.939107	0.872947	0.914815		0.178947	0.20501	0.18762
17.5161		0.8748	0.75121	0.875912		0.81858	0.77731	0.842888		17.5161		0.94793	0.883077	0.92548		0.179757	0.206003	0.188543
17.6931		0.876263	0.75006	0.877485		0.820667	0.77761	0.845803		17.6931		0.957953	0.890663	0.9365		0.180173	0.206883	0.189385
17.87		0.876843	0.749867	0.878323		0.82274	0.77749	0.84848		17.87		0.966953	0.898483	0.945958		0.180977	0.207523	0.189862
18.0469		0.877553	0.750033	0.877302		0.824283	0.778753	0.849832		18.0469		0.975087	0.907923	0.95691		0.18157	0.208607	0.190855
18.2239		0.880037	0.75053	0.876755		0.82751	0.778413	0.850492		18.2239		0.98486	0.91739	0.96744		0.182143	0.209507	0.191587
18.4008		0.880697	0.749853	0.877075		0.830183	0.779233	0.851147		18.4008		0.993713	0.924777	0.97481		0.182443	0.21069	0.192068
18.5778		0.880993	0.749953	0.876537		0.83154	0.778823	0.85097		18.5778		1.00099	0.933023	0.986085		0.183167	0.21139	0.192963
18.7547		0.880923	0.74903	0.87463		0.83235	0.778413	0.850827		18.7547		1.00987	0.94037	0.994095		0.183627	0.212003	0.19336
18.9317		0.881323	0.749777	0.873278		0.831443	0.778597	0.8522		18.9317		1.01805	0.94984	1.00255		0.184113	0.21332	0.194217
19.1086		0.88032	0.748587	0.876513		0.83126	0.779067	0.854885		19.1086		1.02574	0.956553	1.01412		0.184597	0.2173	0.194983
19.285		0.880763	0.748473	0.876807		0.833533	0.77869	0.85623		19.285		1.03511	0.964257	1.0226		0.185087	0.218103	0.196068
19.4619		0.882197	0.74865	0.877105		0.83449	0.778187	0.856622		19.4619		1.04377	0.972343	1.03174		0.18581	0.21904	0.196725
19.6389		0.881617	0.747583	0.874352		0.834517	0.776753	0.855877		19.6389		1.05239	0.978873	1.03883		0.18653	0.21643	0.197213
19.8158		0.881363	0.74796	0.874505		0.834657	0.777477	0.856298		19.8158		1.06007	0.987227	1.04806		0.18712	0.217727	0.198013
19.9914		0.8819	0.748333	0.87493		0.835853	0.778623	0.855842		19.9914		1.06681	0.995857	1.05641		0.187653	0.218877	0.198593
20.1683		0.881587	0.748027	0.87485		0.836117	0.778203	0.85718		20.1683		1.0733	1.00226	1.06493		0.187923	0.21955	0.199382
20.3453		0.882277	0.748287	0.8747		0.837747	0.779337	0.857413		20.3453		1.08177	1.01003	1.07266		0.18866	0.220377	0.200033
20.5222		0.881853	0.747277	0.874725		0.83767	0.777483	0.858955		20.5222		1.09007	1.0158	1.0806		0.18948	0.22109	0.200895
20.6992		0.881583	0.747557	0.874525		0.836717	0.777543	0.859762		20.6992		1.0966	1.0243	1.08902		0.18974	0.221987	0.201678
20.8761		0.884163	0.74725	0.869235		0.84032	0.779527	0.856873		20.8761		1.1045	1.02987	1.09305		0.190547	0.223543	0.202088
21.0531		0.88413	0.746867	0.874745		0.840057	0.777493	0.860337		21.0531		1.1108	1.0357	1.10187		0.19101	0.224433	0.203123
21.23		0.884133	0.746057	0.873018		0.83992	0.776493	0.859265		21.23		1.11617	1.042	1.10868		0.191763	0.224427	0.203203
21.4069		0.885337	0.74637	0.87099		0.84258	0.776923	0.858228		21.4069		1.12417	1.04987	1.11518		0.19228	0.225897	0.20369
21.5839		0.886073	0.747083	0.871043		0.842363	0.778423	0.859345		21.5839		1.12833	1.0561	1.12285		0.193257	0.226933	0.20479
21.7606		0.88679	0.746547	0.872788		0.843997	0.776213	0.860692		21.7606		1.1354	1.0616	1.12973		0.19381	0.227677	0.205258
21.9375		0.885583	0.7466	0.87574		0.84444	0.77526	0.862393		21.9375		1.14177	1.06813	1.13685		0.19445	0.228577	0.20623
22.1144		0.88481	0.747107	0.87407		0.843173	0.77661	0.861955		22.1144		1.1463	1.0743	1.14245		0.1951	0.229887	0.207115
22.2914		0.886903	0.746373	0.875755		0.846213	0.77496	0.862472		22.2914		1.15367	1.0801	1.14908		0.195587	0.230537	0.20852
22.4683		0.88755	0.74661	0.874367		0.847337	0.775347	0.86208		22.4683		1.1587	1.0865	1.15488		0.196187	0.231923	0.209075
22.6453		0.887323	0.746843	0.87544		0.847883	0.775293	0.86364		22.6453		1.16477	1.09183	1.16057		0.19701	0.23259	0.20907
22.8222		0.88827	0.746737	0.878125		0.84841	0.77504	0.865433		22.8222		1.16947	1.09657	1.1692		0.19718	0.233667	0.209762
22.9992		0.886827	0.74589	0.875555		0.84732	0.773473	0.8634		22.9992		1.17373	1.1012	1.17312		0.19761	0.234177	0.210448
23.1761		0.888283	0.746567	0.875655		0.849647	0.773397	0.863507		23.1761		1.18063	1.10743	1.17945		0.19841	0.235457	0.211122
23.3531		0.887263	0.74615	0.873483		0.847763	0.772863	0.863012		23.3531		1.18547	1.112	1.18345		0.199217	0.236207	0.21077
23.53		0.888957	0.746683	0.877047		0.84967	0.774257	0.86404		23.53		1.19113	1.11757	1.18965		0.19982	0.23699	0.21206
23.7069		0.889943	0.747043	0.877232		0.850553	0.774163	0.864825		23.7069		1.19567	1.123	1.19582		0.200537	0.238527	0.212212
23.8836		0.887713	0.746893	0.880217		0.84815	0.774573	0.86663		23.8836		1.20003	1.1276	1.20125		0.201117	0.23992	0.21268

## Sheet: Fig 2f
time (h)		WT LonTRAP + VC				WT LonTRAP + Pxyl-F-LArA				time (h)		WT LonTRAP + VC + xyl				WT LonTRAP + Pxyl-F-LarA + xyl
0		0.118767	0.121263	0.119633		0.117613	0.118057	0.121593		0		0.116547	0.11984	0.118038		0.11314	0.117863	0.117987
0.176944		0.121597	0.124003	0.12154		0.118373	0.11996	0.123448		0.176944		0.118083	0.121883	0.11956		0.11471	0.1191	0.119313
0.353889		0.123037	0.125953	0.123753		0.11968	0.121547	0.12507		0.353889		0.119827	0.123963	0.12168		0.11611	0.120697	0.121075
0.530833		0.124277	0.12836	0.125895		0.121727	0.12363	0.126615		0.530833		0.121933	0.126857	0.124375		0.117487	0.12292	0.123372
0.707778		0.126783	0.131213	0.128397		0.12389	0.125883	0.128438		0.707778		0.124357	0.12929	0.12687		0.119137	0.125113	0.12553
0.884722		0.129727	0.13451	0.131408		0.126123	0.128253	0.13077		0.884722		0.127153	0.132203	0.12951		0.12104	0.127373	0.127793
1.06167		0.13295	0.13807	0.134162		0.12857	0.131047	0.133142		1.06167		0.130567	0.135477	0.132298		0.12289	0.12994	0.130105
1.23861		0.136237	0.141573	0.137612		0.1313	0.13407	0.136255		1.23861		0.132307	0.138827	0.135685		0.124937	0.13262	0.132685
1.41556		0.14002	0.145423	0.14134		0.134163	0.137217	0.139657		1.41556		0.135903	0.142547	0.139332		0.12727	0.135403	0.135455
1.5925		0.14402	0.149443	0.144923		0.136953	0.140427	0.142865		1.5925		0.140367	0.146477	0.14296		0.12959	0.138147	0.138187
1.76917		0.14745	0.154087	0.148473		0.14013	0.14391	0.14616		1.76917		0.143	0.15079	0.14644		0.131837	0.140913	0.14063
1.94611		0.152247	0.158997	0.152675		0.143423	0.14768	0.149693		1.94611		0.147507	0.155337	0.150693		0.133977	0.143797	0.143247
2.12306		0.156283	0.1644	0.157312		0.146853	0.151737	0.153465		2.12306		0.150927	0.160327	0.155268		0.13636	0.14663	0.14602
2.3		0.16165	0.170443	0.16237		0.150533	0.156367	0.157108		2.3		0.155507	0.166123	0.160312		0.138577	0.149533	0.148695
2.47694		0.166207	0.1792	0.167703		0.154583	0.161013	0.161438		2.47694		0.159953	0.17181	0.165577		0.140643	0.152167	0.151088
2.65389		0.172017	0.185187	0.173928		0.158887	0.165937	0.166433		2.65389		0.16519	0.17791	0.171653		0.142847	0.154513	0.15368
2.83083		0.178057	0.19159	0.18038		0.163353	0.171387	0.172255		2.83083		0.17062	0.18483	0.177953		0.14488	0.157123	0.156103
3.00778		0.18426	0.198127	0.186985		0.168343	0.176773	0.177847		3.00778		0.17664	0.191623	0.184468		0.14689	0.159437	0.158475
3.18472		0.191453	0.205903	0.19423		0.173433	0.183023	0.18358		3.18472		0.182963	0.199483	0.19153		0.148973	0.161917	0.16067
3.36167		0.198747	0.214233	0.201868		0.178797	0.189497	0.18917		3.36167		0.189657	0.207597	0.198937		0.150857	0.164157	0.16282
3.53861		0.206663	0.223213	0.210287		0.18414	0.196283	0.19552		3.53861		0.196967	0.216523	0.207155		0.152667	0.16617	0.164875
3.71556		0.214377	0.233267	0.219605		0.190733	0.203967	0.202895		3.71556		0.204177	0.226067	0.216207		0.154507	0.16849	0.166868
3.8925		0.223527	0.243577	0.228483		0.197443	0.21205	0.209785		3.8925		0.212673	0.236233	0.224785		0.15638	0.1707	0.168612
4.06944		0.232997	0.254647	0.238565		0.20426	0.220567	0.217575		4.06944		0.22152	0.246983	0.234568		0.158197	0.172743	0.170563
4.24639		0.242977	0.265113	0.248597		0.211283	0.22882	0.22596		4.24639		0.230923	0.257163	0.24421		0.1597	0.174547	0.172442
4.42333		0.252943	0.276877	0.259692		0.21872	0.238027	0.234975		4.42333		0.240177	0.268553	0.254785		0.161037	0.17657	0.17425
4.60028		0.26333	0.288813	0.271072		0.22699	0.247437	0.244592		4.60028		0.249847	0.280103	0.265615		0.162627	0.178607	0.17604
4.77722		0.27475	0.302383	0.283272		0.23516	0.25775	0.254765		4.77722		0.26062	0.293157	0.27707		0.164563	0.180713	0.17803
4.95417		0.286363	0.315427	0.29548		0.244017	0.267977	0.264402		4.95417		0.271227	0.30507	0.288357		0.165893	0.182757	0.179765
5.13111		0.298473	0.328583	0.308802		0.253173	0.278573	0.27542		5.13111		0.28299	0.31774	0.300485		0.167413	0.184693	0.18158
5.30806		0.311307	0.342867	0.321593		0.2628	0.29014	0.286172		5.30806		0.294637	0.330957	0.31209		0.168987	0.18707	0.183432
5.485		0.324273	0.358183	0.33609		0.272627	0.302373	0.298088		5.485		0.306957	0.345313	0.325155		0.17084	0.189207	0.185457
5.66194		0.33792	0.37246	0.350785		0.283147	0.31378	0.310032		5.66194		0.31879	0.358253	0.33782		0.17245	0.19133	0.187323
5.83889		0.35239	0.387513	0.365497		0.293547	0.326797	0.321972		5.83889		0.331097	0.371203	0.35054		0.17409	0.19351	0.189177
6.01583		0.36659	0.402153	0.381045		0.303667	0.33975	0.334678		6.01583		0.343897	0.382937	0.363453		0.175617	0.1958	0.191043
6.19278		0.37985	0.4184	0.394955		0.315077	0.35276	0.346652		6.19278		0.355743	0.395133	0.374835		0.17726	0.198037	0.192857
6.36944		0.39503	0.4355	0.41007		0.326683	0.366233	0.358715		6.36944		0.36781	0.40783	0.386455		0.17862	0.200903	0.194945
6.54667		0.411283	0.45003	0.425117		0.337943	0.378607	0.372308		6.54667		0.379713	0.420353	0.397087		0.180467	0.202237	0.196895
6.72361		0.427137	0.466357	0.440727		0.349593	0.392643	0.386792		6.72361		0.390077	0.433087	0.4083		0.18186	0.204707	0.198923
6.90028		0.44191	0.481263	0.45717		0.361767	0.406	0.400255		6.90028		0.401973	0.44511	0.418845		0.183597	0.20669	0.20061
7.07722		0.458897	0.49539	0.47354		0.374137	0.41904	0.41405		7.07722		0.414	0.45557	0.430993		0.185217	0.20886	0.202538
7.25444		0.475973	0.512243	0.490685		0.385463	0.433887	0.429088		7.25444		0.42688	0.46901	0.442003		0.187003	0.2143	0.204673
7.43111		0.48993	0.526693	0.509665		0.398537	0.447707	0.4447		7.43111		0.436783	0.480083	0.454265		0.18825	0.21334	0.206665
7.60806		0.506437	0.541287	0.5251		0.411963	0.462097	0.45976		7.60806		0.4484	0.49152	0.464137		0.189957	0.215473	0.208522
7.785		0.522703	0.554953	0.542453		0.4254	0.476007	0.474118		7.785		0.460133	0.501397	0.47593		0.191747	0.217487	0.210202
7.96194		0.539497	0.568893	0.557755		0.439173	0.490977	0.48981		7.96194		0.471677	0.512467	0.486077		0.193403	0.219617	0.212308
8.13889		0.554377	0.58477	0.574198		0.452537	0.506617	0.50566		8.13889		0.481617	0.523647	0.49682		0.195067	0.222083	0.21394
8.31583		0.56986	0.595537	0.591245		0.466063	0.520097	0.522412		8.31583		0.49281	0.53317	0.508255		0.196567	0.224263	0.216035
8.49278		0.58519	0.608583	0.601518		0.480223	0.534117	0.533552		8.49278		0.502893	0.5433	0.516382		0.19796	0.226203	0.21772
8.66972		0.599473	0.620647	0.6151		0.49357	0.548653	0.54863		8.66972		0.51367	0.552477	0.52616		0.199787	0.22838	0.219645
8.84667		0.612407	0.63244	0.630755		0.509273	0.56191	0.56494		8.84667		0.522703	0.562413	0.536872		0.201297	0.230467	0.221545
9.02361		0.62698	0.642537	0.640835		0.522803	0.57464	0.576885		9.02361		0.53181	0.571663	0.544995		0.20293	0.23689	0.22339
9.20056		0.637877	0.651113	0.65753		0.536267	0.58678	0.594858		9.20056		0.541403	0.579593	0.557283		0.204563	0.23465	0.225582
9.3775		0.64973	0.659237	0.66781		0.550883	0.597193	0.60722		9.3775		0.550433	0.588853	0.565863		0.20567	0.236663	0.227508
9.55444		0.663267	0.66732	0.679065		0.565127	0.6071	0.621535		9.55444		0.55944	0.59647	0.574967		0.207093	0.238737	0.22967
9.73139		0.67495	0.67637	0.686913		0.580043	0.618407	0.631487		9.73139		0.568323	0.606153	0.583793		0.208673	0.241067	0.231217
9.90833		0.6875	0.68292	0.697632		0.592163	0.627127	0.644115		9.90833		0.577803	0.614703	0.593638		0.210337	0.243337	0.233125
10.0853		0.69634	0.6881	0.70649		0.6066	0.632323	0.656805		10.0853		0.585563	0.621713	0.603595		0.211867	0.244987	0.235315
10.2622		0.708363	0.69302	0.713268		0.61702	0.64072	0.665112		10.2622		0.59488	0.630773	0.61188		0.2135	0.24751	0.23708
10.4392		0.715767	0.69622	0.719407		0.626737	0.64536	0.67336		10.4392		0.601483	0.635863	0.61941		0.215	0.249583	0.239175
10.6161		0.72188	0.70016	0.72617		0.63819	0.650683	0.680095		10.6161		0.609713	0.6438	0.626188		0.217393	0.251753	0.240982
10.7931		0.730703	0.703177	0.733718		0.646883	0.65467	0.68988		10.7931		0.616807	0.650583	0.636668		0.218567	0.253863	0.24301
10.9697		0.735927	0.707093	0.738745		0.657133	0.65933	0.696465		10.9697		0.624257	0.65718	0.644275		0.220413	0.25599	0.24486
11.1467		0.74451	0.711453	0.744088		0.66151	0.663473	0.702518		11.1467		0.631943	0.663687	0.652123		0.222463	0.258063	0.246567
11.3236		0.748143	0.715397	0.748877		0.665767	0.667197	0.709045		11.3236		0.63892	0.669323	0.659992		0.22348	0.26022	0.248768
11.5006		0.749913	0.720213	0.752517		0.67408	0.67282	0.714172		11.5006		0.64384	0.67559	0.66574		0.22524	0.262427	0.250655
11.6775		0.758333	0.724073	0.756768		0.678997	0.676297	0.718893		11.6775		0.65115	0.681727	0.672125		0.226947	0.264453	0.252415
11.8544		0.762547	0.727437	0.762543		0.686553	0.67909	0.725808		11.8544		0.65544	0.68688	0.681225		0.228427	0.266447	0.254648
12.0314		0.7672	0.731183	0.764003		0.695693	0.68357	0.72759		12.0314		0.662467	0.693017	0.684957		0.230063	0.26843	0.256398
12.2083		0.770787	0.734717	0.769395		0.701033	0.687263	0.73514		12.2083		0.668523	0.697903	0.694152		0.232063	0.27067	0.25828
12.3853		0.77442	0.741213	0.771898		0.70835	0.694547	0.738722		12.3853		0.674707	0.710817	0.69942		0.233497	0.274813	0.260165
12.5622		0.779347	0.740863	0.777872		0.710487	0.694003	0.744788		12.5622		0.67879	0.70822	0.706925		0.235313	0.274887	0.26244
12.7392		0.780133	0.745237	0.781112		0.716437	0.69854	0.749435		12.7392		0.682633	0.7141	0.71396		0.236767	0.27723	0.26412
12.9161		0.78668	0.748807	0.78692		0.71908	0.703323	0.756387		12.9161		0.689737	0.719297	0.721485		0.238293	0.279723	0.266655
13.0931		0.787567	0.750857	0.788783		0.724777	0.707003	0.760635		13.0931		0.692447	0.724207	0.726023		0.239917	0.281907	0.26822
13.27		0.7929	0.754	0.791793		0.733147	0.71128	0.76568		13.27		0.698583	0.7294	0.73182		0.241663	0.28399	0.27014
13.4467		0.798283	0.757823	0.796983		0.74092	0.714927	0.772778		13.4467		0.703793	0.73467	0.739267		0.24339	0.28608	0.272465
13.6236		0.80357	0.76067	0.801778		0.742643	0.719903	0.780303		13.6236		0.709203	0.7405	0.746907		0.244863	0.288533	0.274433
13.8006		0.802993	0.76334	0.802085		0.750023	0.72367	0.780828		13.8006		0.713403	0.745687	0.750715		0.246813	0.290483	0.276203
13.9775		0.809517	0.766887	0.80601		0.753007	0.7276	0.785327		13.9775		0.719503	0.75201	0.756235		0.248297	0.29251	0.278278
14.1544		0.81323	0.76919	0.809887		0.75629	0.731063	0.78941		14.1544		0.72402	0.757953	0.764475		0.249953	0.294667	0.2801
14.3314		0.81283	0.772287	0.812542		0.76129	0.736013	0.791837		14.3314		0.726617	0.764457	0.769297		0.25122	0.297313	0.282052
14.5083		0.816417	0.774193	0.817157		0.766837	0.739307	0.796635		14.5083		0.733417	0.77207	0.775875		0.252877	0.29952	0.28414
14.6853		0.8207	0.776743	0.819708		0.765747	0.742857	0.80087		14.6853		0.739113	0.778903	0.78203		0.254807	0.301813	0.286445
14.8622		0.81917	0.779467	0.822615		0.77277	0.74506	0.805		14.8622		0.745463	0.78614	0.789235		0.256257	0.303613	0.288448
15.0392		0.82445	0.779877	0.826315		0.772167	0.746943	0.80958		15.0392		0.75084	0.794083	0.796782		0.258137	0.306267	0.290372
15.2161		0.821927	0.781823	0.827745		0.778497	0.749517	0.81218		15.2161		0.75682	0.801177	0.802325		0.25927	0.308323	0.29234
15.3931		0.826437	0.782057	0.828283		0.781903	0.751937	0.813338		15.3931		0.762017	0.809707	0.809028		0.260803	0.310227	0.294145
15.57		0.82698	0.78333	0.832022		0.78895	0.754443	0.818852		15.57		0.769863	0.818413	0.817662		0.262653	0.3125	0.29654
15.7469		0.831223	0.783967	0.83345		0.789703	0.757587	0.821778		15.7469		0.777303	0.827463	0.824832		0.264263	0.314817	0.298575
15.9236		0.830527	0.784527	0.833365		0.7939	0.76032	0.823685		15.9236		0.7841	0.8365	0.832908		0.265803	0.317283	0.300353
16.1008		0.832533	0.784573	0.833403		0.79755	0.760713	0.825727		16.1008		0.791783	0.84508	0.841525		0.26756	0.318633	0.302405
16.2775		0.834063	0.785557	0.83309		0.79843	0.763457	0.827585		16.2775		0.800093	0.853307	0.849097		0.269213	0.321257	0.304365
16.4544		0.832303	0.786137	0.835862		0.803157	0.765417	0.832438		16.4544		0.807827	0.861967	0.858665		0.270293	0.323207	0.306383
16.6314		0.83493	0.78476	0.834993		0.80703	0.76648	0.8325		16.6314		0.817237	0.870513	0.865398		0.272473	0.324877	0.307943
16.8083		0.83668	0.786207	0.835067		0.809137	0.76918	0.834893		16.8083		0.824693	0.87965	0.874642		0.274207	0.32745	0.3102
16.9853		0.838073	0.786967	0.835248		0.811373	0.77045	0.836562		16.9853		0.83492	0.888957	0.884273		0.275863	0.329727	0.312273
17.1622		0.838847	0.786267	0.835283		0.813003	0.771773	0.838638		17.1622		0.84358	0.896403	0.892997		0.2775	0.331827	0.314153
17.3392		0.840077	0.786807	0.834725		0.815303	0.77309	0.83869		17.3392		0.85069	0.90534	0.902288		0.278937	0.33358	0.31594
17.5161		0.840163	0.788603	0.836547		0.816447	0.774397	0.842037		17.5161		0.859053	0.914673	0.912735		0.280687	0.336333	0.31829
17.6931		0.841243	0.787327	0.837725		0.818097	0.774413	0.84411		17.6931		0.867847	0.922497	0.92355		0.28213	0.33807	0.32048
17.87		0.843013	0.78584	0.83871		0.819357	0.774607	0.846507		17.87		0.876367	0.929843	0.933307		0.28425	0.339587	0.322238
18.0469		0.843053	0.787857	0.838492		0.823133	0.77617	0.846697		18.0469		0.884017	0.938907	0.943492		0.28591	0.342297	0.324707
18.2239		0.84639	0.78848	0.839155		0.824883	0.776187	0.84779		18.2239		0.89224	0.948173	0.953823		0.287557	0.344157	0.326355
18.4008		0.847823	0.787997	0.839727		0.82621	0.776633	0.848073		18.4008		0.90079	0.955577	0.960448		0.28924	0.34746	0.327977
18.5778		0.848437	0.787507	0.839625		0.824423	0.776837	0.84801		18.5778		0.90984	0.963067	0.971328		0.290673	0.348617	0.32958
18.7547		0.8472	0.786687	0.838105		0.82137	0.776663	0.846535		18.7547		0.91634	0.97041	0.97845		0.29194	0.349917	0.330927
18.9317		0.845077	0.787033	0.83819		0.821477	0.77705	0.846745		18.9317		0.924157	0.979517	0.986962		0.293543	0.352437	0.333165
19.1086		0.843943	0.785657	0.840422		0.823413	0.777703	0.848993		19.1086		0.931607	0.985913	0.997415		0.294997	0.35442	0.33556
19.285		0.846483	0.785093	0.84124		0.822907	0.777453	0.85027		19.285		0.94004	0.992643	1.00586		0.296583	0.356653	0.337863
19.4619		0.845427	0.785137	0.841557		0.823113	0.777627	0.850295		19.4619		0.949243	0.999847	1.01344		0.2985	0.35868	0.339675
19.6389		0.845053	0.783627	0.840237		0.822167	0.775967	0.849167		19.6389		0.955433	1.00663	1.02008		0.30085	0.359803	0.340585
19.8158		0.843397	0.78381	0.841545		0.823477	0.777267	0.849357		19.8158		0.96314	1.01313	1.02976		0.30127	0.36302	0.343002
19.9914		0.844347	0.78551	0.842455		0.823843	0.777693	0.848555		19.9914		0.96926	1.02113	1.03592		0.303187	0.3653	0.344855
20.1683		0.844513	0.785573	0.842895		0.825627	0.777733	0.849158		20.1683		0.977677	1.0267	1.04467		0.30398	0.368043	0.346073
20.3453		0.845127	0.786647	0.842555		0.82416	0.77936	0.848962		20.3453		0.985077	1.03353	1.05219		0.305977	0.369487	0.347942
20.5222		0.84309	0.785173	0.84323		0.82286	0.777293	0.850927		20.5222		0.991233	1.03873	1.05965		0.307023	0.371737	0.349913
20.6992		0.841653	0.78437	0.84377		0.826747	0.77813	0.850955		20.6992		0.999	1.0465	1.0666		0.308673	0.373187	0.35217
20.8761		0.844663	0.786523	0.839775		0.824693	0.78027	0.846255		20.8761		1.0054	1.05167	1.07107		0.310133	0.376673	0.353015
21.0531		0.842463	0.785583	0.84376		0.824243	0.778793	0.850437		21.0531		1.01123	1.05627	1.07985		0.31193	0.3785	0.354637
21.23		0.84099	0.783287	0.843518		0.827113	0.777957	0.848435		21.23		1.01803	1.06223	1.08678		0.312977	0.380103	0.356822
21.4069		0.843223	0.783437	0.84229		0.82452	0.778017	0.84672		21.4069		1.02537	1.06867	1.09225		0.315557	0.382963	0.357942
21.5839		0.840587	0.784777	0.842895		0.827077	0.779743	0.847348		21.5839		1.02973	1.0736	1.09983		0.315947	0.386867	0.360355
21.7606		0.842613	0.784163	0.84388		0.826373	0.779373	0.849032		21.7606		1.0365	1.079	1.10587		0.3175	0.394537	0.362615
21.9375		0.840927	0.7842	0.847148		0.82422	0.77949	0.851067		21.9375		1.04167	1.08367	1.1144		0.31899	0.393113	0.364092
22.1144		0.837693	0.785353	0.846257		0.82698	0.780957	0.850108		22.1144		1.04817	1.08933	1.1201		0.320227	0.394687	0.3655
22.2914		0.83962	0.784027	0.84769		0.827463	0.77932	0.851087		22.2914		1.054	1.0958	1.1256		0.32168	0.39368	0.36792
22.4683		0.840077	0.78502	0.847823		0.827827	0.780367	0.84993		22.4683		1.05893	1.1003	1.13205		0.323487	0.397817	0.369953
22.6453		0.840523	0.784833	0.848348		0.829483	0.78002	0.851035		22.6453		1.06627	1.10473	1.13827		0.32598	0.40063	0.372103
22.8222		0.84153	0.786137	0.850178		0.826603	0.78092	0.852773		22.8222		1.07093	1.10927	1.14653		0.3267	0.40369	0.375515
22.9992		0.838357	0.78456	0.848577		0.82867	0.77985	0.85088		22.9992		1.07607	1.11293	1.15187		0.32781	0.40562	0.37813
23.1761		0.840353	0.784673	0.84873		0.82526	0.78037	0.85098		23.1761		1.081	1.1182	1.15758		0.32935	0.409047	0.380705
23.3531		0.836803	0.784467	0.847867		0.827287	0.7792	0.850105		23.3531		1.08703	1.12133	1.16227		0.331543	0.41027	0.381788
23.53		0.83868	0.78511	0.850063		0.8285	0.780873	0.852267		23.53		1.09193	1.12557	1.16857		0.33208	0.41613	0.385323
23.7069		0.83995	0.786	0.850315		0.82355	0.78101	0.85258		23.7069		1.09547	1.1305	1.1757		0.33443	0.419223	0.38584
23.8836		0.834623	0.785773	0.85173		0.82355	0.781603	0.854325		23.8836		1.1009	1.1341	1.18168		0.335873	0.425377	0.38897
