# Supplementary material for: The heat shock protein LarA activates the Lon protease in response to proteotoxic stress
Source: Nat Commun. 2023 Nov 22;14:7636. doi: 10.1038/s41467-023-43385-x (PMC10665427; doi:10.1038/s41467-023-43385-x)
Supplement: Supplementary file 6 — Source Data [file 41467_2023_43385_MOESM6_ESM.zip › Figure 3 - Source data.xlsx]

## Sheet: fig 3a
min after synthesis shut-off	VC				Pxyl-F-LarA
0	100	100	100		100	100	100
15	37.6014	35.7309	68.5953		12.7571	2.37458	6.91052
30	15.9915	25.0337	26.1573		0.246449	0	0
45	6.48728	9.24844	13.3534
60	4.48929	5.37466	7.90158

## Sheet: fig 3b
	Band intensity (% time point 0 min)
	His-SciP – LarA					His-SciP + LarA
Time (min)	#1	#2	#3	#4	#5	#1	#2	#3	#4	#5
0	1	1	1			1	1	1	1	1
2	1.04646	0.717212	0.905			0.440298	0.442424	0.320758	0.453299	0.414642
4	0.906361	0.617446	0.738			0.00764561	0.0230523	0.0186468	0.0268758	0.0450977
6	0.741019	0.508988	0.578			0	0.0211533	0	0.0607493	0.0223782
8	0.589317	0.444088	0.443			0	0	0	0.0531996	0.0294273
10	0.417424	0.335864	0.318			0	0	0	0.0740641	0.0364573

## Sheet: fig 3c
concentration (µM)
His-SciP	LarA	His-SciP degradation rate	also used in
2	0	1.186	fig 3d, 6b
2	0	1.282	fig 3d, 6b
2	0	1.566	fig 3d, 6b
2	0	1.782	fig 3d, 6b
2	0.06	1.978
2	0.06	1.212
2	0.06	2.894
2	0.4	6.046
2	0.4	5.164
2	0.4	5.924
2	2	8.032	fig 3d, 6b
2	2	8.728	fig 3d, 6b
2	2	6.868	fig 3d, 6b
2	2	7.568	fig 3d, 6b
2	2	8.244	fig 3d, 6b
2	3	7.248
2	3	7.892
2	3	8.13
2	5	7.59
2	5	7.132
2	5	8.028
2	10	7.568
2	10	6.614
2	10	7.138
2	15	7.644
2	15	6.604
2	15	6.986

## Sheet: fig 3d
concentration (µM)
His-SciP	LarA	His-SciP degradation rate	also used in
1	2	4.622
1	2	4.088
1	2	4.43
2	2	8.032	fig 3c, 6b
2	2	8.728	fig 3c, 6b
2	2	6.868	fig 3c, 6b
2	2	7.568	fig 3c, 6b
2	2	8.244	fig 3c, 6b
5	2	13.7
5	2	11.388
5	2	15.876
15	2	13.224
15	2	12.344
15	2	14.074
3	2	9.312
3	2	9.55
3	2	11.868
7.5	2	12.982
7.5	2	16.424
7.5	2	15.742
10	2	14.614
10	2	14.136
10	2	16.132
1	0	0.606
1	0	1.158
1	0	0.764
2	0	1.186	fig 3c, 6b
2	0	1.282	fig 3c, 6b
2	0	1.566	fig 3c, 6b
2	0	1.782	fig 3c, 6b
5	0	2.96
5	0	2.604
5	0	1.704
15	0	5.112
15	0	5.132
15	0	5.516
3	0	2.962
3	0	1.974
3	0	2.946
7.5	0	3.436
7.5	0	3.008
7.5	0	2.038
10	0	4.082
10	0	1.85
10	0	4.21

## Sheet: fig 3e
Sample	ATPase rate	Lon-His (µM)	windowWidth	also used in
Lon	57.9744	0.05	40	fig 6d, S4a
Lon	68.2829	0.05	40	fig 6d, S4a
Lon	51.526	0.05	40	fig 6d, S4a
Lon	45.2139	0.05	40	fig 6d, S4a
Lon	32.5708	0.05	40	fig 6d, S4a
Lon	32.8674	0.05	40	fig 6d, S4a
Lon	46.0482	0.05	40	fig 6d, S4a
Lon	45.8622	0.05	40	fig 6d, S4a
Lon	51.9375	0.05	40	fig 6d, S4a
Lon	64.8313	0.05	40	fig 6d, S4a
Lon	57.158	0.05	40	fig 6d, S4a
Lon	58.7781	0.05	40	fig 6d, S4a
Lon	53.1737	0.05	40	fig 6d, S4a
Lon	57.3231	0.05	40	fig 6d, S4a
Lon	63.645	0.05	40	fig 6d, S4a
Lon	64.8701	0.05	40	fig 6d, S4a
Lon	65.2299	0.05	40	fig 6d, S4a
Lon	56.9354	0.05	40	fig 6d, S4a
Lon	61.162	0.05	40	fig 6d, S4a
Lon	59.2804	0.05	40	fig 6d, S4a
Lon	58.2562	0.05	40	fig 6d, S4a
Lon	48.0082	0.05	40	fig 6d, S4a
Lon	34.5005	0.05	40	fig 6d, S4a
Lon	48.288	0.05	40	fig 6d, S4a
Lon	50.7567	0.05	40	fig 6d, S4a
Lon	72.0831	0.05	40	fig 6d, S4a
Lon	45.8694	0.05	40	fig 6d, S4a
Lon	50.5648	0.05	40	fig 6d, S4a
Lon	64.8148	0.05	40	fig 6d, S4a
Lon	43.1906	0.05	40	fig 6d, S4a
Lon	49.5632	0.05	40	fig 6d, S4a
Lon	54.7391	0.05	40	fig 6d, S4a
Lon	66.4735	0.05	40	fig 6d, S4a
Lon	43.5706	0.05	40	fig 6d, S4a
Lon	46.0519	0.05	40	fig 6d, S4a
Lon	61.2379	0.05	40	fig 6d, S4a
Lon +1µM His-SciP	131.316	0.05	20
Lon +1µM His-SciP	142.238	0.05	40
Lon +1µM His-SciP	127.972	0.05	20
Lon + 1µM LarA	113.608	0.05	40	fig 6d
Lon + 1µM LarA	166.465	0.05	40	fig 6d
Lon + 1µM LarA	173.344	0.05	40	fig 6d
Lon + 1µM LarA	184.712	0.05	20	fig 6d
Lon + 1µM LarA	176.139	0.05	40	fig 6d
Lon + 1µM LarA	189.247	0.05	20	fig 6d
Lon + 1µM LarAΔ5	68.9379	0.05	40	fig 6d
Lon + 1µM LarAΔ5	83.3821	0.05	40	fig 6d
Lon + 1µM LarAΔ5	66.8489	0.05	40	fig 6d
Lon + 2µM His-SciP	163.143	0.05	20
Lon + 2µM His-SciP	95.3757	0.05	40
Lon + 2µM His-SciP	205.2	0.05	20
Lon + 2µM His-SciP	233.764	0.05	20
Lon + 2µM His-SciP	183.326	0.05	20
Lon + 2µM His-SciP	191.034	0.05	20
Lon + 2µM His-SciP	204.062	0.05	20
Lon + 2µM LarA	217.837	0.05	40	fig 6d
Lon + 2µM LarA	163.808	0.05	40	fig 6d
Lon + 2µM LarA	185.812	0.05	20	fig 6d
Lon + 2µM LarA	191.624	0.05	20	fig 6d
Lon + 2µM LarA	223.986	0.05	20	fig 6d
Lon + 2µM LarA	211.078	0.05	40	fig 6d
Lon + 2µM LarA	186.552	0.05	40	fig 6d
Lon + 2µM LarA	227.92	0.05	20	fig 6d
Lon + 2µM LarA	212.667	0.05	20	fig 6d
Lon + 2µM LarA	201.514	0.05	20	fig 6d
Lon + 2µM LarA	203.285	0.05	20	fig 6d
Lon + 2µM LarA	233.505	0.05	20	fig 6d
Lon + 2µM LarAΔ5	79.6324	0.05	40
Lon + 2µM LarAΔ5	94.249	0.05	40
Lon + 2µM LarAΔ5	81.0329	0.05	40
Lon + 1µM His-SciP + 1µM LarA	442.6	0.05	20
Lon + 1µM His-SciP + 1µM LarA	412.027	0.05	20
Lon + 1µM His-SciP + 1µM LarA	429.297	0.05	20
Lon + 1µM His-SciP + 1µM LarAΔ5	170.74	0.05	20
Lon + 1µM His-SciP + 1µM LarAΔ5	140.479	0.05	40
Lon + 1µM His-SciP + 1µM LarAΔ5	138.297	0.05	40
