# Supplementary material for: The heat shock protein LarA activates the Lon protease in response to proteotoxic stress
Source: Nat Commun. 2023 Nov 22;14:7636. doi: 10.1038/s41467-023-43385-x (PMC10665427; doi:10.1038/s41467-023-43385-x)
Supplement: Supplementary file 6 — Source Data [file 41467_2023_43385_MOESM6_ESM.zip › Figure 4 - Source data.xlsx]

## Sheet: fig 4c
% LarA variant remaining									% SciP remaining
min after shut-off		F-LarA							min after shut-off		VC
0		100	100	100	100	100	100		0		100	100	100	100	100	100	100	100
15		46.6155	57.4517	49.1999	52.6367	27.472	74.614		15		40.5624	55.1029	23.3027	33.8213	68.4525	51.413	44.4626	40.7999
30		29.7204	33.1971	22.4031	6.64097	6.22105	33.4977		30		12.1582	28.502	7.48963	19.5625	34.5588	25.3356	23.9644	23.1182
min after shut-off		DD
0		100	100	100					min after shut-off		F-LarA
15		91.932	77.5053	109.433					0		100	100	100	100	100	100	100	100
30		80.2731	84.1777	106.194					15		15.7267	18.0195	1.83817	3.10541	7.9666	6.07592	9.16139	0.0518503
									30		6.85179	6.10025	0	0.513668	1.71777	0.356508	5.01494	1.59934
min after shut-off	D5
0		100	100	100					min after shut-off		DD
15		92.7648	89.5534	88.4961					0		100	100	100	100
30		120.977	94.25	89.5569					15		37.7337	48.6713	34.2832	32.2642
									30		23.5237	28.8078	15.1303	16.0061
min after shut-off	D
0		100	100	100					min after shut-off		D5
15		80.2251	92.0451	103.721					0		100	100	100	100
30		100.237	86.33	89.9292					15		36.2497	46.9355	27.795	22.3903
									30		15.4448	20.3344	5.2739	8.12864
min after shut-off	AA
0		100	100	100					min after shut-off		D
15		48.4742	46.3029	58.1219					0		100	100	100	100
30		11.1076	9.76111	14.2835					15		28.3687	25.7887	25.8679	20.0679
									30		9.9717	5.91363	13.3333	1.46652
									min after shut-off		AA
									0		100	100	100	100
									15		17.3279	17.5541	23.13	11.402
									30		2.71121	3.33789	4.93692	3.59111

## Sheet: fig 4d
	relative Lon levels
	rep	VC	F-LarA WT	F-LarA_D5	F-LarA_DD	F-LarA_AA
	1	1	5.78659	1.69482	1.87888	2.86724
	2	1	2.83853	1.42654
	3	1	5.30718	1.39053
	4	1	3.0881	0.844724	0.597455	1.74512
	5	1	5.48983	1.69103	0.50905	0.534053

## Sheet: fig 4e
time (h)		WT + VC					WT + Pxyl-F-LarA WT					WT + Pxyl-F-LarA_AA					WT + Pxyl-F-LarA_D					WT + Pxyl-F-LarA_DD					WT WT + Pxyl-F-LarA_Δ5
0		0.129583	0.11989	0.11837	0.118613		0.12159	0.12098	0.117377	0.117607		0.119937	0.11977	0.119543	0.118903		0.122467	0.12417	0.117983	0.117893		0.116397	0.11776	0.11821	0.11811		0.1202	0.11996
0.176944		0.12704	0.12199	0.12162	0.12101		0.124527	0.12286	0.12011	0.11982		0.12174	0.12188	0.122087	0.121037		0.122767	0.12627	0.120543	0.119837		0.117893	0.12005	0.120657	0.120177		0.122483	0.12207
0.353889		0.129563	0.1246	0.123637	0.123763		0.126893	0.12488	0.121943	0.122083		0.124397	0.12459	0.124777	0.123403		0.125253	0.12857	0.12288	0.12228		0.12017	0.12243	0.122943	0.122777		0.124953	0.12476
0.530833		0.132777	0.12764	0.126653	0.126567		0.129317	0.12744	0.123983	0.124077		0.127277	0.12714	0.1275	0.12596		0.128237	0.13114	0.125607	0.124897		0.122717	0.12495	0.125467	0.125293		0.127873	0.12742
0.707778		0.13592	0.13059	0.129937	0.129807		0.132013	0.13003	0.12644	0.1266		0.130283	0.12992	0.130483	0.128523		0.13147	0.13396	0.128657	0.127803		0.125137	0.12759	0.128303	0.128197		0.130753	0.13043
0.884722		0.13893	0.13397	0.134757	0.13329		0.134843	0.13279	0.128923	0.129007		0.133407	0.13307	0.133733	0.131537		0.135063	0.13682	0.13177	0.130773		0.128403	0.13017	0.13134	0.131273		0.13381	0.13358
1.06167		0.139727	0.13764	0.137923	0.13689		0.137843	0.13584	0.131537	0.13168		0.136767	0.1364	0.137247	0.134817		0.138767	0.14025	0.135213	0.13403		0.130967	0.13381	0.134743	0.134417		0.137313	0.13681
1.23861		0.143033	0.14101	0.141293	0.141127		0.14063	0.13869	0.13455	0.134483		0.140187	0.1399	0.14097	0.138283		0.142223	0.14371	0.138993	0.13755		0.136007	0.13673	0.138303	0.138067		0.14088	0.14024
1.41556		0.146707	0.14471	0.14498	0.145517		0.1439	0.14174	0.137637	0.13773		0.14374	0.14355	0.145053	0.142017		0.14619	0.14691	0.143023	0.141357		0.136913	0.14006	0.142043	0.141863		0.144397	0.14374
1.5925		0.15064	0.14859	0.148257	0.149613		0.14674	0.14489	0.140597	0.140667		0.147573	0.14742	0.14883	0.145693		0.150503	0.15097	0.146707	0.1449		0.140277	0.14382	0.14572	0.145423		0.14829	0.1477
1.76917		0.155263	0.15323	0.152277	0.15443		0.15052	0.14831	0.143937	0.14384		0.151787	0.15168	0.153153	0.14975		0.154663	0.15519	0.150933	0.14908		0.144107	0.14774	0.149797	0.149513		0.15265	0.15191
1.94611		0.160013	0.15823	0.156763	0.15992		0.15416	0.15212	0.147503	0.14728		0.156583	0.15658	0.157973	0.154113		0.15924	0.15967	0.155713	0.153667		0.148313	0.15234	0.15448	0.154217		0.15748	0.15699
2.12306		0.164897	0.16364	0.161637	0.16652		0.158243	0.15609	0.151503	0.151283		0.161613	0.16152	0.163697	0.159223		0.16466	0.16472	0.161037	0.15882		0.15269	0.15695	0.159807	0.15931		0.16255	0.16215
2.3		0.170473	0.16953	0.166707	0.172967		0.16246	0.16044	0.15553	0.155297		0.167313	0.16725	0.169333	0.164553		0.170293	0.16977	0.166567	0.164157		0.157687	0.16195	0.16537	0.164707		0.168037	0.16763
2.47694		0.17565	0.17553	0.172517	0.18046		0.167183	0.16506	0.160167	0.159853		0.172767	0.1728	0.17594	0.170127		0.17602	0.17536	0.172853	0.170133		0.162693	0.16725	0.171627	0.17076		0.173753	0.17322
2.65389		0.181963	0.18139	0.178173	0.18748		0.17169	0.1694	0.164553	0.16422		0.178803	0.17904	0.182193	0.176317		0.181987	0.1811	0.17898	0.17611		0.16806	0.17277	0.177603	0.176783		0.179627	0.1794
2.83083		0.188313	0.18865	0.184313	0.195323		0.176997	0.17482	0.169373	0.169127		0.185357	0.18536	0.189087	0.18278		0.188913	0.18735	0.185703	0.182703		0.174017	0.17835	0.184417	0.18338		0.18602	0.18588
3.00778		0.195193	0.19611	0.190997	0.204163		0.18195	0.18009	0.174773	0.174457		0.19221	0.19264	0.196973	0.18986		0.19595	0.19403	0.193237	0.1901		0.180177	0.18528	0.19183	0.190727		0.193067	0.19283
3.18472		0.203093	0.20423	0.19801	0.213137		0.187897	0.18602	0.180113	0.17974		0.199987	0.19993	0.204903	0.197213		0.204017	0.20142	0.2009	0.197633		0.187253	0.19213	0.199343	0.19814		0.200843	0.20076
3.36167		0.211377	0.21331	0.20563	0.222943		0.193943	0.19223	0.185877	0.18534		0.208323	0.20841	0.21317	0.204667		0.212497	0.20916	0.208723	0.205523		0.194797	0.1993	0.207343	0.206093		0.208927	0.20904
3.53861		0.21956	0.22193	0.214187	0.23423		0.20023	0.19846	0.19221	0.191597		0.216343	0.2162	0.222707	0.2138		0.2211	0.21723	0.2182	0.21449		0.20234	0.20654	0.216633	0.21501		0.216913	0.21724
3.71556		0.22859	0.23152	0.223153	0.24678		0.20725	0.2055	0.19909	0.19843		0.225313	0.22531	0.232783	0.222987		0.230303	0.22593	0.22815	0.22423		0.210527	0.21497	0.22626	0.224597		0.225893	0.22638
3.8925		0.238067	0.24159	0.232417	0.258763		0.21471	0.21302	0.20619	0.20524		0.235153	0.2351	0.243117	0.232417		0.240647	0.23505	0.238227	0.23364		0.219617	0.22384	0.23622	0.23448		0.235647	0.23648
4.06944		0.24746	0.25143	0.241843	0.271467		0.221617	0.22025	0.21321	0.212377		0.24444	0.24483	0.253707	0.24247		0.250607	0.24431	0.24866	0.24396		0.228273	0.23256	0.246777	0.24473		0.24497	0.24612
4.24639		0.2578	0.2629	0.252293	0.28679		0.229673	0.22819	0.22135	0.22051		0.254773	0.25504	0.266183	0.253397		0.261033	0.25433	0.26053	0.255407		0.238	0.24168	0.258667	0.256147		0.255207	0.2561
4.42333		0.27015	0.27617	0.262973	0.301007		0.238267	0.23714	0.229427	0.22844		0.26726	0.2668	0.277977	0.26423		0.274483	0.26574	0.272287	0.266737		0.24988	0.25284	0.270377	0.267443		0.267173	0.26887
4.60028		0.280867	0.28735	0.27424	0.31711		0.2469	0.24592	0.2381	0.23705		0.278153	0.2777	0.291223	0.276047		0.286167	0.27667	0.284823	0.278633		0.260423	0.26275	0.282887	0.27956		0.278107	0.28012
4.77722		0.293593	0.30112	0.286443	0.33427		0.256467	0.25555	0.247273	0.246157		0.291357	0.29025	0.3053	0.288613		0.2999	0.28868	0.298457	0.291463		0.27247	0.27429	0.296397	0.292383		0.29051	0.29231
4.95417		0.30622	0.31519	0.29912	0.352993		0.265897	0.26522	0.25681	0.255737		0.30407	0.30269	0.319493	0.30155		0.31363	0.30111	0.31252	0.305257		0.28519	0.28578	0.31025	0.305423		0.303113	0.3053
5.13111		0.31772	0.32693	0.311563	0.371477		0.27478	0.27414	0.266527	0.265203		0.315797	0.31418	0.334207	0.314563		0.325993	0.31242	0.326963	0.318613		0.296343	0.29651	0.324117	0.319277		0.314953	0.31678
5.30806		0.331777	0.34314	0.32483	0.390857		0.285253	0.28482	0.276517	0.275633		0.330887	0.32787	0.349483	0.32815		0.34184	0.32601	0.342687	0.33272		0.310703	0.30893	0.339073	0.3334		0.32865	0.33069
5.485		0.346953	0.3605	0.33923	0.41211		0.295923	0.29597	0.287407	0.28634		0.346707	0.34218	0.36643	0.34256		0.358217	0.34094	0.358823	0.347573		0.32553	0.32172	0.354583	0.348323		0.343527	0.34616
5.66194		0.36206	0.37771	0.35332	0.43349		0.307297	0.3072	0.298453	0.297597		0.3625	0.35587	0.38396	0.357233		0.374007	0.35536	0.375943	0.363173		0.340117	0.33451	0.371017	0.363553		0.35776	0.3611
5.83889		0.378527	0.39583	0.366843	0.45221		0.31822	0.31827	0.309347	0.308313		0.37919	0.36935	0.400287	0.37105		0.390853	0.36947	0.39201	0.378273		0.35593	0.34848	0.386593	0.378667		0.373227	0.37685
6.01583		0.39391	0.41256	0.384373	0.476987		0.32832	0.32887	0.32169	0.321283		0.395007	0.38432	0.421653	0.387793		0.406567	0.38343	0.411557	0.39841		0.370793	0.36165	0.405623	0.39738		0.387427	0.39101
6.19278		0.414747	0.43451	0.399297	0.4965		0.341407	0.34212	0.333167	0.333103		0.41527	0.39942	0.43909	0.402953		0.42583	0.40237	0.428113	0.41482		0.390137	0.37664	0.422317	0.412437		0.405883	0.40989
6.36944		0.432663	0.45331	0.41557	0.517627		0.352213	0.35364	0.345033	0.34549		0.432193	0.41241	0.458287	0.417973		0.441967	0.41848	0.445907	0.433057		0.406923	0.39045	0.438527	0.428583		0.422123	0.42534
6.54667		0.449897	0.4728	0.431163	0.536877		0.363083	0.36563	0.356627	0.35743		0.44848	0.42452	0.476427	0.43256		0.45799	0.43318	0.46292	0.45073		0.423623	0.40233	0.45434	0.44479		0.436427	0.44047
6.72361		0.47286	0.49483	0.4493	0.557187		0.37666	0.38004	0.36882	0.371243		0.46904	0.44049	0.493293	0.448583		0.477263	0.45464	0.48006	0.469443		0.44403	0.417	0.470417	0.46225		0.457397	0.46024
6.90028		0.49441	0.51647	0.466947	0.579343		0.39013	0.39458	0.381393	0.38492		0.488867	0.45579	0.51188	0.46449		0.496763	0.47636	0.497953	0.488297		0.46478	0.4321	0.486907	0.481193		0.477713	0.4797
7.07722		0.511187	0.53292	0.484507	0.598383		0.402483	0.40858	0.39478	0.399267		0.50533	0.46835	0.5282	0.4812		0.51263	0.49343	0.514383	0.50618		0.4827	0.44463	0.503843	0.499613		0.494293	0.49623
7.25444		0.52909	0.55049	0.50036	0.614617		0.41675	0.42296	0.407487	0.41353		0.521837	0.48383	0.543767	0.496907		0.529113	0.51283	0.530523	0.522327		0.499353	0.45811	0.519363	0.516167		0.51248	0.51415
7.43111		0.54661	0.56792	0.51574	0.62908		0.431093	0.43775	0.421043	0.427807		0.539	0.49813	0.55876	0.513087		0.546653	0.53085	0.546233	0.53803		0.516757	0.47173	0.534667	0.532853		0.529823	0.53094
7.60806		0.56642	0.5864	0.533217	0.646193		0.447913	0.45496	0.435343	0.443483		0.55672	0.51243	0.575603	0.530203		0.564893	0.55151	0.56367	0.555993		0.53568	0.48548	0.551543	0.550817		0.549027	0.54911
7.785		0.583657	0.60306	0.54946	0.65987		0.46424	0.47101	0.450193	0.45913		0.572403	0.52647	0.590777	0.546457		0.581077	0.56975	0.579367	0.57251		0.552317	0.49708	0.566803	0.567557		0.565963	0.56568
7.96194		0.599947	0.61713	0.56308	0.67169		0.479507	0.48625	0.463197	0.47333		0.586987	0.53782	0.604717	0.56087		0.595783	0.58584	0.593507	0.586487		0.568903	0.51034	0.581047	0.58032		0.581917	0.5814
8.13889		0.61628	0.63261	0.579203	0.68627		0.49568	0.50185	0.477923	0.48939		0.60161	0.55133	0.62066	0.577143		0.61116	0.60132	0.609883	0.60311		0.584767	0.52292	0.59617	0.59714		0.597117	0.59644
8.31583		0.632957	0.64749	0.592367	0.696717		0.513797	0.51983	0.49106	0.50272		0.616087	0.56422	0.634293	0.59045		0.62606	0.61896	0.623583	0.616		0.60022	0.53549	0.608787	0.609083		0.613843	0.61339
8.49278		0.6488	0.66202	0.607797	0.708837		0.52967	0.53596	0.50531	0.517563		0.630663	0.57559	0.648993	0.60452		0.640127	0.63322	0.638837	0.630843		0.61506	0.54728	0.621857	0.62419		0.628077	0.62784
8.66972		0.665287	0.67699	0.62065	0.71985		0.54802	0.55477	0.518307	0.530543		0.645527	0.58739	0.660783	0.615363		0.65504	0.65053	0.650857	0.643213		0.63063	0.55923	0.633617	0.63707		0.644497	0.6457
8.84667		0.675073	0.68702	0.63521	0.729333		0.558207	0.56478	0.53257	0.545507		0.65636	0.59677	0.674733	0.63032		0.665253	0.6593	0.66402	0.657273		0.642683	0.56947	0.646703	0.650427		0.653563	0.6546
9.02361		0.691003	0.70224	0.648827	0.740273		0.57479	0.58129	0.547383	0.560503		0.671703	0.60817	0.687723	0.64271		0.67977	0.67588	0.678653	0.67147		0.659253	0.58112	0.659723	0.66432		0.66998	0.66837
9.20056		0.707	0.71692	0.659903	0.74612		0.59283	0.5989	0.559637	0.573117		0.685353	0.61873	0.69808	0.65423		0.69337	0.69269	0.68901	0.681987		0.674593	0.59245	0.66923	0.674457		0.684333	0.6827
9.3775		0.716873	0.72687	0.6711	0.752407		0.606853	0.61186	0.572677	0.58586		0.696967	0.6277	0.706263	0.66342		0.703327	0.70449	0.69896	0.69036		0.68709	0.60283	0.678143	0.683157		0.693883	0.69223
9.55444		0.729803	0.74064	0.68072	0.756773		0.619533	0.62563	0.585707	0.598113		0.70968	0.63454	0.714437	0.672603		0.714003	0.71567	0.708537	0.697973		0.700423	0.61043	0.686013	0.69091		0.70477	0.70189
9.73139		0.741197	0.75082	0.690947	0.76437		0.633347	0.63862	0.597903	0.6114		0.71915	0.6421	0.72282	0.682247		0.724113	0.72711	0.71912	0.70824		0.711817	0.61887	0.694457	0.699653		0.715637	0.71038
9.90833		0.750367	0.76112	0.70136	0.771057		0.64698	0.65322	0.61146	0.624743		0.727897	0.64763	0.73078	0.6887		0.732813	0.73653	0.728127	0.716263		0.723313	0.62759	0.70203	0.706687		0.72381	0.7183
10.0853		0.760867	0.77023	0.710453	0.779463		0.660403	0.66513	0.620417	0.63592		0.738583	0.65427	0.73902	0.69555		0.741127	0.74595	0.735563	0.724697		0.73609	0.63313	0.708353	0.71326		0.733537	0.72783
10.2622		0.76919	0.77765	0.718663	0.786323		0.673723	0.67775	0.633387	0.64842		0.745947	0.65942	0.74756	0.70162		0.74832	0.75176	0.7451	0.73263		0.747097	0.63954	0.714303	0.720577		0.741353	0.73627
10.4392		0.776127	0.78247	0.72664	0.795173		0.685413	0.69007	0.64272	0.65929		0.751163	0.66469	0.755493	0.706863		0.75329	0.75972	0.752817	0.73948		0.754157	0.64489	0.72008	0.727303		0.74798	0.74296
10.6161		0.781953	0.79007	0.73233	0.798027		0.69585	0.69791	0.652267	0.669043		0.754923	0.6694	0.76041	0.71118		0.76032	0.76451	0.758457	0.744497		0.76153	0.65	0.725627	0.733183		0.754023	0.74816
10.7931		0.785767	0.79176	0.739177	0.804913		0.701633	0.70301	0.659123	0.67677		0.75735	0.6702	0.766537	0.71532		0.763143	0.76706	0.764077	0.749373		0.76459	0.65243	0.73088	0.73953		0.757343	0.75144
10.9697		0.7915	0.79644	0.74837	0.810287		0.70818	0.70797	0.667913	0.686437		0.76113	0.67411	0.773203	0.72086		0.768033	0.76995	0.771097	0.75594		0.770703	0.65557	0.73736	0.745553		0.762063	0.75498
11.1467		0.79616	0.80195	0.75574	0.817057		0.71552	0.71678	0.676033	0.69458		0.76582	0.6773	0.779223	0.726013		0.774623	0.7751	0.77556	0.763063		0.777563	0.65894	0.7432	0.752897		0.767537	0.76189
11.3236		0.80101	0.80458	0.761843	0.82174		0.72067	0.72105	0.683487	0.70213		0.77018	0.68083	0.783617	0.730207		0.77914	0.77818	0.780957	0.76832		0.781933	0.66263	0.748467	0.75722		0.771623	0.7656
11.5006		0.809687	0.81326	0.768927	0.828823		0.72919	0.72868	0.689263	0.709123		0.77806	0.68352	0.788387	0.73464		0.787943	0.78929	0.787043	0.774287		0.79036	0.66612	0.75389	0.764087		0.778453	0.77262
11.6775		0.813453	0.81942	0.775	0.834437		0.73137	0.73184	0.695053	0.71402		0.782177	0.68632	0.792903	0.739257		0.792387	0.79085	0.79424	0.780603		0.795967	0.66924	0.759013	0.77044		0.782613	0.77658
11.8544		0.819303	0.82736	0.779203	0.83839		0.736793	0.73832	0.701427	0.71976		0.788417	0.69055	0.797567	0.74368		0.799417	0.7981	0.802127	0.786643		0.804	0.67309	0.764617	0.77569		0.788423	0.78269
12.0314		0.823023	0.82821	0.783713	0.841843		0.740863	0.74263	0.70689	0.72564		0.793197	0.69324	0.8006	0.746793		0.804247	0.80117	0.80924	0.790897		0.811907	0.67595	0.769077	0.77851		0.792247	0.78475
12.2083		0.831083	0.83164	0.78925	0.845423		0.748253	0.75037	0.70932	0.729757		0.800277	0.69565	0.80522	0.749797		0.810727	0.80915	0.81646	0.795253		0.820003	0.67942	0.77451	0.781817		0.798383	0.79137
12.3853		0.838733	0.83696	0.79525	0.85102		0.754017	0.75656	0.7157	0.736517		0.80686	0.69858	0.81064	0.753823		0.816767	0.81261	0.82494	0.801607		0.82832	0.68378	0.78017	0.78694		0.802837	0.79482
12.5622		0.843883	0.83845	0.799237	0.85607		0.758443	0.76112	0.72211	0.74235		0.811313	0.70129	0.816017	0.757513		0.82078	0.81533	0.830873	0.80749		0.832793	0.68626	0.786117	0.792223		0.805367	0.79607
12.7392		0.852193	0.84417	0.804257	0.86025		0.764597	0.766	0.72329	0.745927		0.817557	0.70385	0.82086	0.760317		0.82797	0.82357	0.834963	0.811457		0.841217	0.68844	0.788017	0.79578		0.8105	0.80134
12.9161		0.854147	0.84383	0.80643	0.86367		0.767837	0.7693	0.72867	0.75064		0.820793	0.70666	0.82403	0.762627		0.831493	0.82573	0.837867	0.8155		0.84487	0.69176	0.791823	0.79795		0.81245	0.80434
13.0931		0.85871	0.84752	0.810657	0.86802		0.774393	0.77627	0.73576	0.756973		0.827753	0.70925	0.82952	0.766727		0.837003	0.82949	0.842593	0.820857		0.85201	0.69401	0.798633	0.803257		0.817617	0.80949
13.27		0.864887	0.85321	0.812547	0.870307		0.77965	0.78233	0.742763	0.762083		0.832187	0.71156	0.83326	0.769077		0.841663	0.83346	0.845827	0.825273		0.856657	0.69564	0.803193	0.806143		0.821257	0.81343
13.4467		0.869713	0.8579	0.81882	0.877627		0.785163	0.78649	0.74983	0.76935		0.837297	0.71369	0.83867	0.77261		0.846537	0.8383	0.851553	0.832517		0.86208	0.69834	0.809473	0.812883		0.825533	0.81809
13.6236		0.873087	0.85795	0.821887	0.879553		0.788673	0.78763	0.753053	0.77199		0.839977	0.71721	0.841073	0.775797		0.849063	0.84172	0.853613	0.83457		0.864937	0.70092	0.810523	0.81531		0.827223	0.82047
13.8006		0.880817	0.86441	0.8241	0.881987		0.794957	0.79417	0.760143	0.778063		0.846123	0.71935	0.844997	0.777643		0.854267	0.84477	0.856663	0.839767		0.871837	0.70317	0.815413	0.81898		0.83212	0.82573
13.9775		0.88434	0.86676	0.829677	0.8883		0.79937	0.79892	0.76395	0.783033		0.849233	0.72231	0.849977	0.78134		0.857057	0.84876	0.86246	0.844543		0.876083	0.70614	0.818583	0.82402		0.83403	0.8297
14.1544		0.88768	0.86928	0.830777	0.889533		0.802493	0.80097	0.768513	0.78733		0.85252	0.72355	0.853267	0.78349		0.860093	0.84955	0.863653	0.847713		0.879113	0.70775	0.82234	0.826983		0.836817	0.8319
14.3314		0.89524	0.87719	0.835973	0.894873		0.809887	0.8083	0.776653	0.794733		0.85845	0.72542	0.858273	0.78643		0.865963	0.85443	0.868633	0.85373		0.884493	0.70884	0.828573	0.833387		0.842473	0.83671
14.5083		0.89737	0.87955	0.840207	0.898783		0.812557	0.81081	0.781177	0.80171		0.85958	0.72655	0.862207	0.78871		0.86817	0.85655	0.872717	0.858837		0.88728	0.71135	0.83254	0.83693		0.842457	0.8376
14.6853		0.903	0.88214	0.84101	0.897813		0.816907	0.81465	0.78128	0.80256		0.864463	0.72718	0.86324	0.789807		0.871553	0.86038	0.8731	0.859823		0.889867	0.71183	0.832073	0.837517		0.846093	0.84161
14.8622		0.90633	0.88813	0.84633	0.903023		0.82089	0.8196	0.788633	0.809357		0.86771	0.73151	0.86875	0.793237		0.875627	0.86204	0.878213	0.86595		0.894883	0.71509	0.837217	0.844127		0.84967	0.84336
15.0392		0.9116	0.89232	0.84797	0.90399		0.825367	0.82233	0.791657	0.81244		0.87237	0.7394	0.87284	0.79603		0.879593	0.86557	0.88125	0.86934		0.898683	0.7165	0.840623	0.84658		0.854167	0.84697
15.2161		0.917	0.8972	0.853143	0.907717		0.83118	0.82811	0.79557	0.81841		0.876627	0.74048	0.875597	0.799017		0.883163	0.8702	0.885493	0.873273		0.90317	0.71767	0.84347	0.850967		0.857043	0.85113
15.3931		0.919813	0.89921	0.857917	0.910923		0.834633	0.83299	0.802127	0.82431		0.88069	0.74263	0.880713	0.802027		0.885637	0.87091	0.890563	0.878673		0.905723	0.71948	0.849073	0.855887		0.858097	0.85183
15.57		0.92357	0.90272	0.861163	0.913947		0.8388	0.83693	0.806043	0.828377		0.882977	0.74394	0.883157	0.803817		0.889303	0.87482	0.89336	0.881887		0.908367	0.7217	0.851547	0.85972		0.862493	0.85699
15.7469		0.926197	0.90534	0.863117	0.915057		0.842907	0.83977	0.809753	0.832823		0.88672	0.74511	0.887583	0.80586		0.89154	0.87784	0.896487	0.885507		0.911317	0.72367	0.855733	0.862743		0.865667	0.85892
15.9236		0.930493	0.90943	0.866837	0.917203		0.846197	0.84366	0.81198	0.836247		0.890727	0.74716	0.889813	0.808823		0.894827	0.87989	0.89967	0.888217		0.914887	0.72467	0.856613	0.86461		0.867387	0.86011
16.1008		0.930027	0.9092	0.86789	0.916883		0.84613	0.84281	0.815183	0.838453		0.89078	0.74836	0.89206	0.810127		0.894423	0.87914	0.901303	0.890377		0.914367	0.72656	0.85972	0.867477		0.867343	0.85955
16.2775		0.9366	0.91481	0.871453	0.91969		0.85402	0.84835	0.818603	0.843313		0.89599	0.75094	0.89575	0.812977		0.901133	0.88502	0.90493	0.894657		0.918893	0.72819	0.86241	0.87063		0.873997	0.86654
16.4544		0.938113	0.91723	0.87475	0.922667		0.855567	0.85293	0.82331	0.847657		0.89794	0.75156	0.900217	0.81485		0.90269	0.8863	0.90935	0.89937		0.921953	0.73011	0.865963	0.874933		0.87447	0.86847
16.6314		0.942757	0.92011	0.880923	0.929917		0.858617	0.85358	0.827767	0.854497		0.902653	0.7528	0.90532	0.818303		0.905877	0.88965	0.91497	0.905477		0.924357	0.73093	0.870183	0.880737		0.87732	0.87004
16.8083		0.946013	0.92485	0.881753	0.929797		0.862043	0.85664	0.830083	0.85608		0.905123	0.75364	0.906913	0.819833		0.908963	0.88988	0.916087	0.907487		0.927507	0.73251	0.872823	0.883463		0.880217	0.87297
16.9853		0.95112	0.92735	0.884573	0.931937		0.86719	0.86128	0.831857	0.8595		0.909203	0.75666	0.909837	0.822347		0.91358	0.89591	0.91784	0.91038		0.931873	0.73511	0.874563	0.885697		0.884877	0.87928
17.1622		0.953727	0.93158	0.892017	0.93789		0.870857	0.86532	0.838453	0.866567		0.912213	0.75767	0.91462	0.82605		0.915673	0.89762	0.923927	0.917273		0.935233	0.7364	0.879863	0.892533		0.8875	0.88062
17.3392		0.955753	0.93382	0.89265	0.93715		0.87329	0.86792	0.84123	0.869573		0.91432	0.7586	0.91781	0.826893		0.917733	0.89834	0.925737	0.91987		0.937803	0.73796	0.88281	0.8949		0.889153	0.88083
17.5161		0.960353	0.93788	0.89525	0.941003		0.877733	0.87121	0.842087	0.87251		0.917997	0.75997	0.92008	0.829147		0.921013	0.9027	0.927387	0.923357		0.94179	0.74004	0.88429	0.89843		0.892507	0.88712
17.6931		0.96356	0.94174	0.89579	0.94206		0.8813	0.87529	0.841287	0.87337		0.92115	0.76198	0.920637	0.829877		0.924803	0.90634	0.927257	0.924237		0.94614	0.74092	0.88381	0.898317		0.894567	0.88867
17.87		0.963303	0.9393	0.90111	0.946533		0.882667	0.87726	0.848133	0.87897		0.923613	0.76411	0.924387	0.83257		0.92498	0.90781	0.931807	0.929023		0.9471	0.74262	0.8887	0.904493		0.894897	0.88832
18.0469		0.968107	0.94346	0.904703	0.947743		0.887843	0.88148	0.850273	0.882693		0.92823	0.76546	0.92688	0.833943		0.928923	0.91182	0.9344	0.932457		0.95129	0.74438	0.89021	0.907107		0.898287	0.89175
18.2239		0.96754	0.941	0.905843	0.95128		0.888003	0.88078	0.852787	0.885517		0.927147	0.76563	0.92928	0.835777		0.928753	0.91049	0.93651	0.933857		0.95189	0.74457	0.892847	0.910133		0.896693	0.89047
18.4008		0.969277	0.9443	0.90702	0.95034		0.89182	0.88402	0.850847	0.886033		0.926867	0.7672	0.928187	0.836343		0.931217	0.91514	0.93583	0.933183		0.954817	0.74664	0.891487	0.90892		0.89932	0.89367
18.5778		0.971393	0.94549	0.907667	0.953533		0.894717	0.88884	0.854257	0.889283		0.930387	0.76857	0.93218	0.837623		0.93178	0.91585	0.937257	0.936133		0.957213	0.74656	0.89467	0.91324		0.899857	0.89329
18.7547		0.969367	0.94361	0.91118	0.958373		0.8936	0.8865	0.856123	0.892767		0.929487	0.76775	0.932293	0.83809		0.93083	0.91362	0.938867	0.938027		0.95618	0.74585	0.895697	0.914887		0.898263	0.8883
18.9317		0.97377	0.94813	0.910577	0.95722		0.90069	0.89235	0.857117	0.893893		0.931603	0.76907	0.93329	0.83932		0.9348	0.91895	0.939273	0.937847		0.959807	0.74712	0.896737	0.91532		0.902497	0.89414
19.1086		0.975837	0.94963	0.91463	0.962513		0.904167	0.89613	0.861523	0.89937		0.934023	0.76845	0.936977	0.840923		0.935187	0.92064	0.942307	0.941863		0.9615	0.74613	0.89963	0.919187		0.903493	0.89481
19.285		0.976003	0.95036	0.915927	0.966243		0.904987	0.89788	0.862733	0.901723		0.93369	0.76902	0.936903	0.84127		0.93579	0.91939	0.94355	0.942753		0.962463	0.74619	0.900053	0.91959		0.904677	0.89697
19.4619		0.978787	0.95375	0.917293	0.966183		0.909647	0.90236	0.86485	0.90389		0.9358	0.7691	0.938857	0.84205		0.93782	0.92334	0.944273	0.944403		0.96462	0.74634	0.90119	0.92133		0.906773	0.89774
19.6389		0.97639	0.95042	0.919137	0.970423		0.90773	0.89975	0.86903	0.90728		0.93457	0.76884	0.942367	0.842853		0.936083	0.92037	0.946273	0.94834		0.96363	0.74603	0.90398	0.92418		0.902797	0.89374
19.8158		0.979877	0.95536	0.92231	0.972903		0.911363	0.90355	0.869577	0.91079		0.93721	0.76798	0.942133	0.843607		0.93806	0.9207	0.94725	0.950273		0.965333	0.74588	0.90448	0.92566		0.90686	0.89695
19.9914		0.9788	0.95568	0.920587	0.973063		0.91136	0.90322	0.870027	0.91042		0.935807	0.76804	0.942207	0.843123		0.937557	0.91998	0.947217	0.947933		0.96592	0.74554	0.905267	0.925653		0.904803	0.89563
20.1683		0.981207	0.95682	0.92486	0.977167		0.91515	0.90653	0.873333	0.915163		0.937627	0.76896	0.944607	0.844743		0.938953	0.92271	0.949877	0.952937		0.967	0.74588	0.906943	0.928567		0.90768	0.89682
20.3453		0.981443	0.9603	0.92603	0.977463		0.91592	0.90887	0.873957	0.91611		0.93741	0.76864	0.945477	0.84507		0.939217	0.92307	0.949607	0.953357		0.968133	0.74578	0.907597	0.92859		0.90806	0.89915
20.5222		0.981203	0.95979	0.9235	0.975413		0.916627	0.90889	0.87254	0.91473		0.937573	0.7658	0.944393	0.84422		0.938873	0.9224	0.948867	0.951047		0.968173	0.74535	0.905733	0.92661		0.907753	0.89707
20.6992		0.984563	0.96413	0.92939	0.98151		0.919343	0.91166	0.877507	0.919873		0.93954	0.76547	0.949017	0.848613		0.940973	0.92404	0.95188	0.955653		0.97089	0.74433	0.909333	0.931513		0.90957	0.89859
20.8761		0.984353	0.96375	0.92656	0.97952		0.92169	0.91405	0.87593	0.91764		0.93991	0.76505	0.94792	0.846143		0.941343	0.92397	0.95126	0.954203		0.970573	0.74446	0.908527	0.930527		0.91119	0.89878
21.0531		0.983753	0.96364	0.92821	0.981557		0.92091	0.9128	0.876417	0.91932		0.9402	0.7647	0.950213	0.846657		0.939883	0.92238	0.9524	0.95678		0.969323	0.74331	0.908977	0.930923		0.90984	0.89722
21.23		0.987023	0.96616	0.928353	0.983087		0.92271	0.91512	0.877237	0.92039		0.940773	0.76571	0.949897	0.847397		0.94055	0.92584	0.952103	0.95675		0.970767	0.74424	0.908903	0.932173		0.911453	0.90034
21.4069		0.983897	0.96401	0.930433	0.98502		0.920823	0.9133	0.87852	0.92093		0.9404	0.76526	0.95196	0.848737		0.938813	0.92224	0.95357	0.95927		0.968633	0.74342	0.90936	0.933723		0.909467	0.89709
21.5839		0.985307	0.96594	0.930517	0.985937		0.922187	0.91473	0.878973	0.92156		0.939753	0.7651	0.953193	0.848253		0.94005	0.92552	0.95412	0.960453		0.970827	0.74345	0.909503	0.934023		0.91075	0.89705
21.7606		0.989253	0.97022	0.935877	0.989037		0.927877	0.921	0.88369	0.926517		0.94372	0.76531	0.95542	0.85091		0.9439	0.92795	0.957997	0.96363		0.974793	0.74426	0.913783	0.937523		0.915933	0.90147
21.9375		0.99046	0.97284	0.93351	0.988		0.927577	0.92025	0.881873	0.925267		0.945093	0.76581	0.955663	0.849733		0.943777	0.92734	0.955843	0.962823		0.975197	0.74385	0.913323	0.93636		0.914383	0.8995
22.1144		0.991583	0.97407	0.936373	0.99114		0.929243	0.92423	0.883987	0.927243		0.946397	0.76573	0.956687	0.851393		0.944497	0.92773	0.957663	0.965033		0.976443	0.74311	0.91452	0.93843		0.9145	0.90219
22.2914		0.989643	0.97385	0.937437	0.99128		0.927947	0.92184	0.88465	0.928037		0.944977	0.76514	0.957483	0.851883		0.942627	0.92472	0.95794	0.965383		0.973773	0.74265	0.91519	0.93877		0.912957	0.89825
22.4683		0.991833	0.97567	0.938297	0.991263		0.930707	0.92285	0.884087	0.9275		0.945727	0.76592	0.959097	0.852407		0.943417	0.92854	0.958077	0.966417		0.974283	0.74331	0.913343	0.93963		0.915273	0.8989
22.6453		0.994327	0.9784	0.942387	0.996947		0.933873	0.92752	0.88778	0.93109		0.948963	0.76617	0.962203	0.854387		0.944373	0.92923	0.961587	0.970393		0.97483	0.74255	0.916203	0.944313		0.917567	0.90083
22.8222		0.996727	0.98061	0.9434	0.997063		0.936047	0.92938	0.88765	0.93163		0.95045	0.76584	0.96321	0.855373		0.946193	0.93152	0.961673	0.97161		0.97645	0.74324	0.915753	0.943907		0.919817	0.90303
22.9992		0.99608	0.97949	0.941103	0.995507		0.934787	0.9288	0.885937	0.930103		0.949813	0.76582	0.963067	0.85464		0.944843	0.92943	0.959383	0.970127		0.975447	0.74304	0.915783	0.943713		0.91841	0.90247
23.1761		0.995533	0.9788	0.94536	1.00038		0.933757	0.92784	0.891087	0.93446		0.949283	0.76697	0.96624	0.85658		0.944413	0.92847	0.96345	0.974187		0.97478	0.74385	0.91837	0.94773		0.917477	0.90142
23.3531		0.996753	0.9812	0.941423	0.996653		0.936767	0.932	0.888387	0.929717		0.95043	0.76762	0.963547	0.85542		0.945663	0.93068	0.960247	0.970267		0.975213	0.74333	0.915043	0.944553		0.920687	0.9045
23.53		0.998373	0.98188	0.940473	0.997023		0.937933	0.93238	0.889527	0.930133		0.95086	0.76757	0.96504	0.855047		0.945127	0.9327	0.95907	0.970537		0.97457	0.74278	0.916683	0.945737		0.92015	0.90435
23.7069		0.996323	0.97966	0.943017	0.998543		0.935277	0.93151	0.888257	0.93202		0.950437	0.76768	0.966557	0.85759		0.9428	0.9298	0.961513	0.972403		0.97242	0.74296	0.916847	0.945743		0.918747	0.9009
23.8836		0.997537	0.98122	0.94592	1.00203		0.937517	0.93533	0.892723	0.93479		0.952323	0.76777	0.970143	0.85825		0.944117	0.93154	0.96406	0.976163		0.973727	0.7438	0.9185	0.949403		0.920137	0.90383

## Sheet: fig 4f
time [min]	+LarA						+ LarA(AA)						+ LarA(D)						+ LarA(DD)						+ LarA(d5)						- LarA
0	100	100	100	100	100	100	100	100	100				100	100	100				100	100	100				100	100	100				100	100	100	100	100	100
2	41.3966	42.1493	47.6974	41.3633	45.9707	50.5635	80.878	79.817	78.0848				87.1865	90.3261	86.431				93.6721	91.19	97.1126				98.1281	96.5948	92.1743				92.0331	90.3247	89.1194	91.1006	95.7851	97.0902
4	0.739072	1.61663	4.69382	15.4368	2.27661	5.04954	46.5988	45.4371	52.4419				65.9785	60.5019	68.4479				87.8689	91.1385	95.2581				83.5138	91.5118	81.5776				81.4236	78.7747	77.2124	70.0246	90.8567	86.3938
6	0	0	0	14.6743	0.316514	0	18.5005	18.4001	24.689				46.4068	50.4715	51.3933				77.4008	78.5303	84.8743				68.1122	80.0835	70.4107				66.6629	59.5922	60.0431	49.6593	74.8028	75.6748
8	0	0	0	13.3194	0	0	8.25046	9.69253	12.8389				31.4213	37.4929	37.9797				57.7807	66.4048	68.3				48.8381	55.2062	58.557				51.7956	42.6802	48.0685	35.7779	48.6721	60.8432
10	0	0	0	15.8602	0	0	5.54617	3.34677	9.05029				18.9511	25.5574	21.0074				29.9595	51.3302	52.7237				33.8708	43.6797	44.0179				32.6293	33.7676	34.1102	23.5825	36.2765	38.6379

## Sheet: fig 4g
time [min]	LarA			LarA(AA)			LarA(D)			LarA(DD)			LarA(d5)
0	100	100	100	100	100	100	100	100	100	100	100	100	100	100	100
2	88.4923	87.7404	79.8367	95.5436	86.7233	84.3957	108.401	91.6453	91.662	92.5474	96.708	93.3253	81.1115	87.4165	80.8986
4	70.3476	62.9957	46.4974	61.8943	65.2036	67.2528	97.1995	79.0247	82.3496	77.6541	82.2448	84.5939	53.568	69.1479	67.147
6	36.4369	39.5257	25.9843	36.4082	32.564	44.898	64.0359	64.9017	60.8634	53.6887	59.4527	68.5075	34.1041	46.9439	38.778
8	13.529	22.0409	15.8124	16.52	7.79535	11.3628	31.6648	43.1192	37.6064	27.9461	33.3482	42.0744	17.0815	28.3485	16.396
10	0	8.08613	11.0851	18.6488	0	4.21321	28.4535	28.577	18.2131	11.1614	12.3143	18.65	4.24237	11.8617	4.09978
