# Supplementary material for: The heat shock protein LarA activates the Lon protease in response to proteotoxic stress
Source: Nat Commun. 2023 Nov 22;14:7636. doi: 10.1038/s41467-023-43385-x (PMC10665427; doi:10.1038/s41467-023-43385-x)
Supplement: Supplementary file 6 — Source Data [file 41467_2023_43385_MOESM6_ESM.zip › Figure 5 - Source data.xlsx]

## Sheet: Figure 5b
Time (min)	titinCM + ATP			titinCM - ATP			titin-5pCM + ATP								titin-5pCM - ATP			titin-10pCM + ATP			titin-10pCM - ATP				titin-20pCM + ATP			titin-20pCM - ATP				titinDCM + ATP			titinDCM - ATP			titin-5pDDCM + ATP			titin-5pDDCM - ATP			titin-5pAACM + ATP			titin-5pAACM - ATP
	Rep 1	Rep 2	Rep 3	Rep 1	Rep 2	Rep 3	Rep 1	Rep 2	Rep 3	Rep 4	Rep 5	Rep 7	Rep 8	Rep 9	Rep 1	Rep 2	Rep 3	Rep 1	Rep 2	Rep 3	Rep 1	Rep 2	Rep 3	Rep 4	Rep 1	Rep 2	Rep 3	Rep 1	Rep 2	Rep 3	Rep 4	Rep 1	Rep 2	Rep 3	Rep 1	Rep 2	Rep 3	Rep 1	Rep 2	Rep 3	Rep 1	Rep 2	Rep 3	Rep 1	Rep 2	Rep 3	Rep 1	Rep 2	Rep 3
0	1	1	1	1	1	1	1	1	1	1	1	1	1	1	1	1	1	1	1	1	1	1	1	1	1	1	1	1	1	1	1	1	1	1	1	1	1	1	1	1	1	1	1	1	1	1	1	1	1
2	1.043	1.08	1.016	1.143	1.016	0.953	0.499715	0.547908	0.497586	0.55031	0.644849	0.69	0.773	0.675	0.997593	0.937189	1.02711	0.648148	0.303975	0.401679	1.08538	0.811637	0.981221	0.943889	0.559232	0.571521	0.61552	1.11395	0.827833	1.18158	1.07283	1.134	1.219	0.917	1.096	1.125	1.036	1.045	1.14468	0.751309	0.99	0.99224	0.808501	0.792	0.774986	0.780941	0.987	0.811647	0.944516
4	0.967	1.042	0.986	1.018	1.059	0.932	0.105511	0.0190705	0.124013	0.121939	0.170303	0.351		0.363	1.04218	1.10429	1.00209	0.0401608	0.019148	0.0951544	1.08236	0.931867	1.10481	0.974709	0.0481235	0.0362028	0.172243	1.05496	0.944425	1.12961	0.76812	1.011	1.11	0.832	1.212	1.051	0.906	0.963	0.737459	0.856254	0.921	0.922568	0.835466	0.431	0.388507	0.841872	1.214	0.836881	1.20715
6	1.029	1.061	0.98	1	1.006	0.987	0.0164792	0.0646631	0.102205	0.114827	0.114912	0.118	0.11	0.077	1.03408	1.08103	1.10168	0.0243277	0.0109111	0.0681187	1.18262	0.85734	0.864066	0.996175	0.019855	0.0124002	0.00243123	1.18947	0.903906	1.06216	0.759235	1.09	0.973	0.842	1.106	1.063	1.035	0.761	0.658896	0.657982	0.871	0.686198	0.694849	0.438	0.2679	0.458978	0.816	1.16449	1.26297
8	0.847	0.974	0.962	1.045	1.065	0.981	0.0114228	0.0722173	0.108859	0.0909725	0.0983337	0.1	0.076	0.039	1.04271	1.20849	0.928525	0.00853368	0.00407498	0.055935	1.19824	0.91722	0.991263	1.43426	0.00656021	0.00387986	0.0229753	1.05858	0.946519	1.01053	0.878695	1.108	0.965	0.862	1.191	0.843	0.939	0.739	0.603915	0.685246	0.866	0.92145	0.877197	0.202	0.185663	0.303075	0.916	1.21245	0.969864
10	0.773	1.022	0.806	0.916	0.982	0.86	0.0111134	0.0185944	0.101284	0.0784067	0.120409	0.135	0.074	0.034	1.11086	0.970687	1.06753	0.0209948	0.00994551	0.0572212	1.06075	0.929169	0.916389	1.53788	0.00243075	0.0131603	0.0255908	1.14045	0.942449	1.12481	0.903294	0.966	0.925	0.733	0.959	0.966	0.951	0.558	0.738732	0.50277	0.916	0.699398	1.15942	0.179	0.167782	0.172256	0.884	1.54668	1.34809

## Sheet: Figure 5c
Time (min)	SciP + 6xHis-titinI27CM-LarA20			SciP + 6xHis-titinI27CM-LarA20
	Rep 1	Rep 2	Rep 3	Rep 1	Rep 2	Rep 3
0	1	1	1	1	1	1
5	0.353	0.601	0.530006	0.651	0.607	0.72045
10	0.195	0.341	0.284907	0.523	0.532	0.498521
15	0.126	0.203	0.234089	0.417	0.385	0.375025
20	0.118	0.117	0.120324	0.359	0.357	0.332304
30	0.062	0.08	0.150405	0.152	0.206	0.218371
