# Supplementary material for: The heat shock protein LarA activates the Lon protease in response to proteotoxic stress
Source: Nat Commun. 2023 Nov 22;14:7636. doi: 10.1038/s41467-023-43385-x (PMC10665427; doi:10.1038/s41467-023-43385-x)
Supplement: Supplementary file 6 — Source Data [file 41467_2023_43385_MOESM6_ESM.zip › Figure 6 - Source data.xlsx]

## Sheet: fig 6b
Substrate		Co-Substrate		Lon
Name	Conc. (µM)	name	Conc (µM)	Conc (µM)	ATPase rate	also used in
CcrM	2	LarA	2	0.05	2.096
CcrM	2	LarA	2	0.05	1.894
CcrM	2	LarA	2	0.05	1.594
CcrM	2	none		0.05	0.048
CcrM	2	none		0.05	0.686
CcrM	2	none		0.05	0.694
DnaA	2	LarA	2	0.05	1.086
DnaA	2	LarA	2	0.05	0.604
DnaA	2	LarA	2	0.05	0.848
DnaA	2	none		0.05	0.814
DnaA	2	none		0.05	0.534
DnaA	2	none		0.05	0.76
FliK-C	2	LarA	2	0.05	2.134
FliK-C	2	LarA	2	0.05	2.066
FliK-C	2	LarA	2	0.05	2.698
FliK-C	2	none		0.05	1.03
FliK-C	2	none		0.05	1.13
FliK-C	2	none		0.05	1.002
FliX	2	LarA	2	0.05	2.478
FliX	2	LarA	2	0.05	2.358
FliX	2	LarA	2	0.05	2.384
FliX	2	none		0.05	0.748
FliX	2	none		0.05	1.194
FliX	2	none		0.05	0.93
His-SciP	2	LarA	2	0.05	8.032	fig 3c, 3d
His-SciP	2	LarA	2	0.05	8.728	fig 3c, 3d
His-SciP	2	LarA	2	0.05	6.868	fig 3c, 3d
His-SciP	2	LarA	2	0.05	7.568	fig 3c, 3d
His-SciP	2	LarA	2	0.05	8.244	fig 3c, 3d
His-SciP	2	none		0.05	1.186	fig 3c, 3d
His-SciP	2	none		0.05	1.282	fig 3c, 3d
His-SciP	2	none		0.05	1.566	fig 3c, 3d
His-SciP	2	none		0.05	1.782	fig 3c, 3d
Titin-β20CM	3	LarA	3	0.075	5.09971
Titin-β20CM	3	LarA	3	0.075	5.97907
Titin-β20CM	3	LarA	3	0.075	4.26511
Titin-β20CM	3	none		0.075	8.93318
Titin-β20CM	3	none		0.075	9.65017
Titin-β20CM	3	none		0.075	9.54988
β-casein	2	LarA	2	0.05	14.328
β-casein	2	LarA	2	0.05	15.036
β-casein	2	LarA	2	0.05	16.226
β-casein	2	none		0.05	11.576
β-casein	2	none		0.05	10.946
β-casein	2	none		0.05	12.664

## Sheet: fig 6c
Sample	ATPase rate	Lon-His (µM)	windowWidth	also used in
Lon	57.9744	0.05	40	fig 3e, S4a
Lon	68.2829	0.05	40	fig 3e, S4a
Lon	51.526	0.05	40	fig 3e, S4a
Lon	45.2139	0.05	40	fig 3e, S4a
Lon	32.5708	0.05	40	fig 3e, S4a
Lon	32.8674	0.05	40	fig 3e, S4a
Lon	46.0482	0.05	40	fig 3e, S4a
Lon	45.8622	0.05	40	fig 3e, S4a
Lon	51.9375	0.05	40	fig 3e, S4a
Lon	64.8313	0.05	40	fig 3e, S4a
Lon	57.158	0.05	40	fig 3e, S4a
Lon	58.7781	0.05	40	fig 3e, S4a
Lon	53.1737	0.05	40	fig 3e, S4a
Lon	57.3231	0.05	40	fig 3e, S4a
Lon	63.645	0.05	40	fig 3e, S4a
Lon	64.8701	0.05	40	fig 3e, S4a
Lon	65.2299	0.05	40	fig 3e, S4a
Lon	56.9354	0.05	40	fig 3e, S4a
Lon	61.162	0.05	40	fig 3e, S4a
Lon	59.2804	0.05	40	fig 3e, S4a
Lon	58.2562	0.05	40	fig 3e, S4a
Lon	48.0082	0.05	40	fig 3e, S4a
Lon	34.5005	0.05	40	fig 3e, S4a
Lon	48.288	0.05	40	fig 3e, S4a
Lon	50.7567	0.05	40	fig 3e, S4a
Lon	72.0831	0.05	40	fig 3e, S4a
Lon	45.8694	0.05	40	fig 3e, S4a
Lon	50.5648	0.05	40	fig 3e, S4a
Lon	64.8148	0.05	40	fig 3e, S4a
Lon	43.1906	0.05	40	fig 3e, S4a
Lon	49.5632	0.05	40	fig 3e, S4a
Lon	54.7391	0.05	40	fig 3e, S4a
Lon	66.4735	0.05	40	fig 3e, S4a
Lon	43.5706	0.05	40	fig 3e, S4a
Lon	46.0519	0.05	40	fig 3e, S4a
Lon	61.2379	0.05	40	fig 3e, S4a
Lon + 1µM LarA	113.608	0.05	40	fig 3e
Lon + 1µM LarA	166.465	0.05	40	fig 3e
Lon + 1µM LarA	173.344	0.05	40	fig 3e
Lon + 1µM LarA	184.712	0.05	20	fig 3e
Lon + 1µM LarA	176.139	0.05	40	fig 3e
Lon + 1µM LarA	189.247	0.05	20	fig 3e
Lon + 2µM LarA	217.837	0.05	40	fig 3e
Lon + 2µM LarA	163.808	0.05	40	fig 3e
Lon + 2µM LarA	185.812	0.05	20	fig 3e
Lon + 2µM LarA	191.624	0.05	20	fig 3e
Lon + 2µM LarA	223.986	0.05	20	fig 3e
Lon + 2µM LarA	211.078	0.05	40	fig 3e
Lon + 2µM LarA	186.552	0.05	40	fig 3e
Lon + 2µM LarA	227.92	0.05	20	fig 3e
Lon + 2µM LarA	212.667	0.05	20	fig 3e
Lon + 2µM LarA	201.514	0.05	20	fig 3e
Lon + 2µM LarA	203.285	0.05	20	fig 3e
Lon + 2µM LarA	233.505	0.05	20	fig 3e
Lon + 1µM LarAΔ5	68.9379	0.05	40	fig 3e
Lon + 1µM LarAΔ5	83.3821	0.05	40	fig 3e
Lon + 1µM LarAΔ5	66.8489	0.05	40	fig 3e
Lon + 2µM LarAΔ5	79.6324	0.05	40	fig 3e
Lon + 2µM LarAΔ5	94.249	0.05	40	fig 3e
Lon + 2µM LarAΔ5	81.0329	0.05	40	fig 3e
Lon + 1µM FliX	75.1572	0.05	40
Lon + 1µM FliX	70.9911	0.05	40
Lon + 1µM FliX	84.2611	0.05	40
Lon + 1µM FliX	76.4525	0.05	40
Lon + 2µM FliX	90.186	0.05	40
Lon + 2µM FliX	129.947	0.05	40
Lon + 2µM FliX	155.429	0.05	40
Lon + 2µM FliX	122.21	0.05	40
Lon + 2µM FliX	103.039	0.05	40
Lon + 1µM FliX + 1µM LarA	276.723	0.05	20
Lon + 1µM FliX + 1µM LarA	240.712	0.05	20
Lon + 1µM FliX + 1µM LarA	263.475	0.05	20
Lon + 1µM FliX + 1µM LarAΔ5	99.3692	0.05	40
Lon + 1µM FliX + 1µM LarAΔ5	98.913	0.05	40
Lon + 1µM FliX + 1µM LarAΔ5	102.146	0.05	40
Lon + 1µM FliK-C	89.7041	0.05	40
Lon + 1µM FliK-C	96.9944	0.05	40
Lon + 1µM FliK-C	121.98	0.05	40
Lon + 2µM FliK-C	87.5757	0.05	40
Lon + 2µM FliK-C	101.489	0.05	40
Lon + 2µM FliK-C	119.002	0.05	40
Lon + 2µM FliK-C	120.118	0.05	40
Lon + 2µM FliK-C	122.317	0.05	40
Lon + 1µM FliK-C + 1M LarA	214.536	0.05	20
Lon + 1µM FliK-C + 1M LarA	233.625	0.05	20
Lon + 1µM FliK-C + 1M LarA	242.414	0.05	20
Lon + 1µM FliK-C + 1µM LarAΔ5	99.5646	0.05	40
Lon + 1µM FliK-C + 1µM LarAΔ5	109.217	0.05	40
Lon + 1µM FliK-C + 1µM LarAΔ5	124.465	0.05	40
Lon + 1µM DnaA	101.403	0.05	40
Lon + 1µM DnaA	115.744	0.05	40
Lon + 1µM DnaA	104.876	0.05	40
Lon + 2µM DnaA	143.955	0.05	20
Lon + 2µM DnaA	152.473	0.05	40
Lon + 2µM DnaA	132.271	0.05	20
Lon + 1µM DnaA + 1µM LarA	192.343	0.05	20
Lon + 1µM DnaA + 1µM LarA	168.342	0.05	40
Lon + 1µM DnaA + 1µM LarA	171.771	0.05	20

## Sheet: fig 6d
	relative FliK levels (%)
	min xylose induction	VC			F-LarA
	0	100	100	100	14.7135	19.6661	17.7475
	60	94.8342	67.6707	77.5177	5.60083	5.22207	3.94717

## Sheet: fig 6e
Protein	log2_fold_change	Adjusted p-value	CCNA	Genename	Fullname
A0A0H3C6G1	5.21309	11.8304	CCNA_01406		Metal-dependent hydrolase
B8H097	4.88585	1.01066	CCNA_02640	mraY	Phospho-N-acetylmuramoyl-pentapeptide-transferase
A0A0H3CBA6	4.68622	2.74181	CCNA_03059		Conserved hypothetical membrane protein
A0A0H3CD27	4.59747	4.58607	CCNA_03363		Conserved hypothetical membrane protein
A0A0H3C797	4.56267	0.725056	CCNA_01399		Ammonium transporter
A0A0H3C9S1	4.56	0.870009	CCNA_01568		Kef-type K+ transport system
A0A0H3C9B2	3.79145	0.947742	CCNA_02019	nuoJ	NADH-quinone oxidoreductase subunit J
A0A0H3CCH9	3.76922	0.384626	CCNA_03540		Conserved hypothetical membrane protein
A0A0H3CCL9	3.54715	3.30876	CCNA_03830		Multidrug resistance protein A, efflux pump
A0A0H3CA57	3.3611	1.05552	CCNA_02322	apaG	Protein ApaG
A0A0H3C5V6	3.25043	3.73355	CCNA_00620	argD	Acetylornithine aminotransferase
A0A0H3C5S4	3.1008	1.44587	CCNA_00867		Uncharacterized protein
A0A0H3C7Q5	3.04728	0.75258	CCNA_01358	iolE	Myo-inositol catabolism protein IolE
B8H6A4	3.01408	0.968219	CCNA_03700	mscL	Large-conductance mechanosensitive channel
A0A0H3IWJ9	2.97514	2.82576	CCNA_03970		Uncharacterized protein
A0A0H3C9W6	2.90782	1.31342	CCNA_01622	spoT	GTP pyrophosphokinase rsh
A0A0H3CBB6	2.90225	1.77212	CCNA_02729		Oligopeptide transporter
B8GYP3	2.85711	3.24705	CCNA_02351	upp	Uracil phosphoribosyltransferase
A0A0H3CDF4	2.85624	1.81483	CCNA_03495		D-beta-hydroxybutyrate dehydrogenase
B8GYF1	2.82719	1.55414	CCNA_00281	fmt	Methionyl-tRNA formyltransferase
A0A0H3CC23	2.82476	1.54113	CCNA_02423		Uncharacterized protein
B8GX12	2.81474	4.02857	CCNA_02037	lon	Lon protease
A0A0H3CCT0	2.79694	1.65606	CCNA_03235	potA	Spermidine/putrescine import ATP-binding protein PotA
A0A0H3C607	2.73893	0.714435	CCNA_00506		Cytochrome b
A0A0H3C6P4	2.69294	0.12714	CCNA_00930		Riboflavin synthase alpha chain
A0A0H3C6R8	2.6713	1.79179	CCNA_01203		TonB-dependent receptor
B8GYW7	2.66686	0.334523	CCNA_02425	yacG	DNA gyrase inhibitor YacG
A0A0H3CBP0	2.59795	0.482655	CCNA_03190		Low-specificity L-threonine aldolase
A0A0H3C9M0	2.58208	1.22894	CCNA_02014		Biotin--protein ligase
A0A0H3C7J3	2.52514	0.561777	CCNA_01195		LacI-family transcriptional regulator SucR
A0A0H3C640	2.52473	1.38883	CCNA_00561		Conserved hypothetical cytosolic protein
A0A0H3CDA3	2.50291	0.664348	CCNA_03516	coxE	Protoheme IX farnesyltransferase
A0A0H3C7E0	2.42846	1.23339	CCNA_00617		Arginine N-succinyltransferase, beta chain
A0A0H3C834	2.39996	0.837007	CCNA_00902	ibpA	Inositol ABC transporter, periplasmic inositol-binding protein IbpA
A0A0H3C5V2	2.38388	2.45047	CCNA_00615		TonB-dependent receptor
A0A0H3C7W5	2.3525	0.762306	CCNA_01625		Aminobenzoyl-glutamate utilization protein B
A0A0H3CC10	2.32658	1.64116	CCNA_03607		Ribonucleoside-diphosphate reductase
A0A0H3C6I9	2.30931	0.59734	CCNA_00751		Conserved hypothetical membrane protein
A0A0H3C6F3	2.29679	0.854231	CCNA_01076		Beta/gamma crystallin family protein
A0A0H3CBT4	2.2735	0.816923	CCNA_03524		Di-/tripeptide transporter
A0A0H3C720	2.25865	0.793858	CCNA_00534		Uncharacterized protein
B8H5V5	2.23935	1.30924	CCNA_01558	kduI	4-deoxy-L-threo-5-hexosulose-uronate ketol-isomerase
A0A0H3CAE7	2.22306	1.69826	CCNA_01830		TonB-dependent receptor
A0A0H3C8S0	2.1843	0.237659	CCNA_02017	nuoL	NADH-quinone oxidoreductase chain L
A0A0H3C553	2.16815	0.757029	CCNA_00368		Phosphonates transport system permease protein phnE
B8H455	2.15155	0.52179	CCNA_03345	ruvA	Holliday junction ATP-dependent DNA helicase RuvA
A0A0H3C8E5	2.15136	0.770189	CCNA_01619		NYN domain protein
A0A0H3CF25	2.13439	0.418708	CCNA_03486		Uncharacterized protein
A0A0H3C865	2.11416	0.326241	CCNA_01534		Uncharacterized protein
A0A0H3C927	2.10387	1.75956	CCNA_01296	stpX	Stalk-specific protein X
A0A0H3C601	2.08779	1.3027	CCNA_00939		MarR-family transcriptional regulator
B8H331	2.08631	0.739137	CCNA_03103	aroK	Shikimate kinase
B8H0A0	2.08442	1.87209	CCNA_02643	ftsI	Probable peptidoglycan D,D-transpeptidase FtsI
A0A0H3C4D8	2.08215	0.800477	CCNA_00367		Phosphonates-binding protein
A0A0H3C5X4	2.07431	0.534675	CCNA_00087		PerM-family permease
A0A0H3CAI8	2.07385	1.63031	CCNA_03013		Alkyl hydroperoxide reductase subunit F
B8GXP9	2.05834	0.484597	CCNA_00158	recF	DNA replication and repair protein RecF
B8H308	2.04277	0.601923	CCNA_01097	rplT	50S ribosomal protein L20
A0A0H3C4G4	2.04138	0.804021	CCNA_00390		ADP-heptose--LPS heptosyltransferase
A0A0H3CDW3	2.02929	0.764813	CCNA_03082		Uncharacterized protein
A0A0H3C5K4	2.01833	0.583552	CCNA_00787	motA	Chemotaxis motA protein
A0A0H3C9A7	2.01685	0.473008	CCNA_02013	coaX	Type III pantothenate kinase
A0A0H3CAK6	2.0133	0.638881	CCNA_02471		Cobalt-zinc-cadmium resistance protein czcC
A0A0H3CDV9	1.95937	1.19895	CCNA_03733		Mannose-1-phosphate guanylyltransferase
A0A0H3CCZ8	1.95552	0.656764	CCNA_03394	dgcA	GGDEF diguanylate cyclase DgcA
A0A0H3C4H1	1.95143	0.271075	CCNA_00095		Quinone oxidoreductase
A0A0H3C615	1.95095	1.16241	CCNA_00519		Uncharacterized protein
A0A0H3C554	1.94753	0.572192	CCNA_00619	astB	N-succinylarginine dihydrolase
A0A0H3CCW8	1.94737	0.624622	CCNA_03281		Lrp-family transcriptional regulator
A0A0H3CAD3	1.94253	1.32611	CCNA_01813		tRNA-dihydrouridine synthase
A0A0H3C841	1.93429	0.674411	CCNA_02067		Conserved membrane spanning protein
A0A0H3CA15	1.89717	0.45122	CCNA_01688		Potassium channel protein
A0A0H3C4D4	1.89368	1.11595	CCNA_00051	corC	Magnesium and cobalt efflux protein CorC
A0A0H3CCG2	1.89242	0.433609	CCNA_03171		Histidine kinase
A0A0H3C705	1.86911	1.43312	CCNA_01042		TonB-dependent receptor
A0A0H3C483	1.80181	0.67443	CCNA_00638		Heme:hemopexin-binding protein
A0A0H3C508	1.7946	0.395892	CCNA_00312		Putative membrane spanning protein
A0A0H3C3Q3	1.78866	0.62907	CCNA_00078		Acyl-CoA dehydrogenase
A0A0H3CDP2	1.78384	0.674998	CCNA_03012		Alkyl hydroperoxide reductase C
A0A0H3C6A4	1.78164	1.0399	CCNA_01021		TonB-dependent receptor
A0A0H3C5I7	1.77171	0.565282	CCNA_00262		2-dehydropantoate 2-reductase
A0A0H3C764	1.76947	0.269832	CCNA_01684		Phe-4-monooxygenase
A0A0H3C6A3	1.76758	1.33451	CCNA_00230		Pseudouridine synthase
A0A0H3CG72	1.76158	0.576092	CCNA_03852	hisA	1-(5-phosphoribosyl)-5-[(5-phosphoribosylamino)methylideneamino] imidazole-4-carboxamide isomerase
A0A0H3C5Q3	1.75615	0.66079	CCNA_00369		Magnesium and cobalt efflux protein corC-like protein
A0A0H3C4J9	1.75119	0.294525	CCNA_00136		AmpG protein
A0A0H3CF39	1.73393	0.228874	CCNA_03502		YceI/cytochrome b561 periplasmic protein
A0A0H3CBK7	1.72397	0.115568	CCNA_02247	panC	Pantothenate synthetase
A0A0H3C8P3	1.72231	0.267963	CCNA_01687	rlmE	Ribosomal RNA large subunit methyltransferase E
A0A0H3C8A1	1.71663	0.620122	CCNA_01815	ntrC	Nitrogen assimilation regulatory protein NtrC
A0A0H3CCB4	1.70811	0.86634	CCNA_03081		LprI domain-containing protein
B8GWW5	1.70585	0.8564	CCNA_00008	dnaA	Chromosomal replication initiator protein DnaA
A0A0H3ICZ4	1.6955	0.688334	CCNA_03901		Uncharacterized protein
A0A0H3CD66	1.68411	0.861292	CCNA_03405		Ubiquinone biosynthesis protein COQ9
B8H621	1.68362	0.14802	CCNA_01624	pyrE	Orotate phosphoribosyltransferase
A0A0H3CCZ6	1.68086	0.362479	CCNA_03738		Histidine kinase
A0A0H3C6W8	1.66423	1.14557	CCNA_00455	nagA	N-acetyl-glucosamine/N-acetyl-chitin oligosaccharide outer membrane transporter nagA
A0A0H3CDR3	1.65118	0.307185	CCNA_03681		ABC transporter ATP-binding protein
A0A0H3CA45	1.64822	0.737466	CCNA_02216		ABM family monooxygenase
A0A0H3CAU4	1.63386	0.169108	CCNA_02560	stpC	Stalk cross-band protein StpC
A0A0H3C994	1.62731	0.757494	CCNA_01851	qoxA	Ubiquinol oxidase subunit 2
A0A0H3CEZ7	1.62584	0.742632	CCNA_03455		GT1-family glycosyltransferase
A0A0H3C302	1.62391	0.424472	CCNA_00198	trmD	tRNA (guanine-N(1)-)-methyltransferase
B8H4V5	1.61531	0.227956	CCNA_03464	gcvH	Glycine cleavage system H protein
A0A0H3CDD5	1.60453	0.387146	CCNA_03862		Thiamine monophosphate synthase TenI
A0A0H3C928	1.59789	0.712441	CCNA_01780	ppx1	Exopolyphosphatase
A0A0H3C6I4	1.59141	0.522559	CCNA_00874	bioC	Biotin synthesis protein bioC
A0A0H3CE47	1.58869	0.549034	CCNA_03803	hfsK	GNAT-family holdfast biogenesis protein HfsK
A0A0H3C6I3	1.58484	0.40371	CCNA_01117		Uncharacterized protein
A0A0H3C6P0	1.58332	0.192611	CCNA_01473	fixI	E1-E2 cation pump ATPase fixI
A0A0H3C719	1.58305	0.594442	CCNA_01342		Replication-associated recombination protein A
A0A0H3C2K6	1.56849	0.894015	CCNA_00037		Esterase lipase family protein
A0A0H3CAA4	1.56089	0.535678	CCNA_02642	murE	UDP-N-acetylmuramoyl-L-alanyl-D-glutamate--2,6-diaminopimelate ligase
A0A0H3C611	1.54932	0.655728	CCNA_00511		Carboxymethylenebutenolidase
A0A0H3C9M8	1.54751	0.48613	CCNA_01531		Acetyltransferase
A0A0H3C688	1.53956	0.659798	CCNA_01003	fliO	Flagellar biosynthesis protein FliO
A0A0H3C864	1.535	0.848074	CCNA_02095		NAD/NADH-dependent eicosanoid dehydrogenase
A0A0H3CAT7	1.5323	0.326682	CCNA_02555		Adenosine 5'-monophosphoramidase
A0A0H3CAV5	1.51777	0.286441	CCNA_02853		Histidine kinase
A0A0H3CAR4	1.51545	0.345444	CCNA_03094		Citrate lyase beta subunit
A0A0H3C6Z6	1.50365	0.637493	CCNA_01579	ldtD	L,D-transpeptidase LdtD
A0A0H3CBM0	1.48844	0.309951	CCNA_02848		Heme chaperone-apocytochrome heme-lyase
A0A0H3C6X3	1.48436	0.151086	CCNA_01261		Periplasmic multidrug efflux lipoprotein
A0A0H3CB26	1.47389	0.420749	CCNA_02949	flmE	S-adenosylmethionine-dependent methyltransferase related protein
B8GYE0	1.47139	0.26767	CCNA_00270	recR	Recombination protein RecR
A0A0H3C9D7	1.46808	0.547257	CCNA_02047	glnA	Glutamine synthetase
B8GX62	1.46655	0.2901	CCNA_02087		Deoxyguanosinetriphosphate triphosphohydrolase-like protein
A0A0H3C9H8	1.46159	0.17229	CCNA_01945	anmK	Anhydro-N-acetylmuramic acid kinase
A0A0H3CD96	1.45227	0.176684	CCNA_03511	surF1	SURF1-like protein
A0A0H3CF72	1.44415	0.261336	CCNA_03533		Multidrug resistance ABC transporter, ATP-binding and permease components
A0A0H3C8E2	1.43144	0.301777	CCNA_01560	ppc	Phosphoenolpyruvate carboxylase
A0A0H3CE45	1.43103	0.542953	CCNA_03168		Uncharacterized protein
A0A0H3CDV1	1.42346	0.263596	CCNA_03627		ATP phosphoribosyltransferase regulatory subunit
A0A0H3CBF2	1.42318	0.151063	CCNA_03107		Cytidine deaminase
A0A0H3C951	1.41944	0.670014	CCNA_02464		UDP-glucose 6-dehydrogenase
A0A0H3CB69	1.41199	0.398178	CCNA_03009		Quinolinate phosphoribosyltransferase [decarboxylating]
A0A0H3CDD2	1.40674	0.227473	CCNA_03473	doc	Death on curing toxin protein doc
A0A0H3C7Q9	1.40531	0.216426	CCNA_01274		Aldehyde dehydrogenase (NAD(+))
A0A0H3C7V9	1.40013	0.476257	CCNA_01354	idhA	Myo-inositol 2-dehydrogenase IdhA
A0A0H3C7T1	1.39647	0.313534	CCNA_01384		Amidase family protein
A0A0H3C7F4	1.39624	0.583617	CCNA_01154		Uncharacterized protein
A0A0H3CAY8	1.38328	0.270968	CCNA_02561	stpB	Stalk cross-band protein StpB
A0A0H3C677	1.38257	0.18974	CCNA_00202		DesA-family fatty acid desaturase
A0A0H3CDU5	1.36451	0.719157	CCNA_03722	gltB	Glutamate synthase (NADPH) large chain GltB
A0A0H3CAD0	1.36007	0.188048	CCNA_02401		SalR-family ligand-binding transcriptional regulator
A0A0H3C8Q4	1.3555	0.586157	CCNA_01132	cckA	Histidine kinase
A0A0H3C465	1.35228	0.523803	CCNA_00272		DNA recombination protein RmuC homolog
A0A0H3CD40	1.34675	0.132023	CCNA_03443		Uncharacterized protein
B8H2S1	1.34522	0.316015	CCNA_01010	hutH	Histidine ammonia-lyase
A0A0H3C6W4	1.34367	0.131298	CCNA_00450	cheE	CheE protein
B8GWX0	1.33998	0.19084	CCNA_00013	glnD	Bifunctional uridylyltransferase/uridylyl-removing enzyme
A0A0H3CF90	1.33476	0.207287	CCNA_03548		Carboxy-terminal processing protease
A0A0H3C7L2	1.33406	0.363855	CCNA_01216		Phosphohydrolase, Icc family
B8H1E8	1.33111	0.342088	CCNA_00806	yidC	Membrane protein insertase YidC
A0A0H3CCV7	1.3241	0.581141	CCNA_02704		NADP-dependent malic enzyme
A0A0H3C958	1.31773	0.499973	CCNA_01951	pbpY	DD-transpeptidase
A0A0H3C4L4	1.31448	0.395163	CCNA_00163		Exopolysaccharide transport family protein
A0A0H3C896	1.30638	0.174166	CCNA_01546		DEAD-box RNA helicase-like protein
A0A0H3C4Q7	1.29905	0.252379	CCNA_00215		SapC surface layer protein
A0A0H3C499	1.29563	0.489329	CCNA_00318		Uncharacterized protein
A0A0H3CF14	1.29434	0.240508	CCNA_03474	phd	SpoVT-AbrB family transcription factor, phd antitoxin
A0A0H3C7B3	1.29426	0.137879	CCNA_01103		ADP-heptose--LPS heptosyltransferase
A0A0H3C571	1.29044	0.692409	CCNA_00086	gdhZ	Glutamate dehydrogenase
A0A0H3ICS0	1.28819	0.215648	CCNA_03889		Uncharacterized protein
B8H072	1.28284	0.27737	CCNA_02615	hmgA	Homogentisate 1,2-dioxygenase
A0A0H3C7H9	1.27792	0.644183	CCNA_01180		Chitooligosaccharide deacetylase
B8GVN5	1.27765	0.179429	CCNA_01740	rpsR	30S ribosomal protein S18
A0A0H3C701	1.26959	0.526043	CCNA_01584	pbp1A	Penicillin-insensitive transglycosylase
A0A0H3C7V7	1.26379	0.461764	CCNA_01414		3-hydroxyisobutyryl-CoA hydrolase
A0A0H3C9Y7	1.26295	0.251393	CCNA_01659	tgt	Queuine tRNA-ribosyltransferase
A0A0H3C9T5	1.26292	0.275442	CCNA_02111		PilF-related tetratricopeptide repeat protein
B8H618	1.2629	0.394766	CCNA_01621	rpoZ	DNA-directed RNA polymerase subunit omega
A0A0H3CBW5	1.26035	0.412806	CCNA_03557		Uncharacterized protein
B8H516	1.25706	0.545501	CCNA_01403	glyQ	Glycine--tRNA ligase alpha subunit
A0A0H3C751	1.25422	0.0714146	CCNA_01088		UPF0114 protein CCNA_01088
A0A0H3C7B5	1.2516	0.149909	CCNA_01184		MutT/nudix family hydrolase
A0A0H3CBA5	1.24405	0.18374	CCNA_02714	uup	ATP-binding protein Uup
A0A0H3C9Y2	1.24372	0.162917	CCNA_02138		Uncharacterized protein
A0A0H3C2I6	1.24343	0.167763	CCNA_00012	mutS	DNA mismatch repair protein MutS
B8GWS6	1.24318	0.185495	CCNA_02003	dnaE1	DNA polymerase III subunit alpha
A0A0H3CB02	1.241	0.428392	CCNA_02054		Methylmalonyl-CoA carboxylase, carboxyltransferase subunit
A0A0H3CE09	1.23737	0.257765	CCNA_03682		Fumarylpyruvate hydrolase
A0A0H3C8Z1	1.23467	0.258665	CCNA_01243		ATP-dependent helicase hrpB
A0A0H3C799	1.23404	0.234692	CCNA_01164		O-linked N-acetylglucosamine transferase
A0A0H3C6V9	1.23333	0.243016	CCNA_00963		Organic hydroperoxide resistance protein
A0A0H3C3S0	1.22686	0.594207	CCNA_00451		TonB-dependent receptor
A0A0H3C4Y5	1.22474	0.483753	CCNA_00283	dapD	2,3,4,5-tetrahydropyridine-2,6-dicarboxylate N-succinyltransferase
A0A0H3CC55	1.21236	0.215579	CCNA_02457		Nitropropane dioxygenase/trans-enoyl-CoA reductase family protein
A0A0H3CA02	1.212	0.299237	CCNA_02523		Uncharacterized protein
A0A0H3C5G9	1.21138	0.283705	CCNA_00466		Glycosyltransferase
A0A0H3CEU9	1.2096	0.206635	CCNA_03412		NAD(P) transhydrogenase subunit beta
A0A0H3C707	1.20252	0.156022	CCNA_01303		DUF2807 domain-containing protein
A0A0H3C8D8	1.20213	0.284379	CCNA_02171		Nucleoside permease nupC
A0A0H3C6C5	1.19961	0.208525	CCNA_00252	pbpX	Penicillin-insensitive transglycosylase
A0A0H3CEE2	1.19774	0.277014	CCNA_03242		Succinic semialdehyde dehydrogenase
A0A0H3CC96	1.19621	0.233947	CCNA_03424	tacA	AAA-family response regulator tacA
B8H3C9	1.19333	0.389186	CCNA_03201	purA	Adenylosuccinate synthetase
B8GW20	1.18719	0.265598	CCNA_03858	secB	Protein-export protein SecB
B8GXQ0	1.17676	0.435496	CCNA_00159	gyrB	DNA gyrase subunit B
B8GVL8	1.17644	0.246292	CCNA_01723	panB	3-methyl-2-oxobutanoate hydroxymethyltransferase
A0A0H3CBQ1	1.169	0.113913	CCNA_03202		Lipid A 3-O-deacylase PagL
A0A0H3CCZ0	1.16739	0.209044	CCNA_03315		Molybdopterin molybdenumtransferase
A0A0H3CAA2	1.15842	0.338182	CCNA_01776	rnd	Ribonuclease D
A0A0H3C8U8	1.15655	0.481213	CCNA_02051		Imidazolonepropionase related amidohydrolase
A0A0H3C8M0	1.15311	0.574487	CCNA_02258	lipB	Octanoyltransferase
A0A0H3C8F1	1.15116	0.430383	CCNA_01019		Beta-glucosidase
A0A0H3CA93	1.15087	0.190525	CCNA_02626	ddl	D-alanine--D-alanine ligase
A0A0H3C8S9	1.1484	0.149827	CCNA_02327		Transport permease protein
A0A0H3C3X1	1.14655	0.229908	CCNA_00162		Beta-barrel porin type 2
A0A0H3CE81	1.14587	0.184291	CCNA_03755	rfaE	Bifunctional protein HldE
B8H551	1.14513	0.139343	CCNA_01438	ctaA	Heme A synthase
A0A0H3C8A2	1.14437	0.552207	CCNA_01559		2-deoxy-D-gluconate 3-dehydrogenase
B8GXK7	1.1386	0.234214	CCNA_00116	glmM	Phosphoglucosamine mutase
A0A0H3C8N6	1.13413	0.275157	CCNA_01109		Conserved hypothetical cytosolic protein
A0A0H3C421	1.1232	0.212727	CCNA_00214		TonB-dependent receptor
A0A0H3CBV5	1.12179	0.116463	CCNA_02354		Phosphohydrolase, MutT/nudix family protein
A0A0H3C8J1	1.12001	0.47937	CCNA_01059	rsaA	S-layer protein rsaA
A0A0H3C765	1.11984	0.165683	CCNA_01038		Glyoxalase family protein
B8GWR1	1.11497	0.120641	CCNA_01988	lpxA	Acyl-[acyl-carrier-protein]--UDP-N-acetylglucosamine O-acyltransferase
A0A0H3C808	1.109	0.502006	CCNA_02027	nuoE	NADH-quinone oxidoreductase chain E
A0A0H3C9X5	1.10809	0.197432	CCNA_02245		DnaJ domain protein
A0A0H3C8F5	1.09928	0.363117	CCNA_01637	parC	DNA topoisomerase 4 subunit A
A0A0H3C4A4	1.09432	0.175517	CCNA_00324		ExbD-family protein
B8H554	1.09261	0.339631	CCNA_01441	rpsI	30S ribosomal protein S9
A0A0H3CBT9	1.08919	0.296482	CCNA_02912		Prolyl 4-hydroxylase, alpha subunit
A0A0H3C8S1	1.08317	0.509618	CCNA_01155		TonB-dependent outer membrane receptor
A0A0H3C9C3	1.08144	0.19394	CCNA_02244		Aminotransferase class I family protein
A0A0H3C5W4	1.0814	0.179185	CCNA_00076		Uncharacterized protein
A0A0H3C3W1	1.07739	0.157569	CCNA_00146		Glutathione S-transferase
A0A0H3CCD7	1.07364	0.32878	CCNA_03144	dnaG	DNA primase
A0A0H3CB73	1.07288	0.128883	CCNA_03260		6-carboxy-5,6,7,8-tetrahydropterin synthase
A0A0H3C924	1.06668	0.244464	CCNA_01775	purM	Phosphoribosylformylglycinamidine cyclo-ligase
A0A0H3CC36	1.06125	0.283222	CCNA_03040	cpaC	Outer membrane pilus secretion channel CpaC
A0A0H3C996	1.05953	0.329255	CCNA_01396		Tetratricopeptide repeat family protein
A0A0H3C8A0	1.05821	0.210776	CCNA_01524	flbA	FlbA protein
A0A0H3CDT8	1.05733	0.196883	CCNA_03710		Nitrogen regulatory IIA protein
A0A0H3CAM5	1.05727	0.305454	CCNA_02754		L-lysine/L-arginine carboxypeptidase
A0A0H3CE86	1.04926	0.113721	CCNA_03760		PaaI-family thioesterase
A0A0H3C8P5	1.04803	0.373156	CCNA_01982	gltX	Glutamate--tRNA ligase
A0A0H3CCF8	1.04749	0.253513	CCNA_02562	stpA	Stalk cross-band protein StpA
A0A0H3CA40	1.04024	0.133432	CCNA_01714		Spx/MgsR-related protein
B8H0A2	1.03968	0.151459	CCNA_02645	rsmH	Ribosomal RNA small subunit methyltransferase H
A0A0H3CCK6	1.03589	0.216971	CCNA_02617	hisC	Histidinol-phosphate aminotransferase
A0A0H3C7C1	1.03535	0.107639	CCNA_01114	sufE	Cysteine desulfurase subunit SufE
A0A0H3CC71	1.03341	0.214713	CCNA_03041	cpaB	Pilus assembly protein CpaB
A0A0H3C9F6	1.03272	0.135359	CCNA_02069	secF	Protein-export membrane protein SecF
B8GZM2	1.02857	0.238015	CCNA_02546	pleD	Response regulator PleD
A0A0H3CEJ3	1.02645	0.445619	CCNA_01298	tuf	Elongation factor Tu
A0A0H3CEJ3	1.02645	0.445619	CCNA_03303	tuf	Elongation factor Tu
A0A0H3CE75	1.02533	0.174293	CCNA_03838		Gluconate 2-dehydrogenase/glyoxylate reductase/hydroxypyruvate reductase
A0A0H3C704	1.02212	0.312044	CCNA_00507		Cytochrome c1
A0A0H3CBE6	1.02034	0.150724	CCNA_03100		Alkylphosphonate utilization operon protein PhnA
A0A0H3C6A8	1.00876	0.12805	CCNA_01026		Uncharacterized protein
A0A0H3CB41	1.0074	0.123745	CCNA_02630		Uncharacterized protein
A0A0H3CDP7	1.00355	0.17687	CCNA_03666		YnbE-like lipoprotein
A0A0H3C4R2	1.00172	0.213321	CCNA_00221		Uncharacterized protein
A0A0H3CCM9	0.994135	0.217414	CCNA_03609		Outer membrane protein
A0A0H3CEE6	0.99265	0.197945	CCNA_03247		Methyl-accepting chemotaxis protein
A0A0H3CA85	0.991148	0.299401	CCNA_02261		Propionyl-CoA carboxylase
B8GXU1	0.988617	0.131221	CCNA_02183	miaA	tRNA dimethylallyltransferase
A0A0H3CD17	0.985584	0.149103	CCNA_03351	purC	Phosphoribosylaminoimidazole-succinocarboxamide synthase
B8H4R9	0.982955	0.104723	CCNA_03428		UPF0335 protein CCNA_03428
A0A0H3C960	0.982562	0.204718	CCNA_01360	iolA	Malonate-semialdehyde dehydrogenase IolA
A0A0H3C565	0.979221	0.25452	CCNA_00075		3-ketoacyl-CoA thiolase
A0A0H3CDU1	0.971949	0.126226	CCNA_03616		PiuB-related membrane protein
A0A0H3C7P9	0.971253	0.110625	CCNA_01545		NAD(FAD)-utilizing dehydrogenase
A0A0H3C2I0	0.967798	0.123236	CCNA_00004	coaE	Dephospho-CoA kinase
A0A0H3CAK9	0.964668	0.203645	CCNA_03038	cpaE	Pilus assembly ATPase CpaE
B8GVT2	0.962092	0.302913	CCNA_03770	mdh	Malate dehydrogenase
A0A0H3C684	0.961633	0.0985069	CCNA_00998	mucR2	ROS/MUCR transcriptional regulator MucR2
B8H2R9	0.96088	0.18938	CCNA_01008	hutU	Urocanate hydratase
A0A0H3C629	0.958351	0.196961	CCNA_00545		Acetoacetyl-CoA reductase
A0A0H3CAE9	0.955535	0.186853	CCNA_02421	exbB	TonB accessory protein exbB
A0A0H3C3D8	0.955191	0.184158	CCNA_00356		Outer membrane protein
A0A0H3CCL0	0.953616	0.113544	CCNA_03811		LysR-family transcriptional regulator
A0A0H3CCG4	0.953289	0.15645	CCNA_03515		Uncharacterized protein
A0A0H3CAI1	0.950011	0.0880073	CCNA_02378		SIMPL family protein
B8GZ33	0.949337	0.165566	CCNA_00382	ccrMIM	Modification methylase CcrMI
A0A0H3CAB2	0.949055	0.132286	CCNA_02293		Thiol:disulfide interchange protein tlpA
A0A0H3C823	0.948453	0.152827	CCNA_00892	ptsP	Phosphoenolpyruvate--protein phosphotransferase
A0A0H3C4F3	0.943874	0.248812	CCNA_00074		3-hydroxyacyl-CoA dehydrogenase
A0A0H3C7N3	0.936986	0.101598	CCNA_01242		Amino acid permease
A0A0H3CBV6	0.935452	0.106926	CCNA_03239		Putrescine-binding periplasmic protein
B8GX14	0.935152	0.2177	CCNA_02039	clpX	ATP-dependent Clp protease ATP-binding subunit ClpX
A0A0H3C9I1	0.933961	0.235001	CCNA_02098		Molybdopterin-guanine dinucleotide biosynthesis protein A
A0A0H3C9T7	0.931926	0.0952811	CCNA_02712	hfaB	Holdfast attachment protein hfaB
B8GXP6	0.930255	0.30746	CCNA_00155	dnaN	Beta sliding clamp
A0A0H3C8K3	0.927748	0.291765	CCNA_01691		tRNA/rRNA methyltransferase
A0A0H3CCI9	0.92438	0.139058	CCNA_03558	atpC	ATP synthase epsilon chain
A0A0H3CBA8	0.92159	0.187786	CCNA_02698		Inosine-uridine nucleoside N-ribohydrolase
B8GVE1	0.919305	0.135683	CCNA_01646	bioD	ATP-dependent dethiobiotin synthetase BioD
A0A0H3C7F7	0.911824	0.188558	CCNA_00637		Tetratricopeptide repeat family protein
A0A0H3C5T4	0.911492	0.0768583	CCNA_00407		Acetyltransferase
A0A0H3C5C9	0.910655	0.0704326	CCNA_00189		Zinc-finger domain protein
A0A0H3C7Y4	0.910059	0.177049	CCNA_01380	popZ	Pole-organizing protein popZ
A0A0H3C8K5	0.907264	0.21883	CCNA_02243	crbA	D-alanyl-D-alanine serine-type carboxypeptidase CrbA
B8H080	0.903692	0.220348	CCNA_02623	ftsZ	Cell division protein FtsZ
A0A0H3C8E4	0.903342	0.118502	CCNA_01877		Acyl-CoA thioesterase II
A0A0H3C5F7	0.901991	0.128807	CCNA_01060	rsaD	Type I protein secretion ATP-binding protein RsaD
A0A0H3C495	0.899462	0.168731	CCNA_00311		Zn-dependent protease family protein
A0A0H3CDE9	0.897588	0.159923	CCNA_02913		Uncharacterized protein
A0A0H3CAG9	0.896612	0.133311	CCNA_02686		N-carbamoyl-L-amino acid hydrolase
A0A0H3CEE0	0.896143	0.151811	CCNA_03793	ftsY	Signal recognition particle receptor FtsY
B8H510	0.889111	0.126775	CCNA_01397	ispE	4-diphosphocytidyl-2-C-methyl-D-erythritol kinase
A0A0H3C672	0.886979	0.136136	CCNA_00611		Beta-lactamase
B8GW33	0.875034	0.140295	CCNA_03871	mnmG	tRNA uridine 5-carboxymethylaminomethyl modification enzyme MnmG
B8H5S2	0.87365	0.152785	CCNA_01525	flbT	Probable flagellum biosynthesis repressor protein FlbT
A0A0H3CDR6	0.871121	0.114986	CCNA_03032		Leucyl aminopeptidase
A0A0H3C3T5	0.869373	0.196499	CCNA_00117	glmS	Glutamine--fructose-6-phosphate aminotransferase [isomerizing]
A0A0H3C895	0.86637	0.212214	CCNA_00970		Long-chain-fatty-acid--CoA ligase
A0A0H3C5J2	0.866078	0.102698	CCNA_00267		NAD(+) diphosphatase
A0A0H3C475	0.864577	0.154391	CCNA_00288		ABC-type sulfate transport system, periplasmic component
A0A0H3CA80	0.862696	0.126681	CCNA_02256		Magnesium transporter MgtE
A0A0H3CDW7	0.860068	0.0775023	CCNA_03644	sdhC	Succinate dehydrogenase cytochrome b556 subunit
A0A0H3C4C7	0.859785	0.1192	CCNA_00357		Secretory tripeptidyl aminopeptidase
B8H053	0.858965	0.194561	CCNA_02596	rpsD	30S ribosomal protein S4
A0A0H3C5W3	0.858854	0.18819	CCNA_00909		Uncharacterized protein
A0A0H3C6Q9	0.854622	0.107773	CCNA_01489	abfA	Alpha-L-arabinofuranosidase
A0A0H3C804	0.851945	0.202908	CCNA_01404	glyS	Glycine--tRNA ligase beta subunit
B8GYT0	0.851887	0.162256	CCNA_02388	rpiA	Ribose-5-phosphate isomerase A
B8GZS3	0.851573	0.117948	CCNA_00492	cysS	Cysteine--tRNA ligase
A0A0H3CBW6	0.850072	0.17178	CCNA_02364		Methyl-accepting chemotaxis protein
A0A0H3C5Q8	0.850065	0.12024	CCNA_00374		ATP synthase protein I
A0A0H3CBU4	0.849311	0.0944103	CCNA_02917		AAA-family ATPase
A0A0H3CCB8	0.8449	0.0913637	CCNA_03120		Chemotaxis protein cheW
A0A0H3C2P3	0.841542	0.205735	CCNA_00083		Phosphoglucomutase/phosphomannomutase
A0A0H3C6A7	0.835922	0.165658	CCNA_01351		Two-component response regulator protein
A0A0H3C5Z6	0.830519	0.108279	CCNA_00934		DUF4440 domain-containing protein
A0A0H3CAM6	0.82991	0.102765	CCNA_02434		Uncharacterized protein
A0A0H3C858	0.828521	0.154119	CCNA_01752		YicC-family protein
A0A0H3C6Y7	0.824186	0.10114	CCNA_00483		Zn-dependent hydrolase, glyoxalase II family
A0A0H3C5F5	0.823519	0.127967	CCNA_00738		DegQ-family trypsin-like serine prototease
A0A0H3C693	0.822369	0.156021	CCNA_00217		Thiol:disulfide interchange protein DsbD
A0A0H3CA70	0.820969	0.163705	CCNA_02246	mipZ	Division plane positioning ATPase MipZ
B8GWZ0	0.8197	0.208548	CCNA_00033	pnp	Polyribonucleotide nucleotidyltransferase
A0A0H3C7U0	0.818939	0.148377	CCNA_01596	uvrD	DNA helicase
A0A0H3C4W8	0.818588	0.246965	CCNA_00537	rpoC	DNA-directed RNA polymerase subunit beta'
A0A0H3C517	0.817335	0.113023	CCNA_00326		Vegetatible incompatibility protein HET-E-1
A0A0H3CD68	0.808383	0.217244	CCNA_03780		Conserved hypothetical secreted protein
A0A0H3CBQ7	0.808146	0.292174	CCNA_02895		TonB-dependent receptor
A0A0H3C5E9	0.80677	0.163211	CCNA_00442	cheAI	Histidine kinase
A0A0H3C903	0.796848	0.0937566	CCNA_02409		Histidine kinase
A0A0H3CC48	0.79422	0.12167	CCNA_03651	addB	ATP-dependent nuclease subunit B AddB
A0A0H3C8R0	0.792781	0.130111	CCNA_02006		Lipoprotein releasing system ATP-binding protein lolD
A0A0H3CAS2	0.790581	0.212481	CCNA_02537	rnr	Ribonuclease R
A0A0H3CCB7	0.78994	0.135008	CCNA_03731		D,D-heptose 1,7-bisphosphate phosphatase
A0A0H3IXN5	0.781098	0.113997	CCNA_03938		Uncharacterized protein
A0A0H3C9J4	0.780853	0.128227	CCNA_02328	gcrA	Cell cycle regulatory protein GcrA
A0A0H3C9C4	0.7795	0.191779	CCNA_01429		Ubiquinol-cytochrome C reductase chaperone
A0A0H3C5Q1	0.778559	0.227906	CCNA_00846	putA	Bifunctional protein PutA
A0A0H3C5S0	0.778388	0.161988	CCNA_00565		Glutathione hydrolase proenzyme
A0A0H3CCZ2	0.772582	0.15583	CCNA_03323		Phosphoserine transaminase
A0A0H3C9C5	0.770966	0.147491	CCNA_02029	nuoD	NADH-quinone oxidoreductase subunit D
A0A0H3CBN1	0.766404	0.157204	CCNA_02839	glnE	Bifunctional glutamine synthetase adenylyltransferase/adenylyl-removing enzyme
A0A0H3CCR6	0.765367	0.120932	CCNA_03652	addA	DNA helicase
A0A0H3C480	0.764764	0.135184	CCNA_00293	pstA	Phosphate transport system permease protein PstA
A0A0H3C3S4	0.763202	0.109424	CCNA_00456		N-acetyl-beta-glucosaminidase
B8GW15	0.75726	0.13899	CCNA_03853	hisF	Imidazole glycerol phosphate synthase subunit HisF
A0A0H3C4T8	0.755689	0.0723107	CCNA_00250		Poly(3-hydroxyalkanoate) depolymerase
B8H660	0.755613	0.137159	CCNA_03656	accD	Acetyl-coenzyme A carboxylase carboxyl transferase subunit beta
A0A0H3C4N5	0.749425	0.0988302	CCNA_00817		L-sorbosone dehydrogenase
A0A0H3C9Q5	0.746409	0.138618	CCNA_02415		Xre-family transcriptional regulator
A0A0H3C9K8	0.746405	0.173292	CCNA_02641	murF	UDP-N-acetylmuramoyl-tripeptide--D-alanyl-D-alanine ligase
A0A0H3C7P6	0.74268	0.135001	CCNA_00747	tipF	Cyclic-di-GMP phosphodiesterase, flagellum assembly factor TipF
A0A0H3CFM6	0.741042	0.135591	CCNA_03683		Maleylpyruvate isomerase
A0A0H3C6E1	0.739963	0.131082	CCNA_01061	rsaE	Membrane fusion protein (MFP) family protein
A0A0H3CE40	0.739767	0.119832	CCNA_03716		LptC-related lipopolysaccharide assembly protein
A0A0H3C685	0.739149	0.128907	CCNA_00766		Corrinoid adenosyltransferase
A0A0H3C686	0.737764	0.133454	CCNA_01319	rpsN	30S ribosomal protein S14
A0A0H3CCY2	0.737005	0.16929	CCNA_03721	gltD	Glutamate synthase (NADPH) small chain GltD
A0A0H3C7I9	0.735072	0.132369	CCNA_01190		Uncharacterized protein
A0A0H3C4C1	0.733785	0.164246	CCNA_00669		Glycosyltransferase family 99 protein WbsX
A0A0H3CBY3	0.732292	0.0915683	CCNA_02385		Phospho-2-dehydro-3-deoxyheptonate aldolase
A0A0H3CA16	0.729828	0.131905	CCNA_02287		TetR-family transcriptional regulator
A0A0H3C975	0.723564	0.116911	CCNA_01971		Parvulin-like PPIase
A0A0H3C5B6	0.723552	0.120191	CCNA_00164		O-antigen polymerase
A0A0H3CCZ1	0.720571	0.159371	CCNA_03732		N-acyl-D-glucosamine 2-epimerase
A0A0H3C753	0.720207	0.101196	CCNA_01018		D-galactose 1-dehydrogenase
A0A0H3C548	0.717633	0.085279	CCNA_00363		Acid phosphatase
A0A0H3C8H2	0.717143	0.0980362	CCNA_02208	thyA	Thymidylate synthase
A0A0H3CAC6	0.715027	0.0887368	CCNA_02936		Glutathione S-transferase
B8GY65	0.711801	0.0944612	CCNA_00195	leuD	3-isopropylmalate dehydratase small subunit
A0A0H3CC26	0.711785	0.110961	CCNA_03030		Cytochrome c2
A0A0H3C4B5	0.708412	0.164546	CCNA_00342	sucA	Alpha-ketoglutarate dehydrogenase
A0A0H3CAU7	0.706704	0.0921324	CCNA_02842		Histidine kinase
B8GW27	0.703613	0.156144	CCNA_03865	leuS	Leucine--tRNA ligase
A0A0H3C8Y4	0.700392	0.129513	CCNA_01759		Parvulin-like PPIase
B8H4J9	0.697701	0.141792	CCNA_03359	pgk	Phosphoglycerate kinase
A0A0H3C6X2	0.696838	0.101227	CCNA_00999	mopJ	PAS-family motility and cell cycle regulatory protein MopJ
A0A0H3CAH4	0.693426	0.0920771	CCNA_02691		TetR-family transcriptional regulator
A0A0H3CA44	0.693301	0.116171	CCNA_02569		Glutathione S-transferase
A0A0H3C992	0.687991	0.131017	CCNA_01991		OmpH-like outer membrane protein
A0A0H3C6P8	0.687195	0.118788	CCNA_00863	xylC	Xylonolactonase xylC
B8GXM4	0.686555	0.10535	CCNA_00133	rlmN	Dual-specificity RNA methyltransferase RlmN
A0A0H3CB63	0.682174	0.124164	CCNA_02662		M28-family zinc peptidase
A0A0H3CA31	0.681244	0.111055	CCNA_01704		Cytochrome c
B8H209	0.680947	0.113289	CCNA_00883	ubiG	Ubiquinone biosynthesis O-methyltransferase
B8GW30	0.680347	0.102508	CCNA_03868	parB	Chromosome-partitioning protein ParB
A0A0H3C527	0.680327	0.173541	CCNA_00010	dnaK	Chaperone protein DnaK
A0A0H3CG88	0.680168	0.186186	CCNA_03876	rho	Transcription termination factor Rho
A0A0H3C6V0	0.677259	0.0832081	CCNA_01229		2-hydroxychromene-2-carboxylate isomerase
A0A0H3C4G9	0.67593	0.135854	CCNA_00395		Feruloyl-CoA synthetase
A0A0H3CB77	0.669715	0.104867	CCNA_03024	ilvE	Branched-chain-amino-acid aminotransferase
B8H4E3	0.669492	0.0927499	CCNA_01315	rpsQ	30S ribosomal protein S17
A0A0H3C5R6	0.668854	0.100493	CCNA_01162		Beta-D-glucoside glucohydrolase
A0A0H3C5R1	0.664292	0.111658	CCNA_01156		Sulfotransferase family protein
B8H091	0.663101	0.135793	CCNA_02634	murG	UDP-N-acetylglucosamine--N-acetylmuramyl-(pentapeptide) pyrophosphoryl-undecaprenol N-acetylglucosamine transferase
A0A0H3CF49	0.661346	0.0843536	CCNA_03513	coxC	Cytochrome aa3 subunit 3
A0A0H3C745	0.659858	0.110117	CCNA_01367		Nicotinate-nucleotide--dimethylbenzimidazole phosphoribosyltransferase
A0A0H3C9Z9	0.659275	0.134712	CCNA_02271	stpD	Stalk cross-band protein StpD
A0A0H3C5Y5	0.655119	0.104887	CCNA_00472	gmd	GDP-mannose 4,6-dehydratase
A0A0H3CAF0	0.654391	0.0662643	CCNA_02964		Thioredoxin reductase
A0A0H3C5X2	0.654143	0.0801087	CCNA_00449	cleA	Single domain receiver protein CleA
A0A0H3C6V4	0.64987	0.0973877	CCNA_01235		AcrR-family transcriptional regulator
A0A0H3CAV0	0.64975	0.0694918	CCNA_02512	hfsB	Polysaccharide autokinase-related protein hfsB
A0A0H3C884	0.647841	0.107267	CCNA_01783	hdaA	Chromosome replication regulator protein HdaA
A0A0H3C5L8	0.646503	0.099294	CCNA_00313		Peptidase, M14 family
A0A0H3CAG0	0.64079	0.10023	CCNA_02980	kynA	Tryptophan 2,3-dioxygenase
A0A0H3CCD1	0.635001	0.0718391	CCNA_03138	katG	Catalase-peroxidase
A0A0H3C3R5	0.628373	0.141271	CCNA_00445	cheB	Protein-glutamate methylesterase/protein-glutamine glutaminase
A0A0H3C7X4	0.628035	0.128755	CCNA_01986	lpxB	Lipid-A-disaccharide synthase
A0A0H3C569	0.627328	0.0946134	CCNA_00982	mucR1	ROS/MUCR transcriptional regulator MucR1
A0A0H3C637	0.626073	0.0819311	CCNA_00555	glnC	Nitrogen regulatory protein P-II
A0A0H3C4K3	0.62556	0.0909569	CCNA_00141		Tetratricopeptide repeat family protein
A0A0H3CF07	0.625268	0.123474	CCNA_03467		Zinc-dependent metalloprotease, MMP subfamily 2
B8H0P4	0.624741	0.096899	CCNA_00678	rplK	50S ribosomal protein L11
B8GXP3	0.623053	0.0686461	CCNA_00152	hrcA	Heat-inducible transcription repressor HrcA
A0A0H3C7U6	0.616939	0.113364	CCNA_01601		Uncharacterized protein
B8GWP9	0.615868	0.113107	CCNA_01976	trpC	Indole-3-glycerol phosphate synthase
A0A0H3CE63	0.615535	0.111304	CCNA_03819	ftsK	DNA translocase FtsK
A0A0H3C832	0.613565	0.121902	CCNA_01434		MerR-family transcriptional regulator
A0A0H3CEX3	0.613477	0.104558	CCNA_03435		Peptidoglycan binding domain/FecR protein
A0A0H3C9Y4	0.612829	0.0710425	CCNA_02255	spmX	Lysozyme
A0A0H3C934	0.610091	0.101351	CCNA_02448		Uncharacterized protein
A0A0H3C8X0	0.608534	0.0839362	CCNA_01212		dATP pyrophosphohydrolase
A0A0H3CA67	0.608397	0.0972703	CCNA_02335		Inositol monophosphatase family protein
A0A0H3C9S6	0.60718	0.103122	CCNA_02194	fumC	Fumarate hydratase class II
A0A0H3C7Y3	0.605803	0.085978	CCNA_01447		Homoserine dehydrogenase
A0A0H3C932	0.602286	0.0968267	CCNA_01919		FrnE protein
A0A0H3CBH5	0.600701	0.0902962	CCNA_03397		Conserved coiled-coil domain protein
A0A0H3CB81	0.598689	0.093666	CCNA_03278		Aminobutyraldehyde dehydrogenase
A0A0H3CB71	0.596429	0.0963354	CCNA_03014		Uncharacterized protein
B8H4V4	0.595869	0.138282	CCNA_03463	gcvPA	Probable glycine dehydrogenase (decarboxylating) subunit 1
A0A0H3CA87	0.591213	0.113826	CCNA_02619		Stomatin/prohibitin-related protein
B8H0R5	0.58861	0.109631	CCNA_00699	rpmB	50S ribosomal protein L28
A0A0H3C612	0.58732	0.0775476	CCNA_01228		Pyrazinamidase/nicotinamidase
A0A0H3C3R6	0.584153	0.0797275	CCNA_00094	hfsJ	WecG/TagA-family glycosyltransferase HfsJ
A0A0H3CB99	0.582182	0.0659616	CCNA_02688		Chitooligosaccharide deacetylase
B8H4W6	0.58137	0.0889358	CCNA_03475	thrB	Homoserine kinase
A0A0H3CDR9	0.580095	0.102792	CCNA_03686		Alpha2 macroglobulin domain-containing extracellular protein
A0A0H3C716	0.57645	0.0666753	CCNA_00527		Uncharacterized protein
A0A0H3C7F9	0.576158	0.11191	CCNA_01479		Tetratricopeptide repeat family protein
B8H4E2	0.574294	0.0800542	CCNA_01314	rpmC	50S ribosomal protein L29
A0A0H3CDA5	0.572217	0.0769345	CCNA_03444		TonB-dependent receptor
A0A0H3C8B2	0.572187	0.103182	CCNA_02135	pgl	6-phosphogluconolactonase
A0A0H3C7P7	0.57126	0.0785938	CCNA_01353		Myo-inositol-hexaphosphate 3-phosphohydrolase
B8GXW2	0.568858	0.0871859	CCNA_02204	ilvC	Ketol-acid reductoisomerase (NADP(+))
A0A0H3C710	0.567297	0.0941212	CCNA_01326	secY	Protein translocase subunit SecY
A0A0H3C7H1	0.545401	0.100003	CCNA_01814		Histidine kinase
A0A0H3CEI3	0.543533	0.0821722	CCNA_03293	fadJ	3-hydroxyacyl-CoA dehydrogenase
A0A0H3CAJ9	0.542284	0.10473	CCNA_02402		Methyl-accepting chemotaxis protein
A0A0H3C7I7	0.54143	0.0780104	CCNA_00668		Capsular polysaccharide biosynthesis protein
A0A0H3C689	0.541205	0.0698675	CCNA_00212		N-carbamoylputrescine amidase
A0A0H3C6G8	0.533031	0.0971034	CCNA_01412		Acyl-CoA dehydrogenase, short-chain specific
A0A0H3C369	0.532955	0.0753509	CCNA_00264		C4-dicarboxylate transport protein
A0A0H3CAR6	0.532282	0.112303	CCNA_01954	rne	Ribonuclease E
A0A0H3C4U9	0.532053	0.0990987	CCNA_00261		Ribonucleoside-diphosphate reductase subunit beta
A0A0H3CCT8	0.529491	0.0963799	CCNA_03680		Aminopeptidase N
A0A0H3C7X7	0.528776	0.103628	CCNA_00839		Glucan 1,4-beta-glucosidase
A0A0H3CBW4	0.527577	0.110131	CCNA_03249		TonB-dependent receptor
A0A0H3C835	0.52615	0.0871533	CCNA_02062		DNA repair protein RecN
B8H173	0.525634	0.096442	CCNA_00731	mutL	DNA mismatch repair protein MutL
A0A0H3C5S3	0.524876	0.0877156	CCNA_00023		Putative periplasmic protein
A0A0H3C7U2	0.524282	0.0844311	CCNA_00796	fixL	Histidine kinase
A0A0H3C4Q2	0.522922	0.121239	CCNA_00210		TonB-dependent receptor
A0A0H3CC80	0.518465	0.0670942	CCNA_03080	parD4	Antitoxin protein parD4
B8GYE3	0.516439	0.0727756	CCNA_00273	def	Peptide deformylase
A0A0H3CBQ6	0.515462	0.102281	CCNA_03207		Uncharacterized protein
A0A0H3CDJ3	0.513482	0.0806537	CCNA_02957		ArsR-family transcriptional regulator
A0A0H3C4Z2	0.509476	0.105201	CCNA_00933		M28 Zn-Peptidase
A0A0H3CCA7	0.507281	0.0856082	CCNA_03718		NADH-ubiquinone oxidoreductase subunit
A0A0H3CF54	0.505622	0.091809	CCNA_03518	coxB	Cytochrome c oxidase subunit 2
A0A0H3C7U8	0.502305	0.100243	CCNA_01400	glnK	Nitrogen regulatory protein P-II
B8GVS9	0.496205	0.107737	CCNA_03767	rpsP	30S ribosomal protein S16
A0A0H3C8K1	0.493849	0.0892722	CCNA_01629		Signal peptidase I
B8H3X3	0.48909	0.0879313	CCNA_03262	queC	7-cyano-7-deazaguanine synthase
A0A0H3C6M5	0.486732	0.0693029	CCNA_00360		Alpha/beta hydrolase superfamily protein
B8H4D6	0.48539	0.0913506	CCNA_01308	rplW	50S ribosomal protein L23
B8H3W7	0.481609	0.0886821	CCNA_03256	aroC	Chorismate synthase
B8GZV1	0.48133	0.0848506	CCNA_00520	prs	Ribose-phosphate pyrophosphokinase
A0A0H3C9U4	0.480715	0.0882201	CCNA_02459		Methylmalonyl-CoA mutase alpha subunit
B8GX04	0.480249	0.0746797	CCNA_00047	trmB	tRNA (guanine-N(7)-)-methyltransferase
B8H661	0.47966	0.102607	CCNA_03657	trpA	Tryptophan synthase alpha chain
A0A0H3C3M7	0.479256	0.100603	CCNA_00043	nusA	Transcription termination/antitermination protein NusA
A0A0H3C7V8	0.478404	0.0856871	CCNA_01969	aspS	Aspartate--tRNA(Asp/Asn) ligase
A0A0H3C7A1	0.476151	0.0666773	CCNA_01083		HATPase superfamily protein
A0A0H3C9Q9	0.47343	0.116668	CCNA_02075	dipM	Cell division protein DipM
A0A0H3CCF5	0.470657	0.0969186	CCNA_03504		Acyl-CoA dehydrogenase
B8GXM1	0.469619	0.0821738	CCNA_00130	kup	Probable potassium transport system protein kup
A0A0H3C404	0.459502	0.0824051	CCNA_00199	cpaL	TadG/vWA-family protein CpaL
A0A0H3C529	0.458309	0.0938964	CCNA_00343	sucB	Dihydrolipoyllysine-residue succinyltransferase component of 2-oxoglutarate dehydrogenase complex
A0A0H3CCV1	0.458302	0.111398	CCNA_03338	tolB	Tol-Pal system protein TolB
A0A0H3C388	0.453756	0.0782091	CCNA_00299	purD	Phosphoribosylamine--glycine ligase
A0A0H3C9J0	0.453298	0.0964155	CCNA_02612	alaS	Alanine--tRNA ligase
A0A0H3C6X0	0.443455	0.101091	CCNA_00974		OAR protein
A0A0H3C912	0.440605	0.0752306	CCNA_02419	tonB1	TonB1 protein
A0A0H3CE84	0.439236	0.110521	CCNA_03205		M28-family zinc peptidase
A0A0H3CA75	0.436774	0.0792111	CCNA_02251		Methylglutaconyl-CoA hydratase
A0A0H3CA89	0.436019	0.0835583	CCNA_02357		Methylmalonic acid semialdehyde dehydrogenase
A0A0H3CBI4	0.431993	0.0626495	CCNA_03407		Sodium export permease protein
A0A0H3C7D4	0.431926	0.0680513	CCNA_00612		L-asparaginase
B8GXC6	0.431393	0.0705709	CCNA_02151	xseB	Exodeoxyribonuclease 7 small subunit
A0A0H3C7I0	0.430987	0.0895739	CCNA_01826		Vitamin B12 receptor
A0A0H3CDJ7	0.425788	0.0855058	CCNA_03610		Methyltransferase
A0A0H3C6Q2	0.425048	0.0752345	CCNA_00388		Esterase lipase Family protein
A0A0H3CDP4	0.42495	0.10331	CCNA_03560	atpD	ATP synthase subunit beta
A0A0H3C9P6	0.423681	0.0853779	CCNA_02059		Pseudouridine synthase
A0A0H3C5T6	0.423436	0.0783642	CCNA_00878		ATP-dependent RNA helicase
A0A0H3CBP2	0.421542	0.0790022	CCNA_02850		Cytochrome c-type biogenesis protein ccmI
B8GXJ5	0.420768	0.0815491	CCNA_00104	pyrF	Orotidine 5'-phosphate decarboxylase
A0A0H3CEF5	0.420272	0.0687135	CCNA_03259		Mannose-6-phosphate isomerase
B8H5A9	0.419466	0.0879359	CCNA_01496	kdsA	2-dehydro-3-deoxyphosphooctonate aldolase
A0A0H3CD06	0.419453	0.0645442	CCNA_03339	tolA	TolA protein
A0A0H3CCK4	0.419334	0.0895208	CCNA_03801		Prolyl endopeptidase family
A0A0H3CBR5	0.416886	0.0710715	CCNA_02304		Uncharacterized protein
A0A0H3C709	0.416586	0.0825644	CCNA_00512	ychF	Ribosome-binding ATPase YchF
A0A0H3C8W8	0.416495	0.0641533	CCNA_02370	malA	TonB-dependent maltose outer membrane transporter malA
A0A0H3C5N1	0.414129	0.0882329	CCNA_00338		TonB-dependent receptor
A0A0H3CA74	0.412913	0.0897403	CCNA_02340		Methyltransferase
A0A0H3CCI6	0.41136	0.0809566	CCNA_03161	xylR	Transcriptional regulator xylR
A0A0H3CA30	0.410308	0.0697275	CCNA_02302		1-acyl-sn-glycerol-3-phosphate acyltransferase
A0A0H3C9K1	0.409896	0.082886	CCNA_01979	lexA	LexA repressor
A0A0H3CC62	0.409075	0.0701636	CCNA_03381		Glycerophosphoryl diester phosphodiesterase
A0A0H3C6N6	0.408487	0.092356	CCNA_00370	atpF	ATP synthase subunit b
A0A0H3CAQ7	0.403867	0.0730279	CCNA_02467	pssZ	Polyisoprenylphosphate hexose-1-phosphotransferase pssZ
B8H2S2	0.403441	0.0723106	CCNA_01011	hutI	Imidazolonepropionase
A0A0H3C7R8	0.403227	0.0690829	CCNA_01927		Enoyl-CoA hydratase
B8H085	0.402315	0.0804004	CCNA_02628	murB	UDP-N-acetylenolpyruvoylglucosamine reductase
A0A0H3C4V1	0.401625	0.0618205	CCNA_00509		Phosphoglycerate mutase family
A0A0H3C744	0.399584	0.0742316	CCNA_00562		DHOdehase
A0A0H3C8A9	0.399323	0.0675418	CCNA_01832		Beta-glucosidase
A0A0H3CAR0	0.397651	0.0737537	CCNA_02472		Cobalt-zinc-cadmium resistance protein czcB
A0A0H3CAS8	0.397588	0.0750658	CCNA_01968		Pentapeptide repeats containing protein
A0A0H3C9E0	0.396538	0.0852141	CCNA_02052	parE	DNA topoisomerase 4 subunit B
B8H4F8	0.395993	0.0942086	CCNA_01330	rpoA	DNA-directed RNA polymerase subunit alpha
B8GWS0	0.391919	0.0697367	CCNA_01997	frr	Ribosome-recycling factor
A0A0H3C5L3	0.391579	0.0764728	CCNA_00302		Imidazolonepropionase-related amidohydrolase
A0A0H3CBJ4	0.391389	0.0847303	CCNA_03149		Beta-glucosidase/beta-xylosidase
B8H1A0	0.390763	0.0703655	CCNA_00758	efp	Elongation factor P
A0A0H3CC70	0.388332	0.0899433	CCNA_02473		Cobalt-zinc-cadmium resistance protein czcA
B8GX17	0.386522	0.0843989	CCNA_02042	tig	Trigger factor
A0A0H3C4Q4	0.383247	0.0630479	CCNA_00457		Phosphoenolpyruvate--protein phosphotransferase
A0A0H3C9H0	0.382361	0.0578836	CCNA_01935		FeS assembly SUF system protein
A0A0H3C950	0.381922	0.0769987	CCNA_01800		Pyruvate dehydrogenase E1 component subunit beta
A0A0H3CBJ5	0.377476	0.0872432	CCNA_02237		Xaa-pro dipeptidyl-peptidase
A0A0H3C809	0.375451	0.0832666	CCNA_01409		Delta-aminolevulinic acid dehydratase
B8H5I2	0.374666	0.0840727	CCNA_03562	atpA	ATP synthase subunit alpha
A0A0H3CDB9	0.373593	0.0701719	CCNA_03531		Carboxypeptidase S1
A0A0H3C696	0.373467	0.0758037	CCNA_01341		Periplasmic serine endoprotease DegP-like
B8H363	0.372996	0.0706979	CCNA_03135	fliI	Flagellum-specific ATP synthase
A0A0H3CB64	0.368765	0.062727	CCNA_03003		Two component sensor histidine kinase
A0A0H3CB87	0.366402	0.0656888	CCNA_03039	cpaD	Pilus assembly protein CpaD
A0A0H3C6X4	0.366309	0.0694361	CCNA_01543		Chaperone protein dnaK
A0A0H3CB22	0.365724	0.0569358	CCNA_03216		Uncharacterized protein
A0A0H3C6R7	0.364938	0.0774112	CCNA_00950	fliF	Flagellar M-ring protein
B8H5Y7	0.364176	0.0773406	CCNA_01590	ligA	DNA ligase
A0A0H3CA79	0.363587	0.071328	CCNA_02346		Arabinose-5-phosphate isomerase
B8GWP8	0.362392	0.0665119	CCNA_01975	trpD	Anthranilate phosphoribosyltransferase
A0A0H3C6D1	0.360861	0.0781436	CCNA_00257	ahcY	Adenosylhomocysteinase
A0A0H3C7A0	0.360655	0.0673991	CCNA_01727		Methyl-accepting chemotaxis protein
A0A0H3CF65	0.354994	0.057606	CCNA_03528		Ribosomal RNA small subunit methyltransferase E
A0A0H3C2T4	0.352333	0.0630305	CCNA_00121		Uncharacterized protein
A0A0H3CA51	0.350768	0.0747759	CCNA_02846		Periplasmic serine endoprotease DegP-like
A0A0H3C930	0.347486	0.0703323	CCNA_01301		NAD-dependent formate dehydrogenase alpha subunit
A0A0H3CD10	0.344556	0.0595704	CCNA_03748		dTDP-4-dehydrorhamnose 3,5-epimerase
A0A0H3CDD7	0.342175	0.068945	CCNA_02902		Xylan alpha-1,2-glucuronidase
A0A0H3C963	0.340408	0.0688004	CCNA_01817	ntrX	Nitrogen assimilation regulatory protein ntrX
A0A0H3CAW1	0.339896	0.0608105	CCNA_02859		HTH cro/C1-type domain-containing protein
A0A0H3C899	0.33925	0.0887421	CCNA_01552	tipN	Polar localization protein TipN
A0A0H3C698	0.33651	0.0650512	CCNA_00224		TonB-dependent receptor protein
B8GZL9	0.335209	0.0609722	CCNA_02543	rpmG	50S ribosomal protein L33
A0A0H3C4S3	0.334776	0.0682874	CCNA_00233		UDP-N-acetylglucosamine 4,6-dehydratase
A0A0H3CD14	0.333495	0.0650959	CCNA_02758		Uncharacterized protein
A0A0H3CD88	0.332679	0.0750934	CCNA_02845		Two-component response regulator
A0A0H3C7X2	0.330941	0.0693801	CCNA_01432	fabH	3-oxoacyl-[acyl-carrier-protein] synthase 3
B8H2N7	0.330652	0.0810258	CCNA_03090	accA	Acetyl-coenzyme A carboxylase carboxyl transferase subunit alpha
B8GZW7	0.328881	0.0871434	CCNA_00536	rpoB	DNA-directed RNA polymerase subunit beta
A0A0H3C6D9	0.326486	0.0647974	CCNA_01382		Long-chain-fatty-acid--CoA ligase
A0A0H3C6R0	0.326403	0.0664629	CCNA_00398		Uncharacterized protein
B8GZC1	0.326011	0.064212	CCNA_02445	cutC	Copper homeostasis protein CutC
A0A0H3C7G3	0.322669	0.0605904	CCNA_01165		FkbM methyltransferase family protein
A0A0H3ICY6	0.321719	0.0694996	CCNA_03892		HD family metal-dependent phosphohydrolase
A0A0H3CDR5	0.321277	0.0682197	CCNA_03584	chpT	Histidine phosphotransferase ChpT
B8GW31	0.319913	0.0621798	CCNA_03869	parA	Chromosome partitioning protein ParA
A0A0H3C5N5	0.319423	0.0701328	CCNA_00524		Conserved hypothetical cytosolic protein
A0A0H3CD23	0.318738	0.0625137	CCNA_03357		Uncharacterized protein
A0A0H3C5K1	0.318233	0.0736267	CCNA_00505		Ubiquinol-cytochrome c reductase iron-sulfur subunit
A0A0H3CBE4	0.317782	0.0738102	CCNA_02741		Uncharacterized protein
A0A0H3C6K3	0.316887	0.0629715	CCNA_00783	sapA	Secreted protease sapA
A0A0H3CCY9	0.316483	0.0742731	CCNA_03382		Uncharacterized protein
A0A0H3C980	0.313011	0.0700918	CCNA_01978		Methyltransferase
A0A0H3CFH7	0.312885	0.0726504	CCNA_03640		Phenylpropionate dioxygenase ferredoxin reductase subunit
A0A0H3C3R0	0.31171	0.0632218	CCNA_00440		STAS domain protein
A0A0H3C9Q1	0.3116	0.0576523	CCNA_02161		TetR-family transcriptional regulator
B8GXP2	0.31154	0.0701159	CCNA_00151	rph	Ribonuclease PH
B8GXL9	0.309975	0.0760304	CCNA_00128	argG	Argininosuccinate synthase
A0A0H3C9K7	0.309617	0.0664612	CCNA_01509		3-oxoacyl-(Acyl-carrier-protein) synthase III
A0A0H3C9Q4	0.309344	0.0716354	CCNA_02070	secD	Protein translocase subunit SecD
B8GYF5	0.308531	0.0729083	CCNA_00285	argB	Acetylglutamate kinase
B8GYM1	0.30785	0.0734922	CCNA_02329	xseA	Exodeoxyribonuclease 7 large subunit
A0A0H3CB19	0.307515	0.068787	CCNA_02636		Uncharacterized protein
A0A0H3CG21	0.306924	0.0634377	CCNA_03799		Short chain dehydrogenase
A0A0H3C6K4	0.302104	0.0713317	CCNA_01139		Conserved hypothetical cytosolic protein
B8H4M5	0.30192	0.0667031	CCNA_03384	rpmE	50S ribosomal protein L31
A0A0H3C9L0	0.298908	0.0743022	CCNA_01992	bamA	Outer membrane protein assembly factor BamA
A0A0H3CCS8	0.298165	0.0683081	CCNA_03309		Homoserine O-acetyltransferase
A0A0H3CCG0	0.296781	0.0647447	CCNA_03510		Threonine synthase
B8GVZ8	0.296751	0.0600885	CCNA_03836	fabA	3-hydroxydecanoyl-[acyl-carrier-protein] dehydratase
A0A0H3C999	0.296594	0.0597805	CCNA_01856		Ferrichrome-iron receptor
A0A0H3CAT5	0.296396	0.068442	CCNA_00548		Transposase
A0A0H3CAT5	0.296396	0.068442	CCNA_02374		Transposase
A0A0H3CAT5	0.296396	0.068442	CCNA_02771		Transposase
A0A0H3CAT5	0.296396	0.068442	CCNA_02827		Transposase
A0A0H3CCA0	0.296067	0.0645711	CCNA_03432		Aldose 1-epimerase
A0A0H3CC28	0.293927	0.0630632	CCNA_03337	pal	Peptidoglycan-associated protein
A0A0H3C9W5	0.292329	0.0721514	CCNA_02235		SGNH hydrolase family protein
A0A0H3C7Z1	0.290604	0.0581932	CCNA_02011		Methylmalonyl CoA epimerase
A0A0H3CB03	0.289984	0.0657093	CCNA_02614		Fumarylacetoacetase superfamily protein
A0A0H3C578	0.286089	0.0634523	CCNA_00096		L-asparaginase
A0A0H3C4A5	0.285578	0.0721479	CCNA_00658		5-methylcytosine-specific restriction enzyme MRR
A0A0H3C8Q6	0.283102	0.0653185	CCNA_02300	ftsX	Cell division protein FtsX
A0A0H3CC54	0.280866	0.0633996	CCNA_03371		Bacterioferritin
B8GX61	0.280698	0.0570975	CCNA_02086	ftsN	Cell division protein FtsN
B8GYB5	0.279521	0.0657148	CCNA_00245		Putative pterin-4-alpha-carbinolamine dehydratase
B8H1E7	0.279264	0.0647585	CCNA_00805	engB	Probable GTP-binding protein EngB
A0A0H3CB68	0.27678	0.0731725	CCNA_03248		TonB-dependent receptor
A0A0H3C952	0.276646	0.0670698	CCNA_02155		Uncharacterized protein
B8GX11	0.275843	0.0664938	CCNA_02036	hup	DNA-binding protein HU
A0A0H3CCG1	0.275775	0.0613314	CCNA_02567	pleC	Histidine kinase
A0A0H3CD57	0.273126	0.0655079	CCNA_03465	gcvT	Glycine cleavage system T protein
A0A0H3C7A8	0.271293	0.0638638	CCNA_01737		Replicative DNA helicase
A0A0H3C919	0.269018	0.0622952	CCNA_01899		DNA polymerase III, delta' subunit
B8H1Z0	0.266323	0.0608402	CCNA_00864	xylB	D-xylose 1-dehydrogenase
B8GWZ3	0.263739	0.0570087	CCNA_00036	rbfA	Ribosome-binding factor A
A0A0H3CBF4	0.263328	0.0676757	CCNA_02196		Inner membrane protein YccF
A0A0H3C9H2	0.263008	0.055961	CCNA_02590		Aldo-keto reductase family protein
B8H454	0.261168	0.0674926	CCNA_03344	ruvB	Holliday junction ATP-dependent DNA helicase RuvB
B8H2Z7	0.259755	0.0645212	CCNA_01086	lepA	Elongation factor 4
A0A0H3CCK5	0.256702	0.0655325	CCNA_03577	polA	DNA polymerase I
A0A0H3C408	0.256154	0.0633907	CCNA_00557		Endonuclease/exonuclease/phosphatase family protein
A0A0H3C3L7	0.254172	0.0644777	CCNA_00025		Major facilitator superfamily transporter
A0A0H3CA77	0.253576	0.0703907	CCNA_01750		3-oxoacyl-[acyl-carrier-protein] synthase 2
B8GW32	0.253316	0.0640659	CCNA_03870	rsmG	Ribosomal RNA small subunit methyltransferase G
A0A0H3C8E6	0.252995	0.059857	CCNA_01567		Proline iminopeptidase
A0A0H3C5T8	0.250636	0.0704261	CCNA_00041	infB	Translation initiation factor IF-2
A0A0H3C6J5	0.247863	0.0648068	CCNA_01445		Uncharacterized protein
A0A0H3C9W9	0.246272	0.0618806	CCNA_02753		Aminoacyl peptidase
A0A0H3C877	0.245038	0.0623253	CCNA_02113		Aspartate racemase
A0A0H3CB36	0.244455	0.0654089	CCNA_02100		Uncharacterized protein
A0A0H3C437	0.243085	0.0675199	CCNA_00237	chvI	Two-component response regulator chvI
A0A0H3CC45	0.242794	0.0559703	CCNA_03646	zapE	Cell division protein ZapE
A0A0H3C8C7	0.240115	0.0635174	CCNA_00991		Nodulation protein N
A0A0H3C997	0.239706	0.0627598	CCNA_01998	pyrH	Uridylate kinase
A0A0H3C6Y4	0.234579	0.0585708	CCNA_01278		Uncharacterized protein
B8H6A5	0.234517	0.0611988	CCNA_03701	ihfB	Integration host factor subunit beta
A0A0H3C9P7	0.23157	0.0611052	CCNA_02405		ABC membrane transporter, periplasmic component
B8GYE7	0.230347	0.0581644	CCNA_00277	dapE	Succinyl-diaminopimelate desuccinylase
A0A0H3C5Q4	0.229429	0.0630472	CCNA_01144		Cytochrome c oxidase polypeptide II
A0A0H3CA50	0.228463	0.0652368	CCNA_02221		Methionine synthase
B8GX16	0.226545	0.0608526	CCNA_02041	clpP	ATP-dependent Clp protease proteolytic subunit
A0A0H3C731	0.225521	0.0656722	CCNA_01067	rsaFa	Type I secretion outer membrane protein RsaFa
A0A0H3CB54	0.224336	0.0625498	CCNA_03227		TonB-dependent receptor
A0A0H3C915	0.222396	0.0660252	CCNA_02130		Pyruvate kinase
A0A0H3CBK3	0.222379	0.0628165	CCNA_03431		Membrane-bound lytic murein transglycosylase B
B8H5U4	0.221841	0.0657988	CCNA_01547	metG	Methionine--tRNA ligase
A0A0H3C9U3	0.221237	0.0603924	CCNA_01594	prmA	Ribosomal protein L11 methyltransferase
A0A0H3C8V9	0.215779	0.0646823	CCNA_02063	bamD	Outer membrane protein assembly factor BamD
A0A0H3C4P2	0.215293	0.0661249	CCNA_00200		2OG-Fe(II) oxygenase superfamily protein
A0A0H3CAR1	0.213167	0.0634413	CCNA_02525	pyrB	Aspartate carbamoyltransferase
A0A0H3CAZ0	0.210473	0.0589251	CCNA_03184		Acyl-CoA dehydrogenase
A0A0H3C621	0.209591	0.0603194	CCNA_01239		Histidine kinase
A0A0H3C8N5	0.208184	0.0602684	CCNA_01724		Conserved hypothetical membrane protein
A0A0H3CD48	0.208156	0.0616979	CCNA_03453		AcrR-family transcriptional regulator
A0A0H3C4Q9	0.205505	0.0654991	CCNA_00465		UDP-galactopyranose mutase
B8H332	0.2041	0.0592321	CCNA_03104	aroB	3-dehydroquinate synthase
B8GX57	0.203995	0.0554509	CCNA_02082	tatA	Sec-independent protein translocase protein TatA
A0A0H3CCN9	0.20254	0.0634841	CCNA_02658		3-hydroxybutyryl-CoA dehydratase
A0A0H3C8K6	0.201828	0.0609783	CCNA_01638		Beta-lactamase family protein
A0A0H3C6H9	0.198855	0.0593157	CCNA_00869		Site-specific DNA-methyltransferase (adenine-specific)
A0A0H3CAW0	0.196406	0.0633992	CCNA_02575		Uncharacterized protein
B8H4G0	0.195681	0.0623532	CCNA_01332	rplQ	50S ribosomal protein L17
B8H3I7	0.195479	0.0588906	CCNA_01141	recA	Protein RecA
A0A0H3CAV3	0.195007	0.0614611	CCNA_03142	rpoD	RNA polymerase sigma factor RpoD
B8GXH3	0.19402	0.0616688	CCNA_00082	lysS	Lysine--tRNA ligase
A0A0H3C7Y8	0.191654	0.0547947	CCNA_01385		rRNA methylase
B8GWM3	0.189812	0.0619008	CCNA_01950	prfB	Peptide chain release factor 2
A0A0H3CDE5	0.188007	0.0607052	CCNA_03485		Protein QmcA
A0A0H3C9R2	0.187375	0.0629151	CCNA_02426		Ribonuclease, CafA family
A0A0H3C9Y1	0.186653	0.0601975	CCNA_01653		Peptidyl-prolyl cis-trans isomerase
A0A0H3C3T2	0.186567	0.0580851	CCNA_00469		GT1-family glycosyltransferase
A0A0H3C962	0.185911	0.0556934	CCNA_02474		MarR-family transcriptional regulator
B8GW92	0.183683	0.0573357	CCNA_01819	hfq	RNA-binding protein Hfq
A0A0H3CCV3	0.179314	0.0571135	CCNA_02699		Guanine deaminase
B8H623	0.178666	0.0564939	CCNA_01626	pdxJ	Pyridoxine 5'-phosphate synthase
B8GWT1	0.177578	0.0607729	CCNA_02008	proS	Proline--tRNA ligase
A0A0H3CE29	0.176772	0.05998	CCNA_03781	acnA	Aconitate hydratase
A0A0H3C9I8	0.175768	0.0597432	CCNA_01960		Biotin carboxyl carrier protein of acetyl-CoA carboxylase
B8H414	0.175215	0.0611435	CCNA_03304	fusA	Elongation factor G
A0A0H3C3P8	0.172052	0.0572204	CCNA_00073		HemY domain membrane protein
A0A0H3C6R1	0.170407	0.0601933	CCNA_00886		Aspartokinase
A0A0H3CFG4	0.167449	0.0587759	CCNA_03628	hisS	Histidine--tRNA ligase
A0A0H3CCF9	0.165112	0.0555842	CCNA_03774		Citrate lyase beta chain/citryl-CoA lyase subunit
A0A0H3C851	0.16126	0.0572618	CCNA_01517		Uncharacterized protein
A0A0H3C6V6	0.157423	0.0566149	CCNA_00439		Methyl-accepting chemotaxis protein
A0A0H3C8I8	0.15737	0.0598137	CCNA_02223		Beta-lactamase, type II
A0A0H3C6M7	0.155738	0.0590047	CCNA_01463		Phospho-2-dehydro-3-deoxyheptonate aldolase
A0A0H3C9Q7	0.155206	0.058861	CCNA_01549	cysC	Multifunctional fusion protein
B8GXB6	0.154479	0.0539605	CCNA_02141	fliL	Flagellar FliL protein
A0A0H3C8R5	0.152822	0.0614187	CCNA_02012		Metal-dependent hydrolase
A0A0H3CAU9	0.15148	0.0547485	CCNA_02565		Uncharacterized protein
B8H092	0.148631	0.0530301	CCNA_02635	ftsW	Probable peptidoglycan glycosyltransferase FtsW
A0A0H3C7V1	0.147481	0.0549119	CCNA_00811		TetR-family transcriptional regulator
A0A0H3C724	0.146805	0.0576955	CCNA_00985	ptrB	Protease II PtrB
B8GVI7	0.145869	0.0592984	CCNA_01692	guaA	GMP synthase [glutamine-hydrolyzing]
B8H630	0.144829	0.0572901	CCNA_01633	era	GTPase Era
B8H1V7	0.14365	0.0572185	CCNA_02941	greA	Transcription elongation factor GreA
A0A0H3C4N8	0.139269	0.0557508	CCNA_00193	leuB	3-isopropylmalate dehydrogenase
A0A0H3CDS8	0.134129	0.0560616	CCNA_03696	acsA	Acetyl-coenzyme A synthetase
B8H482	0.134123	0.0555176	CCNA_01254	smpB	SsrA-binding protein
A0A0H3C5Z7	0.133774	0.0561472	CCNA_00109		Thioredoxin
A0A0H3CBC4	0.133489	0.054388	CCNA_03341	tolQ	TolQ protein
B8GWS2	0.130799	0.0589126	CCNA_01999	tsf	Elongation factor Ts
A0A0H3C6E2	0.128667	0.055694	CCNA_00268	dnaX	DNA polymerase III subunit gamma/tau
A0A0H3CAF5	0.128658	0.0548467	CCNA_02347		Phosphomannomutase/phosphoglucomutase
A0A0H3CBT6	0.127539	0.0572661	CCNA_02933		Aminopeptidase
A0A0H3C9J6	0.126012	0.0577345	CCNA_01972	trpE	Anthranilate synthase component 1
A0A0H3C7Y5	0.124419	0.0541914	CCNA_02005		Inosine-uridine nucleoside N-ribohydrolase
A0A0H3C702	0.121591	0.0540235	CCNA_01037		GntR-family transcriptional regulator
B8GWZ1	0.121538	0.0567325	CCNA_00034	rpsO	30S ribosomal protein S15
B8H307	0.121403	0.0554765	CCNA_01096	pheS	Phenylalanine--tRNA ligase alpha subunit
A0A0H3CFW6	0.120701	0.0554071	CCNA_03773		Uncharacterized protein
A0A0H3C8L4	0.118103	0.0559943	CCNA_01651	gyrA	DNA gyrase subunit A
A0A0H3C8Q9	0.115469	0.0531868	CCNA_02305		Chorismate mutase
A0A0H3CA17	0.114553	0.0537208	CCNA_02185		Acetolactate synthase
A0A0H3C771	0.114074	0.0550308	CCNA_01695		TonB-dependent outer membrane receptor
B8H4E4	0.1127	0.0557152	CCNA_01316	rplN	50S ribosomal protein L14
A0A0H3CE62	0.11053	0.0555068	CCNA_03740		Cysteine synthase
B8H4W0	0.109187	0.0558525	CCNA_03469	argS	Arginine--tRNA ligase
A0A0H3C990	0.107529	0.0550372	CCNA_02203		YceI-like domain protein
A0A0H3CEY6	0.10716	0.0549988	CCNA_03445		M28-family zinc metallopeptidase
A0A0H3C597	0.106802	0.0521948	CCNA_00124		Uncharacterized protein
A0A0H3CE54	0.101132	0.0559676	CCNA_03734	nadE	Glutamine-dependent NAD(+) synthetase
A0A0H3C913	0.101046	0.0548015	CCNA_01769		ABC transporter ATP-binding protein
A0A0H3CB80	0.0993433	0.053419	CCNA_03029		3-deoxy-manno-octulosonate cytidylyltransferase
A0A0H3C558	0.099027	0.0537348	CCNA_00058		Uncharacterized protein
A0A0H3CAN8	0.0977159	0.0558797	CCNA_01926	dgcB	GGDEF diguanylate cyclase DgcB
A0A0H3C6L6	0.0971762	0.0533826	CCNA_00810		Acetyl esterase
B8H4E6	0.0963153	0.0548519	CCNA_01318	rplE	50S ribosomal protein L5
A0A0H3C620	0.0961687	0.0528738	CCNA_00132	hetN	Ketoacyl reductase hetN
A0A0H3CCG5	0.0894027	0.0546318	CCNA_02572		Adenylosuccinate lyase
A0A0H3CBQ0	0.0872414	0.0532889	CCNA_02889		Peptidyl-prolyl cis-trans isomerase
A0A0H3C3L9	0.0860919	0.0522696	CCNA_00030		Ribonuclease T2
B8H4E0	0.0856982	0.0548733	CCNA_01312	rpsC	30S ribosomal protein S3
A0A0H3CAK0	0.0851591	0.0538318	CCNA_03028		Prephenate dehydratase
B8H4F3	0.0835023	0.054386	CCNA_01325	rplO	50S ribosomal protein L15
A0A0H3C8U0	0.0826896	0.0519349	CCNA_01730	purF	Amidophosphoribosyltransferase
B8GW68	0.0824837	0.0545999	CCNA_01795	eno	Enolase
A0A0H3C6K8	0.0811326	0.0518175	CCNA_01145		Monoamine oxidase
A0A0H3C6S4	0.0781659	0.0505668	CCNA_00956	flhA	Flagellar biosynthesis protein FlhA
B8H4E9	0.0771698	0.0530407	CCNA_01321	rplF	50S ribosomal protein L6
A0A0H3C7B6	0.0762298	0.0537455	CCNA_01751	mltG	Endolytic murein transglycosylase
B8GX53	0.0720144	0.0530144	CCNA_02078	serS	Serine--tRNA ligase
A0A0H3C8T8	0.0696703	0.0530391	CCNA_02338		Uncharacterized protein
A0A0H3C4Y4	0.0688256	0.0515997	CCNA_00923		Uncharacterized protein
A0A0H3CCL8	0.0671458	0.052845	CCNA_03824	ubiB	2-polyprenylphenol 6-hydroxylase accessory protein UbiB
A0A0H3C3F1	0.0660245	0.0521214	CCNA_00366		Phosphonates transport ATP-binding protein phnC
A0A0H3CC88	0.0656256	0.0531364	CCNA_03414		Rubrum transdehydrogenase NAD-binding
A0A0H3CAC0	0.063047	0.0517222	CCNA_02390	gph	Phosphoglycolate phosphatase
A0A0H3C6H0	0.0626162	0.0521029	CCNA_01100		Acylamino-acid-releasing enzyme
A0A0H3CF85	0.0612945	0.0530224	CCNA_03543	proA	Gamma-glutamyl phosphate reductase
A0A0H3C9A8	0.0587773	0.0521124	CCNA_02224		Methylenetetrahydrofolate reductase
A0A0H3C4V6	0.0583667	0.0515583	CCNA_00515	metE	5-methyltetrahydropteroyltriglutamate--homocysteine methyltransferase
A0A0H3C9R8	0.0558203	0.050582	CCNA_02093		Uncharacterized protein
A0A0H3CED5	0.055228	0.0502667	CCNA_03788		Thiol:disulfide interchange protein tlpA
A0A0H3C7W0	0.0519557	0.0510213	CCNA_01618		Type-5 uracil-DNA glycosylase
A0A0H3CBF9	0.0489186	0.0512935	CCNA_02756		Competence/damage-inducible protein CinA
A0A0H3CAI6	0.0488024	0.0511456	CCNA_02384		Very-long-chain acyl-CoA synthetase
B8GW41	0.0455746	0.0513694	CCNA_03879	hemE	Uroporphyrinogen decarboxylase
A0A0H3CA03	0.0452173	0.0508437	CCNA_01678		Arginine N-succinyltransferase, beta chain
A0A0H3C6T6	0.0438115	0.050605	CCNA_00973		Putative phosphatase
A0A0H3CEA0	0.0431923	0.0506352	CCNA_03874		Carboxymethylenebutenolidase
A0A0H3C8A6	0.0426285	0.0507331	CCNA_01827	cobQ	Cobyric acid synthase
A0A0H3CFJ6	0.0403573	0.0507455	CCNA_03658	trpB	Tryptophan synthase beta chain
A0A0H3C9D0	0.0389474	0.0505574	CCNA_02547	divK	Response regulator receiver protein DivK
A0A0H3J445	0.0388902	0.0505026	CCNA_03949		DUF2147 domain-containing protein
A0A0H3C850	0.0370903	0.0502265	CCNA_02083	scpB	Chromosome segregation and condensation protein B scpB
A0A0H3C824	0.0367687	0.0506817	CCNA_02050		Imidazolonepropionase related amidohydrolase
A0A0H3CDW2	0.0362464	0.0499655	CCNA_03639		Ferredoxin, 2Fe-2s
A0A0H3CEJ8	0.036158	0.0512129	CCNA_03864		Uncharacterized protein
A0A0H3C7L8	0.03379	0.0510086	CCNA_01538		Pyruvate, phosphate dikinase
A0A0H3C945	0.0333686	0.0499533	CCNA_01790		Protein-export membrane protein SecG
A0A0H3C8M2	0.0331025	0.050317	CCNA_01956		Outer membrane protein
A0A0H3C917	0.0315888	0.0498902	CCNA_01281	glpK	Glycerol kinase
B8H4F6	0.0312498	0.050005	CCNA_01328	rpsM	30S ribosomal protein S13
B8H2F3	0.0303458	0.0505924	CCNA_03006	nadA	Quinolinate synthase A
B8H535	0.0301616	0.0501862	CCNA_01422	nusB	Transcription antitermination protein NusB
A0A0H3C7V4	0.0293096	0.0501505	CCNA_01612	mreB	Cell shape-determining protein MreB
A0A0H3C7D9	0.0290201	0.0507023	CCNA_01210		Nucleotidyltransferase family protein
A0A0H3C7K8	0.0289431	0.0497504	CCNA_01211		MobA-like NTP transferase domain protein
A0A0H3C940	0.0258564	0.0502172	CCNA_02136	zwf	Glucose-6-phosphate 1-dehydrogenase
A0A0H3C826	0.024737	0.0500535	CCNA_01427	bamE	Beta-barrel assembly machine (BAM) protein BamE
B8GWS3	0.0244834	0.0504202	CCNA_02000	rpsB	30S ribosomal protein S2
A0A0H3C9P0	0.0191669	0.050036	CCNA_02048		TonB-dependent receptor
B8H4D5	0.0180169	0.0498549	CCNA_01307	rplD	50S ribosomal protein L4
A0A0H3C2S9	0.0178944	0.0498675	CCNA_00115		TolB protein
A0A0H3C9V4	0.0174938	0.0495403	CCNA_01604		Uncharacterized protein
A0A0H3C7B2	0.0163373	0.0495378	CCNA_01745		Thioredoxin peroxidase
B8GX56	0.0101601	0.049396	CCNA_02081	tatB	Sec-independent protein translocase protein TatB
A0A0H3C7G1	0.00955551	0.0492202	CCNA_01230		Arylsulfatase family protein
A0A0H3CBL1	0.0091048	0.0494144	CCNA_02252		Methylcrotonyl-CoA carboxylase carboxyl transferase subunit
A0A0H3C8E9	0.00799925	0.0490746	CCNA_02181		Phosphatase/phosphohexomutase family protein
A0A0H3C2N3	0.00776127	0.0490689	CCNA_00072		Uncharacterized protein
B8GYZ1	0.00735786	0.049317	CCNA_00340	sucC	Succinate--CoA ligase [ADP-forming] subunit beta
A0A0H3C868	0.00530932	0.0490112	CCNA_02101		Glyoxalase family protein
B8H4F7	0.0051622	0.0490936	CCNA_01329	rpsK	30S ribosomal protein S11
A0A0H3CA98	0.0042914	0.0490276	CCNA_02633		Membrane-bound glycosyl hydrolase
A0A0H3C4D9	0.00346308	0.0489293	CCNA_00057		tRNA threonylcarbamoyl adenosine modification protein, YeaZ family
A0A0H3CBY4	0.00292287	0.0489018	CCNA_02982		Porin
A0A0H3C933	0.00198816	0.0489122	CCNA_01311	rplV	50S ribosomal protein L22
A0A0H3C6A0	0.00186439	0.0488614	CCNA_00782		Aminobenzoyl-glutamate transport protein
A0A0H3C5S1	-0.0018667	0.0489375	CCNA_00392		Dihydroorotase
A0A0H3C4I8	-0.00214322	0.0489148	CCNA_00410		Acetyltransferase
B8GX51	-0.00228536	0.0489224	CCNA_02076	pcm	Protein-L-isoaspartate O-methyltransferase
A0A0H3C761	-0.00244219	0.0489516	CCNA_01679	astD	N-succinylglutamate 5-semialdehyde dehydrogenase
A0A0H3C5M8	-0.00259003	0.048898	CCNA_01116	divJ	Histidine kinase
A0A0H3C9W0	-0.00509662	0.0489807	CCNA_02738		3-ketoacyl-(Acyl-carrier-protein) reductase
A0A0H3CCA2	-0.00734205	0.0490298	CCNA_03713		RNA polymerase sigma-54 factor
A0A0H3CEM6	-0.00803485	0.0491682	CCNA_03340	tolR	TolR protein
A0A0H3C904	-0.00839009	0.0491476	CCNA_01878		Long-chain-fatty-acid--CoA ligase
A0A0H3CCK3	-0.00905749	0.0491501	CCNA_03177		Methylmalonyl-CoA mutase MeaA-like protein
A0A0H3C6B9	-0.0146546	0.049414	CCNA_00247	spdR	Two-component receiver protein SpdR
A0A0H3CAS3	-0.0147237	0.0496778	CCNA_01961		Biotin carboxylase
A0A0H3C8J9	-0.0149453	0.0492873	CCNA_01069		Methyltransferase
A0A0H3CCI7	-0.0162985	0.0496088	CCNA_03203		Threo-3-hydroxyaspartate ammonia-lyase
A0A0H3IZA3	-0.0173813	0.0495854	CCNA_03998		GT1/WbuB-like N-acetyl-L-fucosamine transferase
A0A0H3CCU1	-0.0196017	0.0492733	CCNA_02689		2-oxo-4-hydroxy-4-carboxy-5-ureidoimidazoline decarboxylase
A0A0H3C825	-0.019877	0.0497671	CCNA_01491		Cystathionine beta-lyase
A0A0H3C7H6	-0.0212482	0.0498364	CCNA_01820	hflX	GTPase HflX
B8GVZ0	-0.0259143	0.049568	CCNA_03828	dut	Deoxyuridine 5'-triphosphate nucleotidohydrolase
A0A0H3C3N0	-0.0267418	0.0498057	CCNA_00050	lnt	Apolipoprotein N-acyltransferase
A0A0H3C7B7	-0.0294344	0.049971	CCNA_01108		Nucleoside-diphosphate-sugar epimerase
A0A0H3C2M1	-0.0298539	0.0501412	CCNA_00055	fur	Ferric uptake regulation protein
A0A0H3CC32	-0.0358591	0.0502159	CCNA_03342		Short-chain acyl-CoA hydrolase
A0A0H3CBW2	-0.0365659	0.0498695	CCNA_02961		NeuB-family N-acetylneuraminate synthase
A0A0H3C6V1	-0.0377731	0.0506819	CCNA_00951	fliG	Flagellar motor switch protein FliG
A0A0H3C5I0	-0.0384881	0.0499817	CCNA_00256		Pyridoxal kinase
A0A0H3C8I0	-0.0390909	0.0506958	CCNA_01603		Aminotransferase
A0A0H3C7S9	-0.0402814	0.0508121	CCNA_01937	sufD	FeS assembly protein SufD
A0A0H3CDX1	-0.0403696	0.0502247	CCNA_03744	rfbB	dTDP-glucose 4,6-dehydratase
A0A0H3C8L8	-0.0404162	0.0506047	CCNA_01090		Uncharacterized protein
A0A0H3C7Y9	-0.0407918	0.0503433	CCNA_01670		Sulfate transport ATP-binding protein cysA
A0A0H3CCD8	-0.0434772	0.0509451	CCNA_03102		Uncharacterized protein
A0A0H3CA55	-0.0439195	0.0509746	CCNA_01726	der	GTPase Der
A0A0H3C9R0	-0.0441935	0.0512993	CCNA_02178		Short-chain alcohol dehydrogenase
A0A0H3C4H2	-0.0458693	0.0515894	CCNA_00737	ileS	Isoleucine--tRNA ligase
A0A0H3CC84	-0.0466298	0.0521978	CCNA_03689		Alanine dehydrogenase
B8H4D3	-0.0468543	0.0520762	CCNA_01305	rpsJ	30S ribosomal protein S10
A0A0H3CA62	-0.0482759	0.0505793	CCNA_01731		Colicin V production protein CvpA
A0A0H3C742	-0.048788	0.0512988	CCNA_01648	bioA	Adenosylmethionine-8-amino-7-oxononanoate aminotransferase
A0A0H3C8Y7	-0.0503441	0.0502356	CCNA_01855		Superoxide dismutase
B8GW43	-0.0506114	0.0521831	CCNA_01770	ndk	Nucleoside diphosphate kinase
A0A0H3CCL4	-0.0508146	0.0511736	CCNA_03817	murI	Glutamate racemase
B8H6D3	-0.0520411	0.0518639	CCNA_03729	tal	Probable transaldolase
A0A0H3CAV9	-0.0580932	0.0523759	CCNA_02526		Dihydroorotase
A0A0H3CC22	-0.0587935	0.051801	CCNA_02994	carB	Carbamoyl-phosphate synthase large chain
A0A0H3C879	-0.0589778	0.0523487	CCNA_01492		3-mercaptopyruvate sulfurtransferase
A0A0H3C6I2	-0.062802	0.0511811	CCNA_01430		Uncharacterized protein
A0A0H3C986	-0.063978	0.0515893	CCNA_02198		Trans-isoprenyl diphosphate synthase
A0A0H3C649	-0.0642891	0.0516596	CCNA_00170		TonB-dependent receptor
A0A0H3C5C6	-0.067197	0.0508418	CCNA_00687		Uncharacterized protein
A0A0H3C9D3	-0.0679263	0.0515497	CCNA_02254		Isovaleryl-CoA dehydrogenase
A0A0H3C4Z8	-0.069015	0.0524326	CCNA_00553	gloB	Hydroxyacylglutathione hydrolase
A0A0H3C7Q0	-0.0696719	0.0519492	CCNA_01263		Pyruvate dehydrogenase E1 component
A0A0H3CBD8	-0.0704336	0.0522368	CCNA_03360		Fructose-1,6-bisphosphate aldolase
A0A0H3C9A5	-0.0739164	0.0517364	CCNA_02514	hfsD	Polysaccharide secretin protein hfsD
B8H392	-0.0751665	0.0538115	CCNA_03164	secA	Protein translocase subunit SecA
A0A0H3C6P2	-0.0753366	0.0509217	CCNA_00375		Uncharacterized protein
A0A0H3C9H1	-0.0755379	0.0517048	CCNA_02301		YdcF-like family protein
A0A0H3C9T9	-0.0776459	0.0519501	CCNA_02454		N-methylhydantoinase HyuB
A0A0H3C7H7	-0.0789983	0.0520805	CCNA_00657		Type I restriction-modification system specificity subunit
B8H4F1	-0.0790272	0.0536327	CCNA_01323	rpsE	30S ribosomal protein S5
A0A0H3CCQ1	-0.0791008	0.0523263	CCNA_03877		Protoporphyrinogen IX oxidase
A0A0H3CE89	-0.0795847	0.0529514	CCNA_03857		Tim44-like domain protein
A0A0H3C9N9	-0.0802428	0.052108	CCNA_02137		Endoglucanase H
A0A0H3C921	-0.0809349	0.0543585	CCNA_02431	hisD	Histidinol dehydrogenase
A0A0H3C6Y5	-0.08254	0.053164	CCNA_01562		4-hydroxy-2-oxoglutarate aldolase/2-dehydro-3-deoxyphosphogluconate aldolase
A0A0H3C9I5	-0.0839034	0.0537134	CCNA_02607		Isocitrate dehydrogenase [NADP]
B8H4E8	-0.0851266	0.052622	CCNA_01320	rpsH	30S ribosomal protein S8
A0A0H3CCH2	-0.0851537	0.0552091	CCNA_03146		M61 glycyl aminopeptidase
A0A0H3C8S4	-0.0890267	0.0528873	CCNA_01708		DUF2147 domain-containing protein
A0A0H3CCL1	-0.0952562	0.0554279	CCNA_02622		M61 glycyl aminopeptidase
A0A0H3CB13	-0.0960124	0.054531	CCNA_02627		Aminopeptidase
A0A0H3C5G5	-0.0967423	0.0525114	CCNA_00749		Ferrous iron transport protein B
B8GVE7	-0.0977083	0.0530286	CCNA_01652	coaD	Phosphopantetheine adenylyltransferase
A0A0H3C2W3	-0.102961	0.0537256	CCNA_00150		PDZ domain family protein
A0A0H3C5H4	-0.103275	0.0543936	CCNA_01075		Beta/gamma crystallin family protein
A0A0H3C8V1	-0.105746	0.0516095	CCNA_01804		Glutathione peroxidase
B8GWR3	-0.106865	0.0547596	CCNA_01990	lpxD	UDP-3-O-acylglucosamine N-acyltransferase
B8GZW2	-0.108224	0.0541006	CCNA_00531	rplL	50S ribosomal protein L7/L12
A0A0H3CFL5	-0.109198	0.0525527	CCNA_03673		Uncharacterized protein
A0A0H3C3A6	-0.110444	0.0538278	CCNA_00315		3-polyprenyl-4-hydroxybenzoate decarboxylase
A0A0H3CCY7	-0.112481	0.0546858	CCNA_03726		3-amino-5-hydroxybenzoic acid synthase family
A0A0H3CEN8	-0.114589	0.0553797	CCNA_03353		Metallophosphatase domain protein
A0A0H3C3C8	-0.116754	0.0543234	CCNA_00346		Dihydrolipoyl dehydrogenase
A0A0H3CBQ4	-0.116965	0.0531269	CCNA_02294	argH	Argininosuccinate lyase
B8GVN4	-0.117539	0.0568079	CCNA_01739	rplI	50S ribosomal protein L9
A0A0H3C3Q7	-0.118274	0.054152	CCNA_00084	purH	Bifunctional purine biosynthesis protein PurH
A0A0H3CC24	-0.120286	0.0549063	CCNA_03331		Phosphomethylpyrimidine kinase/hydroxymethylpyrimidine kinase
A0A0H3CBB4	-0.120636	0.0545495	CCNA_03330		Uncharacterized protein
A0A0H3C8L2	-0.120923	0.054395	CCNA_01943		Alpha/beta hydrolase family protein
A0A0H3C9P9	-0.121801	0.0561649	CCNA_02065		Acylamino-acid-releasing enzyme
A0A0H3C4Z4	-0.122234	0.0551112	CCNA_00296	phoB	Phosphate regulon transcriptional regulatory protein PhoB
A0A0H3C605	-0.12298	0.0552301	CCNA_01223		Acyl-CoA synthetase
B8GVN6	-0.125385	0.055652	CCNA_01741	rpsF	30S ribosomal protein S6
A0A0H3C5R0	-0.125731	0.0556073	CCNA_00554		Methyltransferase
A0A0H3C584	-0.127504	0.055419	CCNA_00997		Uncharacterized protein
A0A0H3C535	-0.127973	0.0552917	CCNA_00348		Methyl-accepting chemotaxis protein
A0A0H3C4X3	-0.128515	0.0571805	CCNA_00543		Methyl-accepting chemotaxis protein
A0A0H3CBZ6	-0.131082	0.0551528	CCNA_03591	phyR	Anti-anti sigma factor/receiver protein PhyR
A0A0H3C9N8	-0.1348	0.054285	CCNA_02387		Glutathione reductase
A0A0H3C5D4	-0.135005	0.0541211	CCNA_00201		Outer membrane protein
A0A0H3C3F7	-0.135106	0.0556857	CCNA_00371	atpF	ATP synthase subunit b
A0A0H3CAC2	-0.135835	0.0543787	CCNA_02303		Gamma-glutamylcyclotransferase
A0A0H3C7H4	-0.136891	0.0572731	CCNA_01246		Methyltransferase
A0A0H3CC00	-0.137455	0.0545139	CCNA_03596		SWIM zinc finger family protein
A0A0H3CEG1	-0.137673	0.0534483	CCNA_03820		Outer-membrane lipoproteins carrier protein
A0A0H3CA64	-0.139036	0.0534293	CCNA_02236		Chitooligosaccharide deacetylase
A0A0H3CE27	-0.143892	0.0521276	CCNA_03706		Small heat shock protein
B8GX72	-0.14419	0.0542725	CCNA_02097	opgH	Glucans biosynthesis glucosyltransferase H
A0A0H3C5T2	-0.144835	0.0571839	CCNA_00035	truB	tRNA pseudouridine synthase B
A0A0H3C7D3	-0.145385	0.0576374	CCNA_01204		UDP-glucuronate decarboxylase
A0A0H3C4V7	-0.146509	0.0535788	CCNA_00893	rodZ	Helix-turn-helix DNA-binding protein RodZ
A0A0H3C7C3	-0.147486	0.0550766	CCNA_01194		TonB-dependent receptor SucA
B8GWN0	-0.148404	0.0575513	CCNA_01957	thiG	Thiazole synthase
A0A0H3C5M1	-0.148793	0.0549444	CCNA_00321	rplU	50S ribosomal protein L21
B8GW64	-0.149959	0.0605283	CCNA_01791	pyrG	CTP synthase
A0A0H3CDE1	-0.15044	0.0562278	CCNA_03554	fzeB	Esterase lipase family protein FzeB
A0A0H3CD87	-0.151192	0.0605618	CCNA_03802		Serine protease, peptidase family S9A
A0A0H3CA08	-0.155133	0.0573838	CCNA_02174		Multidrug resistance efflux pump
A0A0H3CB11	-0.155473	0.0574953	CCNA_03206		L-serine dehydratase
A0A0H3C6J8	-0.15615	0.0606139	CCNA_00778	bipA	50S ribosomal subunit assembly factor BipA
A0A0H3C840	-0.15685	0.054405	CCNA_01448	glpX	Fructose-1,6-bisphosphatase
A0A0H3C6L4	-0.158582	0.0605546	CCNA_01450	recJ	Single-stranded-DNA-specific exonuclease RecJ
A0A0H3C8L1	-0.158654	0.0577298	CCNA_01644		Chemotaxis motB protein
A0A0H3C8R4	-0.158789	0.0583775	CCNA_01698		Endo-1,3-1,4-beta glucanase-related protein
A0A0H3CES2	-0.159081	0.054257	CCNA_03386	pbpC	Penicillin-insensitive transglycosylase
A0A0H3CBT5	-0.161357	0.056537	CCNA_02332	cleC	Single domain receiver protein CleC
A0A0H3C7Z0	-0.162094	0.0592896	CCNA_01452		Uncharacterized protein
A0A0H3CBM5	-0.16244	0.0575279	CCNA_02854		Two-component response regulator
A0A0H3C965	-0.162657	0.0524523	CCNA_01958	thiS	ThiaminS ubiquitin-like sulfur carrier protein ThiS
A0A0H3CB04	-0.16283	0.0617768	CCNA_02576	purC	Phosphoribosylaminoimidazole-succinocarboxamide synthase
A0A0H3C728	-0.164041	0.0574058	CCNA_01352		Histidine kinase
A0A0H3CB51	-0.164279	0.0548722	CCNA_02986		Uncharacterized protein
A0A0H3C8X4	-0.164678	0.0583995	CCNA_01217		Phosphatidylglycerophosphate synthase
A0A0H3C7C7	-0.167187	0.0552291	CCNA_01199		Glucose-1-phosphate thymidylyltransferase
A0A0H3C6P3	-0.167484	0.0571101	CCNA_00858		TonB-dependent receptor
A0A0H3CCA6	-0.169753	0.0613255	CCNA_03108	chvT	TonB-dependent outer membrane receptor ChvT
A0A0H3C890	-0.170195	0.0603962	CCNA_01508		Cystine-binding protein
B8GX01	-0.170436	0.0583331	CCNA_00044	rimP	Ribosome maturation factor RimP
A0A0H3C6L2	-0.170549	0.0546123	CCNA_00350		Uncharacterized protein
A0A0H3C9X0	-0.181669	0.0555124	CCNA_02240		Glycerophosphoryl diester phosphodiesterase
A0A0H3CA58	-0.181838	0.0599495	CCNA_02586	purL	Phosphoribosylformylglycinamidine synthase subunit PurL
A0A0H3C9B4	-0.182247	0.0596951	CCNA_01416		3-hydroxyisobutyrate dehydrogenase
A0A0H3CC43	-0.18255	0.0616905	CCNA_02447		PspA/IM30 family regulatory protein
A0A0H3CBH9	-0.182896	0.0531885	CCNA_02222		5-methyltetrahydrofolate--homocysteine methyltransferase homocysteine-binding subunit
A0A0H3C6B7	-0.183383	0.0562264	CCNA_00667		Lipopolysaccharide biosynthesis protein
A0A0H3C5T3	-0.183941	0.0612823	CCNA_01177	cysI	Sulfite reductase, beta subunit
B8GZM8	-0.184824	0.0538734	CCNA_02552	clpS	ATP-dependent Clp protease adapter protein ClpS
A0A0H3C3N8	-0.188977	0.0603443	CCNA_00062	trpS	Tryptophan--tRNA ligase
A0A0H3CCB1	-0.191877	0.0547743	CCNA_03115		Cobaltochelatase cobS subunit
A0A0H3CEP3	-0.193438	0.0608254	CCNA_03358		Glyceraldehyde 3-phosphate dehydrogenase
A0A0H3CDS3	-0.196504	0.0577058	CCNA_03691	kidO	Bifunctional regulator KidO
B8GVW2	-0.196892	0.0557423	CCNA_03800	dapF	Diaminopimelate epimerase
A0A0H3CBS1	-0.197949	0.0652446	CCNA_02910		TonB-dependent receptor
A0A0H3CD03	-0.199062	0.0609755	CCNA_02747		Lipoprotein
A0A0H3C8U9	-0.200481	0.0570317	CCNA_02349		Nucleoside phosphorylase
A0A0H3C8A7	-0.201675	0.0557788	CCNA_01535		Single-stranded DNA-binding protein
A0A0H3C842	-0.20237	0.0553183	CCNA_01507		Cystine transport system permease protein
A0A0H3C735	-0.209167	0.059008	CCNA_01357	iolD	Myo-inositol catabolism protein IolD
A0A0H3C8M7	-0.209234	0.0592107	CCNA_01964		NADH dehydrogenase
B8GZU9	-0.211129	0.0611862	CCNA_00518	rplY	50S ribosomal protein L25
A0A0H3C7M2	-0.212415	0.0589279	CCNA_01226		Uncharacterized protein
A0A0H3CB33	-0.21392	0.0598967	CCNA_02616		4-hydroxyphenylpyruvate dioxygenase
A0A0H3CAG3	-0.213987	0.05913	CCNA_02358		FMN reductase
A0A0H3CB86	-0.21447	0.0652823	CCNA_02134	edd	Phosphogluconate dehydratase
A0A0H3C874	-0.215084	0.0581762	CCNA_02106		TonB-dependent outer membrane receptor
A0A0H3CCW5	-0.215528	0.0681989	CCNA_03702		30S ribosomal protein S1
A0A0H3C6J6	-0.216532	0.0609511	CCNA_00773		Carboxypeptidase S
A0A0H3C893	-0.218047	0.0617135	CCNA_01803		Acetyltransferase component of pyruvate dehydrogenase complex
B8GXF0	-0.218696	0.0664491	CCNA_00059		Putative NADH dehydrogenase/NAD(P)H nitroreductase CCNA_00059
A0A0H3C674	-0.220092	0.0591506	CCNA_01297		23S rRNA Gm2251 methyltransferase
A0A0H3C733	-0.221273	0.0586595	CCNA_00995		Cytochrome P450 CypX
A0A0H3CBU0	-0.224482	0.0633003	CCNA_02337		Nonspecific lipid-transfer protein
A0A0H3C813	-0.22504	0.0629443	CCNA_01415		Methyltransferase
A0A0H3C9Q2	-0.225922	0.0608859	CCNA_02167		Glutathione S-transferase
A0A0H3C981	-0.228831	0.0641705	CCNA_01381	valS	Valine--tRNA ligase
A0A0H3CC83	-0.233693	0.061162	CCNA_03408		ABC transporter ATP-binding protein
A0A0H3C7C8	-0.235088	0.0627188	CCNA_01446		Aminotransferase
B8GW34	-0.235238	0.0671817	CCNA_03872	mnmE	tRNA modification GTPase MnmE
A0A0H3C5A3	-0.235763	0.0593641	CCNA_00137	shkA	Histidine kinase
A0A0H3C938	-0.239301	0.061461	CCNA_01929		Uncharacterized protein
A0A0H3CDK2	-0.244134	0.0620368	CCNA_03615		TonB dependent receptor
A0A0H3C7B8	-0.245319	0.0686143	CCNA_01431	plsX	Phosphate acyltransferase
A0A0H3C9P5	-0.247104	0.0606189	CCNA_02150		Dimethylallyltransferase/geranyltranstransferase
A0A0H3CDZ1	-0.247385	0.0585009	CCNA_03112		Magnesium and cobalt efflux protein corB
A0A0H3C8A4	-0.253605	0.0642821	CCNA_01530	fljJ	Flagellin
A0A0H3C8B4	-0.256302	0.0630377	CCNA_00976	sppA	Protease 4
A0A0H3C4T7	-0.260862	0.067328	CCNA_00872		Glutaredoxin
B8GXC4	-0.261572	0.0656479	CCNA_02149	dxs	1-deoxy-D-xylulose-5-phosphate synthase
B8H546	-0.263022	0.0591522	CCNA_01433	ihfA	Integration host factor subunit alpha
B8H4E1	-0.263326	0.0640461	CCNA_01313	rplP	50S ribosomal protein L16
A0A0H3C625	-0.263889	0.058352	CCNA_00138		TonB-dependent receptor
A0A0H3CF19	-0.26819	0.0631962	CCNA_03481		DNA integration/recombination/inversion protein
A0A0H3CBE0	-0.269435	0.0667844	CCNA_02180		Iron-sulfur cluster carrier protein
A0A0H3CDG1	-0.274638	0.0588619	CCNA_03501		Threonylcarbamoyl-AMP synthase
A0A0H3ICS3	-0.275097	0.0572082	CCNA_03893		Uncharacterized protein
A0A0H3CDF3	-0.2754	0.0690353	CCNA_03568		LemA protein
A0A0H3CC60	-0.278409	0.0673576	CCNA_03031		NlpC/P60 family protein
A0A0H3CAA6	-0.278922	0.0712462	CCNA_02914		Zinc metalloprotease
A0A0H3CC40	-0.282718	0.0562549	CCNA_03641		Succinate dehydrogenase iron-sulfur subunit
B8H3Z4	-0.282851	0.0635489	CCNA_03284		Adenine deaminase
A0A0H3C600	-0.284777	0.0668894	CCNA_01218		Sphingosine kinase/diacylglycerol kinase-related protein
A0A0H3CA13	-0.286838	0.0717202	CCNA_02179		Long-chain fatty acid transport protein
A0A0H3C774	-0.288409	0.0626304	CCNA_01378		L-isoaspartyl protein carboxyl methyltransferase
A0A0H3C8U4	-0.289356	0.0620176	CCNA_02046	glnB	Nitrogen regulatory protein P-II
A0A0H3C7I8	-0.291296	0.0645024	CCNA_01262	acrB3	Cation/multidrug efflux pump, AcrB family
B8GW85	-0.291566	0.0634829	CCNA_01812	ispDF	Bifunctional enzyme IspD/IspF
A0A0H3CDG4	-0.292614	0.0654147	CCNA_03578		DNA helicase
A0A0H3C4K0	-0.294444	0.0667343	CCNA_00764		Electron transfer flavoprotein beta subunit
B8H358	-0.294963	0.0689655	CCNA_03130	ctrA	Cell cycle transcriptional regulator CtrA
A0A0H3CCJ7	-0.297607	0.0682574	CCNA_03213		Polyhydroxyalkanoic acid system protein
A0A0H3C5V3	-0.299366	0.0656799	CCNA_00899	prfA	Peptide chain release factor 1
A0A0H3C7L1	-0.303053	0.0786624	CCNA_00695		Metal-dependent hydrolase
A0A0H3CD12	-0.303141	0.0608523	CCNA_03409		Alpha/beta hydrolase family protein
B8H4F0	-0.304632	0.0579389	CCNA_01322	rplR	50S ribosomal protein L18
A0A0H3CDD0	-0.305537	0.0646653	CCNA_03541		2,5-diketo-D-gluconic acid reductase
A0A0H3C870	-0.305572	0.0656707	CCNA_01481		Cyclase homology domain protein
A0A0H3C7R4	-0.307712	0.0598311	CCNA_01280	spmY	Cell development regulator SpmY
A0A0H3CD41	-0.308522	0.0617936	CCNA_03373	thiE	Thiamine-phosphate synthase
A0A0H3C4L3	-0.312029	0.0625572	CCNA_00780		N-formylglutamate deformylase
B8GXA0	-0.313905	0.0759641	CCNA_02125	podJ	Localization factor PodJL
A0A0H3C5M4	-0.314078	0.0656933	CCNA_00327		FMN-binding nitroreductase family enzyme
A0A0H3C7X8	-0.315277	0.0647115	CCNA_01440	rplM	50S ribosomal protein L13
A0A0H3C692	-0.316254	0.0782872	CCNA_00636		Uncharacterized protein
A0A0H3C7V0	-0.316426	0.0753552	CCNA_01344		Uncharacterized protein
A0A0H3CDJ1	-0.316879	0.0730353	CCNA_03603		Beta-lactamase family protein
A0A0H3C356	-0.323003	0.07746	CCNA_00253	asd	Aspartate-semialdehyde dehydrogenase
A0A0H3C383	-0.323475	0.0719645	CCNA_00292	pstC	Phosphate transport system permease protein
A0A0H3C6H7	-0.3247	0.0732204	CCNA_00309		Uncharacterized protein
A0A0H3CCX7	-0.326489	0.0786536	CCNA_03714		Lipopolysaccharide export system ATP-binding protein LptB
A0A0H3CBU7	-0.327257	0.0633222	CCNA_03228		Tetratricopeptide repeat family protein
A0A0H3C8H6	-0.327719	0.0606485	CCNA_01598		Pyridine nucleotide-disulfide oxidoreductase
A0A0H3C4U2	-0.331404	0.0674854	CCNA_00877		Uncharacterized protein
A0A0H3CBD7	-0.333625	0.0633512	CCNA_02755		HipB-family transcriptional regulator
B8GZK4	-0.340048	0.0561668	CCNA_02528	plsY	Glycerol-3-phosphate acyltransferase
A0A0H3CFT4	-0.341034	0.0592387	CCNA_03746		Acetylornithine deacetylase
A0A0H3CCY8	-0.341326	0.0821637	CCNA_03310	nusG	Transcription termination/antitermination protein NusG
A0A0H3CB58	-0.343357	0.0644233	CCNA_02657		Uncharacterized protein
A0A0H3CAF6	-0.344419	0.0704415	CCNA_02975	uvrC	UvrABC system protein C
A0A0H3C872	-0.345403	0.0696011	CCNA_01767		Cytochrome C family protein
B8H462	-0.345957	0.068833	CCNA_03352		Probable transcriptional regulatory protein CCNA_03352
A0A0H3C9V6	-0.346495	0.0706196	CCNA_02225		ArsR family/SAM-dependent transcriptional regulator
A0A0H3CAE2	-0.346516	0.060829	CCNA_02325		Ornithine carbamoyltransferase
A0A0H3C7R5	-0.346568	0.0736631	CCNA_01368		Acyl-CoA dehydrogenase
B8GVF3	-0.3477	0.0651463	CCNA_01658	queA	S-adenosylmethionine:tRNA ribosyltransferase-isomerase
A0A0H3CEJ9	-0.347728	0.0664477	CCNA_03311	secE	Protein translocase subunit SecE
A0A0H3CA66	-0.350538	0.0657552	CCNA_02241		Endoribonuclease L-PSP
A0A0H3C324	-0.351862	0.0698808	CCNA_00218		Uncharacterized protein
A0A0H3C4X9	-0.352091	0.0809643	CCNA_00918	prmC	Release factor glutamine methyltransferase
B8H163	-0.352808	0.0892955	CCNA_00721	groEL	Chaperonin GroEL
A0A0H3C9K0	-0.353989	0.0711482	CCNA_02624	ftsA	Cell division protein FtsA
A0A0H3C970	-0.356287	0.0707062	CCNA_01966		Vitamin B12-dependent ribonucleotide reductase
A0A0H3C5P8	-0.357794	0.0807731	CCNA_00364		Deoxyhypusine synthase-like protein
B8GYS2	-0.36304	0.0570009	CCNA_02380	panD	Aspartate 1-decarboxylase
A0A0H3C4D3	-0.363859	0.0614264	CCNA_00362		Ferric uptake regulation protein
A0A0H3C9E2	-0.36605	0.0746332	CCNA_02558		Enantioselective peptide amidase
A0A0H3C5A7	-0.367517	0.0727566	CCNA_00143	rsmI	Ribosomal RNA small subunit methyltransferase I
A0A0H3CDU2	-0.368882	0.0613523	CCNA_03715		OstA-like protein
A0A0H3C8Q5	-0.369501	0.0591055	CCNA_01996		Isoprenyl transferase
A0A0H3C6D5	-0.370701	0.0730667	CCNA_01056		Methyltransferase
A0A0H3C5U2	-0.374147	0.083312	CCNA_00048	metK	Methionine adenosyltransferase
A0A0H3CAE1	-0.374274	0.0630841	CCNA_02681	trmFO	Methylenetetrahydrofolate--tRNA-(uracil-5-)-methyltransferase TrmFO
A0A0H3C3B1	-0.376059	0.0807605	CCNA_00323		Low-affinity zinc transport protein
A0A0H3C2J6	-0.376319	0.0814063	CCNA_00024		Precorrin-2 dehydrogenase
A0A0H3C8D9	-0.376957	0.0684756	CCNA_01553		Undecaprenyl-phosphate beta-N-acetyl-D-fucosaminephosphotransferase
A0A0H3CCT7	-0.377477	0.0786617	CCNA_03322		D-3-phosphoglycerate dehydrogenase
A0A0H3C5J8	-0.37791	0.0889507	CCNA_01105		Alpha/beta hydrolase family protein
A0A0H3CCN7	-0.380493	0.0653233	CCNA_03240	glnA3	Glutamine synthetase
A0A0H3C987	-0.382857	0.0678874	CCNA_01386		Uncharacterized protein
A0A0H3C7N4	-0.383945	0.0698803	CCNA_00729		Uncharacterized protein
A0A0H3C9H7	-0.385359	0.0722895	CCNA_02597		Uncharacterized protein
A0A0H3C7X0	-0.386665	0.0753957	CCNA_01364	dusA	tRNA-dihydrouridine(20/20a) synthase
A0A0H3CCP5	-0.386949	0.0718449	CCNA_03867		DNA polymerase III, delta subunit
A0A0H3C7Q1	-0.393185	0.0830709	CCNA_00752		3-hydroxybutyryl-CoA dehydrogenase
B8H533	-0.395194	0.0858568	CCNA_01420	nrdR	Transcriptional repressor NrdR
A0A0H3CET9	-0.397957	0.0657077	CCNA_03401		Conserved hypothetical cytosolic protein
A0A0H3C3C4	-0.399842	0.0968245	CCNA_00341	sucD	Succinate--CoA ligase [ADP-forming] subunit alpha
A0A0H3C836	-0.401511	0.0852101	CCNA_01728		Short chain dehydrogenase
A0A0H3C8B7	-0.402267	0.0754206	CCNA_01581		Uncharacterized protein
A0A0H3C4T6	-0.403297	0.0885423	CCNA_00491	folE	GTP cyclohydrolase 1
A0A0H3C9I9	-0.403581	0.0700953	CCNA_02321	metZ	O-succinylhomoserine sulfhydrylase
B8GYG5	-0.404624	0.0816161	CCNA_00295	phoU	Phosphate-specific transport system accessory protein PhoU homolog
B8GYD9	-0.405034	0.0798167	CCNA_00269		Nucleoid-associated protein CCNA_00269
B8GY66	-0.408753	0.0813379	CCNA_00196	leuC	3-isopropylmalate dehydratase large subunit
A0A0H3C5P1	-0.408803	0.0698129	CCNA_00532		RDD domain-containing protein
A0A0H3C8R6	-0.410321	0.0908234	CCNA_01763	pepA	Probable cytosol aminopeptidase
A0A0H3C9U0	-0.410367	0.0636788	CCNA_02210		Dihydrofolate reductase
A0A0H3C461	-0.411927	0.0711041	CCNA_00265	amn	AMP nucleosidase
A0A0H3C9H3	-0.412213	0.0777529	CCNA_01940	sufB	ABC transporter-associated protein SufB
B8H415	-0.415541	0.0735161	CCNA_03305	rpsG	30S ribosomal protein S7
A0A0H3CE08	-0.416345	0.089069	CCNA_03127		Aminoacyl-histidine dipeptidase
B8H5I3	-0.418528	0.0928929	CCNA_03563	atpH	ATP synthase subunit delta
B8H0P3	-0.425106	0.0926704	CCNA_00677	rplA	50S ribosomal protein L1
A0A0H3CAE3	-0.42545	0.0860675	CCNA_02416		DNA-binding protein HU
A0A0H3CD91	-0.428497	0.0846349	CCNA_03505		Glutathione-dependent peroxiredoxin
A0A0H3C5P3	-0.431188	0.0818054	CCNA_00359		17 kDa surface antigen
A0A0H3CAF3	-0.432942	0.0683859	CCNA_02427		dTTP/UTP pyrophosphatase
A0A0H3C5Q0	-0.440971	0.0823612	CCNA_00544		Acetyl-CoA acetyltransferase
A0A0H3CC53	-0.442873	0.0739564	CCNA_03659	trpF	N-(5'-phosphoribosyl)anthranilate isomerase
A0A0H3CAX1	-0.443228	0.0814131	CCNA_03163		Parvulin-like PPIase
A0A0H3CB14	-0.446712	0.0896197	CCNA_02588		Aminopeptidase
A0A0H3C6R5	-0.450708	0.0710177	CCNA_00403		Short chain dehydrogenase
A0A0H3C7D7	-0.452014	0.0756065	CCNA_01777		Histidine kinase
A0A0H3CA22	-0.453744	0.0781182	CCNA_02190		Penicillin-binding protein
A0A0H3CDK1	-0.454733	0.078163	CCNA_03537	mmcA	SOS-regulated glyoxalase family protein
A0A0H3C8C8	-0.455929	0.0669695	CCNA_01859		TonB-dependent receptor
A0A0H3CE94	-0.456544	0.0634249	CCNA_03863		Uncharacterized protein
A0A0H3C9F4	-0.45662	0.0750589	CCNA_02281		Aminopeptidase N
A0A0H3C9M5	-0.457379	0.0586664	CCNA_02020	nuoI	NADH-quinone oxidoreductase subunit I
A0A0H3CCS3	-0.457695	0.0716545	CCNA_03301	acrB	Cation/multidrug efflux pump AcrB
A0A0H3C9G6	-0.46159	0.0873876	CCNA_02583	purQ	Phosphoribosylformylglycinamidine synthase subunit PurQ
A0A0H3C6E6	-0.463092	0.0945654	CCNA_01066		Glycosyltransferase
A0A0H3IFM4	-0.463295	0.0736206	CCNA_03899		Uncharacterized protein
A0A0H3CBX8	-0.464987	0.0769758	CCNA_02379		Uncharacterized protein
A0A0H3C862	-0.466733	0.1009	CCNA_01757	rsmA	Ribosomal RNA small subunit methyltransferase A
A0A0H3CB17	-0.467309	0.0945115	CCNA_02071	yajC	Sec translocon accessory complex subunit YajC
B8H607	-0.467776	0.0858994	CCNA_01610	leuA	2-isopropylmalate synthase
A0A0H3CCA9	-0.468258	0.0787536	CCNA_03076	uvrB	UvrABC system protein B
A0A0H3C750	-0.468763	0.0901885	CCNA_01373		Uncharacterized protein
A0A0H3CDY5	-0.472547	0.0646796	CCNA_03105		DnaJ domain protein
A0A0H3CEU4	-0.473096	0.0828736	CCNA_03406	rpsU	30S ribosomal protein S21
A0A0H3C5E1	-0.474177	0.0808712	CCNA_00211		Porphyromonas-type peptidyl-arginine deiminase
B8H3F9	-0.474915	0.0738414	CCNA_01113	trhO	tRNA uridine(34) hydroxylase
A0A0H3CCT2	-0.475378	0.0839318	CCNA_03314		Ferredoxin-NADP reductase
A0A0H3CCT3	-0.475798	0.109664	CCNA_03675		PAS-family sensor histidine kinase
A0A0H3C9K3	-0.475824	0.0716743	CCNA_02339		Methyltransferase
A0A0H3C8R1	-0.484131	0.0804157	CCNA_01758	pdxA	4-hydroxythreonine-4-phosphate dehydrogenase
A0A0H3CCC5	-0.485863	0.094696	CCNA_03462	gcvPB	Probable glycine dehydrogenase (decarboxylating) subunit 2
A0A0H3C8K7	-0.487136	0.0904423	CCNA_01938	sufC	ATP-dependent transporter SufC
A0A0H3C9C8	-0.487423	0.0662305	CCNA_02249		Conserved hypothetical cytosolic protein
A0A0H3C8J0	-0.49037	0.086151	CCNA_01615		Cell elongation specific D,D-transpeptidase
A0A0H3C6V5	-0.49053	0.0908443	CCNA_00957		Porin O
A0A0H3CAY7	-0.491856	0.0767729	CCNA_03179		NADH-dependent flavin oxidoreductase
A0A0H3CAD1	-0.492896	0.0893641	CCNA_02942		Nucleoside-diphosphate-sugar epimerase
B8H5P6	-0.494569	0.089203	CCNA_03626	hisG	ATP phosphoribosyltransferase
A0A0H3C908	-0.497157	0.0895549	CCNA_02414		DadA-related amino acid oxidase
B8H640	-0.497238	0.0780956	CCNA_03636	bioB	Biotin synthase
A0A0H3C671	-0.497711	0.091977	CCNA_00197	rplS	50S ribosomal protein L19
A0A0H3CAV8	-0.50053	0.0930515	CCNA_03148		Uncharacterized protein
B8H610	-0.504326	0.0850846	CCNA_01613	mreC	Cell shape-determining protein MreC
A0A0H3C6S5	-0.506286	0.0826467	CCNA_00906		Uncharacterized protein
A0A0H3C5I4	-0.508672	0.0651778	CCNA_00765		Uncharacterized protein
A0A0H3CBR9	-0.508788	0.0846732	CCNA_02309		EF hand domain protein
A0A0H3CEH6	-0.50907	0.0801992	CCNA_03839		Acylamino-acid-releasing enzyme
A0A0H3C9A3	-0.510625	0.109941	CCNA_02219		Uncharacterized protein
A0A0H3C659	-0.511915	0.0822752	CCNA_00740		Riboflavin biosynthesis protein
B8GY92	-0.516006	0.0911307	CCNA_00222	pgi	Glucose-6-phosphate isomerase
B8GWW4	-0.517728	0.0826961	CCNA_00007	rpsT	30S ribosomal protein S20
A0A0H3C8I9	-0.51875	0.101948	CCNA_01923	rhlB	ATP-dependent RNA helicase RhlB
A0A0H3C9B9	-0.51943	0.068322	CCNA_02024	nuoF	NADH-quinone oxidoreductase subunit F
A0A0H3CCD6	-0.520401	0.0816177	CCNA_03752		Alpha-D-glucosyl-1-phosphate uridylyltransferase
A0A0H3C9T4	-0.528221	0.107559	CCNA_01583		Phosphate-binding protein
A0A0H3CAZ6	-0.533108	0.10689	CCNA_02049		ABM superfamily monooxygenase protein
B8H4D7	-0.534573	0.0810472	CCNA_01309	rplB	50S ribosomal protein L2
A0A0H3CB47	-0.536184	0.072447	CCNA_02112		D-cysteine desulfhydrase
B8GZJ6	-0.538391	0.0986699	CCNA_02520	gatC	Aspartyl/glutamyl-tRNA(Asn/Gln) amidotransferase subunit C
A0A0H3C855	-0.538687	0.117828	CCNA_00922	clpB	Chaperone protein ClpB
A0A0H3C6U0	-0.539642	0.101652	CCNA_01521		Putative exported protein
A0A0H3C6L8	-0.540968	0.069979	CCNA_00355		Putative pentapeptide repeat protein
A0A0H3CAD9	-0.541358	0.100545	CCNA_01818		Probable branched-chain-amino-acid aminotransferase
B8H444	-0.541708	0.099617	CCNA_03334	ftsH	ATP-dependent zinc metalloprotease FtsH
B8GYI7	-0.543699	0.112593	CCNA_00317	cgtA	GTPase Obg/CgtA
A0A0H3C9Q6	-0.547591	0.0881041	CCNA_02173		ABC transporter ATP-binding protein
A0A0H3C8T9	-0.548136	0.0760864	CCNA_01784		Uncharacterized protein
A0A0H3CAY3	-0.548182	0.100109	CCNA_02031	nuoC	NADH-quinone oxidoreductase subunit C
A0A0H3C9X8	-0.549112	0.109647	CCNA_02250		Methylcrotonyl-CoA carboxylase biotin-containing subunit
B8GZ28	-0.549117	0.0723381	CCNA_00377	smc	Chromosome partition protein Smc
A0A0H3CC21	-0.550696	0.0754482	CCNA_03025		MarR-family transcriptional regulator
A0A0H3C860	-0.554233	0.0962968	CCNA_01529		FlaG superfamily protein
A0A0H3C5Y0	-0.554292	0.12122	CCNA_01202		Membrane alanine aminopeptidase
A0A0H3CEG5	-0.555652	0.113538	CCNA_03827	coaBC	Coenzyme A biosynthesis bifunctional protein CoaBC
A0A0H3C853	-0.555839	0.135151	CCNA_01746		Malonyl CoA-acyl carrier protein transacylase
A0A0H3CD18	-0.560367	0.0862373	CCNA_03415		Aa3 type cytochrome c oxidase subunit IV-related protein
A0A0H3C2L2	-0.561445	0.116697	CCNA_00042		RNA-binding protein, YlxR family
A0A0H3C9M6	-0.563253	0.0972539	CCNA_02665	flgI	Flagellar P-ring protein
A0A0H3C801	-0.565065	0.127361	CCNA_00865	xylA	Alpha-ketoglutaric semialdehyde dehydrogenase xylA
A0A0H3C5D1	-0.56632	0.0757384	CCNA_01055		GT1 family glyscosyl transferase
B8GW40	-0.5665	0.0738269	CCNA_03878	hemH	Ferrochelatase
B8GXA8	-0.567169	0.104899	CCNA_02133	glk	Glucokinase
A0A0H3C7W8	-0.567793	0.139401	CCNA_01636		Alkaline phosphatase
B8H4S1	-0.568296	0.0735229	CCNA_03430	rpmJ	50S ribosomal protein L36
A0A0H3C871	-0.572804	0.072876	CCNA_01539		Pirin family protein
A0A0H3CCF4	-0.573794	0.13088	CCNA_03768	srp	Signal recognition particle protein
A0A0H3C9F5	-0.574027	0.134773	CCNA_01920	mfd	Transcription-repair-coupling factor
A0A0H3C7J6	-0.576401	0.0860856	CCNA_01516		NAD(P)H:FMN oxidoreductase family protein
A0A0H3C8Q2	-0.577229	0.0902194	CCNA_02295		Uncharacterized protein
A0A0H3C898	-0.578319	0.102169	CCNA_01519		Universal stress protein family
A0A0H3CAQ1	-0.580051	0.0813039	CCNA_02461		Uncharacterized protein
A0A0H3C6P5	-0.580573	0.108641	CCNA_01183		Zinc dependent phospholipase C/S1-P1 nuclease-family protein
A0A0H3CDZ4	-0.588327	0.0967881	CCNA_03764		Acyl-CoA thioesterase
A0A0H3C6H6	-0.588359	0.14084	CCNA_00862	xylD	Xylonate dehydratase xylD
A0A0H3CA88	-0.588411	0.131871	CCNA_01760	lptD	LPS-assembly protein LptD
A0A0H3CBY5	-0.592593	0.095929	CCNA_03279		Short chain dehydrogenase
A0A0H3C9F0	-0.593444	0.126617	CCNA_01915		Pseudouridine synthase
A0A0H3CEW3	-0.594946	0.0904446	CCNA_03422		Oligoendopeptidase F
A0A0H3C781	-0.594973	0.0874448	CCNA_01063	perB	UDP-perosamine 4-acetyl transferase PerB
A0A0H3C9H6	-0.595421	0.127739	CCNA_02306	hisC	Histidinol-phosphate aminotransferase
A0A0H3C7C2	-0.595507	0.086307	CCNA_01439		dTDP-glucose 4,6-dehydratase
A0A0H3C8M4	-0.597364	0.100071	CCNA_01095	pheT	Phenylalanine--tRNA ligase beta subunit
A0A0H3C6N0	-0.598859	0.11344	CCNA_00915		Molybdenum cofactor sulfurase related protein
B8H3C3	-0.600204	0.0878589	CCNA_03195	rpoH	RNA polymerase sigma factor RpoH
B8GX09	-0.601992	0.082982	CCNA_00052	ybeY	Endoribonuclease YbeY
A0A0H3CFF5	-0.60401	0.0973825	CCNA_03617		Copper(I)-binding protein
B8H0X4	-0.604666	0.0845442	CCNA_02737	queF	NADPH-dependent 7-cyano-7-deazaguanine reductase
A0A0H3C747	-0.605048	0.101787	CCNA_01654		Cyclophilin-type peptidylprolyl cis-trans isomerase
A0A0H3CDA9	-0.60725	0.109145	CCNA_03521		Pectin lyase-related protein
A0A0H3C4I9	-0.608006	0.115562	CCNA_00118		Porphyrin biosynthesis protein
B8GWV5	-0.611206	0.109325	CCNA_02032	nuoB	NADH-quinone oxidoreductase subunit B
A0A0H3C7T2	-0.611529	0.0866816	CCNA_00784		Peptidoglycan-associated outer membrane lipoprotein
B8H4A3	-0.612767	0.0988399	CCNA_01275	folD	Bifunctional protein FolD
A0A0H3C8I4	-0.614112	0.112319	CCNA_01918	popA	Cyclic di-GMP effector protein PopA
A0A0H3CDB6	-0.615983	0.093752	CCNA_03837	dipI	Cell division protein DipI
A0A0H3CAJ3	-0.617036	0.0811418	CCNA_02713	hfaD	Holdfast attachment protein hfaD
A0A0H3C7Z9	-0.617061	0.128007	CCNA_01395	fzeA	Electron transfer flavoprotein-ubiquinone oxidoreductase
A0A0H3C6H4	-0.618679	0.0680387	CCNA_01417		5-aminolevulinate synthase
A0A0H3CCX1	-0.620809	0.154816	CCNA_02721		Peptidase, M16 family
A0A0H3CAQ0	-0.622734	0.0984352	CCNA_01936		Cysteine desulfurase
A0A0H3C7U4	-0.627434	0.117191	CCNA_01955		Zinc metalloprotease
A0A0H3CG43	-0.62946	0.0994341	CCNA_03821		Exodeoxyribonuclease III
A0A0H3C9D4	-0.629794	0.121476	CCNA_01444		Poly(3-hydroxyalkanoate) polymerase
A0A0H3C5U5	-0.630217	0.0665968	CCNA_00889		Lumazine-binding domain protein
A0A0H3CBI0	-0.631355	0.108141	CCNA_03402		NAD(P)H quinone oxidoreductase, PIG3 family
B8GWL9	-0.639671	0.0991749	CCNA_01946	tyrS	Tyrosine--tRNA ligase
A0A0H3CCQ9	-0.640573	0.156963	CCNA_03642		Succinate dehydrogenase flavoprotein subunit
A0A0H3CDL2	-0.640712	0.126134	CCNA_02979		Cysteine desulfhydrase/selenocysteine lyase
A0A0H3C5Q9	-0.642054	0.10471	CCNA_00002		Nucleoside triphosphate pyrophosphatase
B8GYL6	-0.64999	0.0911864	CCNA_02324	hslO	33 kDa chaperonin
A0A0H3C3E4	-0.653101	0.0805119	CCNA_00361		Hot dog superfamily thioesterase
A0A0H3C5H3	-0.653286	0.0946167	CCNA_00471	fcl	GDP-L-fucose synthase
A0A0H3C4L8	-0.655213	0.0837398	CCNA_00168		Polysaccharide export protein
A0A0H3CBF3	-0.655365	0.0902313	CCNA_02751		ABC transporter ATP-binding protein
A0A0H3CC61	-0.656039	0.102245	CCNA_02463		UDP-N-acetylglucosamine 4-epimerase
D9HP82	-0.656468	0.136604
A0A0H3C7Y7	-0.657645	0.117742	CCNA_00849		Outer membrane efflux protein
A0A0H3C9V2	-0.658154	0.130896	CCNA_02127		Oxacillin resistance-associated protein fmtC
A0A0H3CAR2	-0.66539	0.109404	CCNA_01947		Thioredoxin peroxidase
A0A0H3C5V0	-0.666569	0.113667	CCNA_00610		Alpha-1,2-mannosidase
A0A0H3C520	-0.666833	0.103651	CCNA_00001		Putative pyruvate, phosphate dikinase regulatory protein
A0A0H3C490	-0.667164	0.138001	CCNA_00006		Enoyl-CoA hydratase
A0A0H3C5J6	-0.66731	0.120275	CCNA_00500		Hydroxymethylglutaryl-CoA lyase
A0A0H3CC02	-0.671879	0.108759	CCNA_03300		RND family efflux transporter, MFP subunit
A0A0H3C6E9	-0.67245	0.0984516	CCNA_01392		Glycosyltransferase involved in cell wall biogenesis
A0A0H3C6N5	-0.676033	0.123196	CCNA_00920		DUF4167 domain-containing protein
A0A0H3C7A6	-0.677912	0.152937	CCNA_01413		Phosphoglycerate mutase family protein
A0A0H3CCV9	-0.680094	0.104589	CCNA_03271		L-methionine gamma-lyase
A0A0H3CCE1	-0.685093	0.119413	CCNA_02545		Alkaline phosphatase
A0A0H3C7E3	-0.685198	0.131904	CCNA_01782	ppk1	Polyphosphate kinase
A0A0H3C9C6	-0.688908	0.118132	CCNA_02540		N-acyl-L-amino acid amidohydrolase
A0A0H3C816	-0.691126	0.0893125	CCNA_00881		ABC transporter ATP-binding protein
A0A0H3CBB8	-0.699042	0.0970092	CCNA_03336	ybgF	Cell division coordinator CpoB
A0A0H3CE99	-0.701037	0.13214	CCNA_03772		HIT1 protein
A0A0H3CD86	-0.701574	0.111564	CCNA_03500		FAD/FMN-containing dehydrogenase
A0A0H3C8T6	-0.705495	0.120068	CCNA_01725	bamB	Beta-barrel assembly machine (BAM) protein BamB
A0A0H3CDE6	-0.705616	0.0686332	CCNA_03559		Uncharacterized protein
A0A0H3C502	-0.707023	0.0842476	CCNA_00558		Methyltransferase
A0A0H3C5B3	-0.708074	0.0919501	CCNA_01030		Peptidylprolyl isomerase
A0A0H3CCD5	-0.710884	0.134216	CCNA_02539		Aminotransferase
A0A0H3CB32	-0.711816	0.0728502	CCNA_02094		MviM-like NAD-dependent oxidoreductase
A0A0H3C831	-0.715969	0.0867877	CCNA_01497	hldD	ADP-L-glycero-D-manno-heptose-6-epimerase
B8GVE2	-0.7171	0.130989	CCNA_01647	bioF	Putative 8-amino-7-oxononanoate synthase
A0A0H3C846	-0.719133	0.095607	CCNA_02072		ATP-dependent protease subunit
A0A0H3CBX2	-0.722103	0.0887659	CCNA_02972		2OG-Fe(II) oxygenase-related protein
A0A0H3C6I6	-0.727773	0.0983185	CCNA_01122		MA superfamily peptidase
A0A0H3C9M1	-0.72992	0.101398	CCNA_02659		Two-component receiver domain protein
A0A0H3CEI7	-0.734636	0.162069	CCNA_03851	hisH	Imidazole glycerol phosphate synthase subunit HisH
A0A0H3C768	-0.73531	0.176683	CCNA_01689	guaB	Inosine-5'-monophosphate dehydrogenase
B8GW82	-0.738128	0.154134	CCNA_01809	lipA	Lipoyl synthase
A0A0H3CCR2	-0.74231	0.177027	CCNA_03280	vor	2-oxoacid ferredoxin oxidoreductase Vor
A0A0H3CCC9	-0.744201	0.108912	CCNA_03471	ispH	4-hydroxy-3-methylbut-2-enyl diphosphate reductase
A0A0H3C902	-0.751964	0.0816621	CCNA_01259		Class II aldolase and Adducin protein
A0A0H3CCJ0	-0.752295	0.191559	CCNA_02601		S-(hydroxymethyl)glutathione dehydrogenase
A0A0H3C6S6	-0.754603	0.105896	CCNA_00413		Poly(A) polymerase/tRNA-nucleotidyltransferase
A0A0H3C651	-0.754959	0.135326	CCNA_01277		FAD-linked oxidoreductase
A0A0H3CFU0	-0.75588	0.0893903	CCNA_03751		Peptidyl-prolyl cis-trans isomerase
A0A0H3CBG3	-0.768195	0.0960162	CCNA_02207		Uncharacterized protein
A0A0H3C7T8	-0.769382	0.105091	CCNA_01306	rplC	50S ribosomal protein L3
A0A0H3CEK4	-0.770323	0.147602	CCNA_03875	qor	Quinone oxidoreductase
A0A0H3C8U6	-0.774072	0.164494	CCNA_01799	pdhA	Pyruvate dehydrogenase E1 component subunit alpha
A0A0H3C9G9	-0.78292	0.157391	CCNA_02085		Anhydromuramoyl-peptide exo-beta-N-acetylglucosaminidase
A0A0H3C8G9	-0.788019	0.206647	CCNA_01034		TonB-dependent outer membrane receptor
A0A0H3C4I2	-0.789278	0.131928	CCNA_00405		Short chain dehydrogenase
A0A0H3C8G0	-0.796289	0.141766	CCNA_01642		Gluconate 5-dehydrogenase
B8H4E5	-0.803488	0.0900516	CCNA_01317	rplX	50S ribosomal protein L24
A0A0H3CBW1	-0.806301	0.184997	CCNA_02359		Uncharacterized protein
A0A0H3C805	-0.806465	0.118358	CCNA_00871		Carbon-nitrogen hydrolase family protein
A0A0H3C7C5	-0.807432	0.137138	CCNA_00601		MoxR-like ATPase
A0A0H3C5V4	-0.807447	0.0885011	CCNA_00065		S-adenosylmethionine-dependent methyltransferase
A0A0H3CAM1	-0.808395	0.112268	CCNA_02428	infA	Translation initiation factor IF-1
B8GYN6	-0.81096	0.183615	CCNA_02344	gpmA	2,3-bisphosphoglycerate-dependent phosphoglycerate mutase
A0A0H3C700	-0.813387	0.0908083	CCNA_00502		Glycosyl transferase family protein
A0A0H3CB27	-0.816005	0.120877	CCNA_02605		LasT-family rRNA methylase
A0A0H3C4I3	-0.816744	0.0758723	CCNA_00748		Ferrous iron transport protein A
A0A0H3CA84	-0.817012	0.22025	CCNA_02352		Membrane-bound aldehyde dehydrogenase, large subunit
A0A0H3C2P9	-0.818169	0.154148	CCNA_00088		HerA helicase-related ATPase
A0A0H3C4H9	-0.818758	0.185348	CCNA_00106		2-polyprenyl-6-methoxyphenol hydroxylase
A0A0H3C6B2	-0.823828	0.113392	CCNA_01031		Transporter, major facilitator superfamily
A0A0H3C5E8	-0.829284	0.126581	CCNA_00726		Acyl-CoA dehydrogenase
B8GWR7	-0.830214	0.140471	CCNA_01994	dxr	1-deoxy-D-xylulose 5-phosphate reductoisomerase
A0A0H3C7A7	-0.833895	0.116461	CCNA_01174		LysR-family transcriptional regulator
A0A0H3CE38	-0.835545	0.173783	CCNA_03162	argJ	Arginine biosynthesis bifunctional protein ArgJ
A0A0H3C4R5	-0.840329	0.155124	CCNA_00850	acrB2	Efflux pump membrane transporter
A0A0H3C5K7	-0.841714	0.166001	CCNA_00290		Autotransporter protein
A0A0H3C8I1	-0.843847	0.133512	CCNA_01671	dgrA	Diguanylate receptor protein dgrA
B8H555	-0.844442	0.185441	CCNA_01442	argC	N-acetyl-gamma-glutamyl-phosphate reductase
A0A0H3C712	-0.848408	0.109978	CCNA_00521		Antitoxin protein
A0A0H3CFS6	-0.850212	0.190541	CCNA_03735		Transketolase
A0A0H3C666	-0.851043	0.136711	CCNA_00190		Acyl-CoA hydrolase
A0A0H3CAP1	-0.853583	0.1521	CCNA_02451		Conserved hypothetical membrane protein
A0A0H3C726	-0.857979	0.179379	CCNA_01062	gmd	GDP-mannose 4,6-dehydratase
A0A0H3C6S1	-0.860759	0.114749	CCNA_00901		Alpha/beta hydrolase family protein
A0A0H3C6H2	-0.865939	0.148043	CCNA_00304		3-deoxy-D-manno-octulosonic acid transferase
A0A0H3C6K9	-0.87935	0.137377	CCNA_00795	fixJ	Two-component response regulator FixJ
A0A0H3CDI5	-0.882085	0.257042	CCNA_03522		Zn-dependent protease TldD
A0A0H3C4T2	-0.882536	0.173382	CCNA_00866	xylX	Fumarylacetoacetate hydrolase family protein
B8H4F5	-0.883124	0.141916	CCNA_01327	adk	Adenylate kinase
B8GZB1	-0.884163	0.148232	CCNA_02435	murA	UDP-N-acetylglucosamine 1-carboxyvinyltransferase
A0A0H3C7P1	-0.888829	0.140716	CCNA_01252	sdpA	Soluble lytic murein transglycosylase SdpA
A0A0H3C446	-0.890477	0.109027	CCNA_00249		SCO1/SenC family protein
A0A0H3C7L7	-0.891544	0.123117	CCNA_01221		Acyl carrier protein
A0A0H3C7S1	-0.907995	0.210078	CCNA_01575		Glucose / sorbosone dehydrogenase
A0A0H3CB84	-0.90917	0.243351	CCNA_02687		Serine-pyruvate aminotransferase
A0A0H3CG77	-0.910346	0.0936088	CCNA_03860	ldtX	L,D-transpeptidase LdtX
A0A0H3C6S9	-0.914658	0.156818	CCNA_01505		Uncharacterized protein
A0A0H3C9P1	-0.915766	0.177427	CCNA_02395		Uncharacterized protein
A0A0H3C9D6	-0.916204	0.203427	CCNA_02553	clpA	ATP-dependent clp protease ATP-binding subunit ClpA
A0A0H3C6B8	-0.916287	0.232441	CCNA_01036		M14 peptidase-family protein
A0A0H3C6W2	-0.92109	0.120751	CCNA_01245		23S rRNA methyltransferase
B8GZX1	-0.924887	0.172525	CCNA_00540	hemF	Oxygen-dependent coproporphyrinogen-III oxidase
A0A0H3C8D6	-0.933655	0.111222	CCNA_01001	rbsK	Ribokinase
A0A0H3CD45	-0.93606	0.231079	CCNA_03378		Inositol-1-monophosphatase
A0A0H3C4K4	-0.936553	0.200089	CCNA_00769		TetR family transcriptional regulator
A0A0H3C7Y1	-0.936978	0.294401	CCNA_01655		Peptidyl-prolyl cis-trans isomerase
A0A0H3CDT2	-0.937802	0.182846	CCNA_03705		Uncharacterized protein
A0A0H3C985	-0.941002	0.350825	CCNA_01983		Citrate synthase
A0A0H3CCR9	-0.941568	0.170558	CCNA_03296		TetR-family transcriptional regulator
B8GWW0	-0.941607	0.111519	CCNA_00003	aroE	Shikimate dehydrogenase (NADP(+))
A0A0H3C936	-0.943106	0.100809	CCNA_01335		ABC-type multidrug transport system, ATPase component
A0A0H3CCN8	-0.94456	0.217022	CCNA_03619		Zinc metalloprotease
A0A0H3CC42	-0.946502	0.287014	CCNA_03355		Acylamino-acid-releasing enzyme
A0A0H3CBN9	-0.947915	0.109972	CCNA_02279		Disulfide bond formation protein B
A0A0H3CD98	-0.94933	0.36532	CCNA_03813	creS	Intermediate filament-like cell shape determinant creS
A0A0H3C8G4	-0.949434	0.193548	CCNA_01029		Alpha-L-rhamnosidase
B8GX84	-0.957338	0.124462	CCNA_02109	thiC	Phosphomethylpyrimidine synthase
A0A0H3CFI8	-0.95767	0.199008	CCNA_03650	murU	N-acetylmuramate alpha-1-phosphate uridylyltransferase MurU
A0A0H3CA59	-0.960794	0.228406	CCNA_02231	ettA	Energy-dependent translational throttle protein EttA
A0A0H3CBR1	-0.96552	0.246441	CCNA_02900		N-acyl-L-amino acid amidohydrolase
A0A0H3CC94	-0.969184	0.357924	CCNA_03699		Peptidase, M16 family
A0A0H3CA25	-0.976227	0.189135	CCNA_02297		Hypoxanthine-guanine phosphoribosyltransferase
A0A0H3ID02	-0.980155	0.13947	CCNA_03909		Uncharacterized protein
A0A0H3C942	-0.983635	0.174321	CCNA_01934		HesB protein family
B8GXP4	-0.985409	0.295322	CCNA_00153	grpE	Protein GrpE
A0A0H3C7K1	-0.986012	0.168975	CCNA_01522		ATP-dependent protease subunit
B8H096	-0.98635	0.223019	CCNA_02639	murD	UDP-N-acetylmuramoylalanine--D-glutamate ligase
A0A0H3CAZ4	-0.987698	0.100158	CCNA_02904		GntR-family transcriptional regulator
B8H4D8	-0.988746	0.164386	CCNA_01310	rpsS	30S ribosomal protein S19
A0A0H3CCC0	-0.990587	0.298689	CCNA_02518	gatB	Aspartyl/glutamyl-tRNA(Asn/Gln) amidotransferase subunit B
A0A0H3CBN5	-0.999177	0.096314	CCNA_03185		Glutathione S-transferase
A0A0H3CG81	-1.00098	0.128916	CCNA_03866		LptE superfamily protein
A0A0H3CD50	-1.00412	0.122667	CCNA_03383		Multidrug/protein/lipid ABC transporter family, ATP-binding and permease protein
A0A0H3CAK7	-1.01221	0.180052	CCNA_02733		Glutaminyl-peptide cyclotransferase
A0A0H3CBN0	-1.01268	0.265202	CCNA_02860		DnaJ-class molecular chaperone
A0A0H3C5F2	-1.01629	0.159246	CCNA_00733		GumN superfamily protein
A0A0H3CG38	-1.01732	0.323034	CCNA_03816		Peptidyl-dipeptidase DCP
A0A0H3C6G3	-1.02056	0.214424	CCNA_01087	eipA	Cell envelope integrity protein EipA
A0A0H3CDZ6	-1.02286	0.12917	CCNA_03117	bacB	Bactofilin B BacB
A0A0H3CAH0	-1.02338	0.155103	CCNA_01857		AraC-family transcriptional regulator
A0A0H3C7V3	-1.02375	0.160507	CCNA_01963		Uncharacterized protein
A0A0H3C6W0	-1.03512	0.122905	CCNA_00444		Chemotaxis protein methyltransferase
A0A0H3C6A9	-1.03597	0.186437	CCNA_00656		Site-specific DNA-methyltransferase (adenine-specific)
A0A0H3C7Z7	-1.03756	0.175632	CCNA_00859		Acetyltransferase, GNAT family
A0A0H3C5S8	-1.04087	0.234846	CCNA_01172		AIM24 family protein
A0A0H3C815	-1.05038	0.160864	CCNA_01480		Uncharacterized protein
A0A0H3C8J5	-1.05195	0.226731	CCNA_01064	perA	Perosamine synthetase PerA
B8GZS7	-1.05294	0.368225	CCNA_00496	thrS	Threonine--tRNA ligase
A0A0H3C7Q7	-1.06755	0.141236	CCNA_01556		LacI-family transcriptional regulator
A0A0H3C6B5	-1.08614	0.186481	CCNA_00240		PTS system, IIA component
A0A0H3C425	-1.09026	0.371646	CCNA_00220		Thiol-disulfide isomerase and thioredoxin
A0A0H3CBC2	-1.09952	0.414002	CCNA_02164		Glutamate dehydrogenase/leucine dehydrogenase
A0A0H3CEA3	-1.10124	0.389927	CCNA_03777		Tas protein
A0A0H3CBA0	-1.10218	0.156049	CCNA_02709		CBS domain containing protein
A0A0H3C7P2	-1.10463	0.122387	CCNA_00742		HAD superfamily sugar phosphatase
A0A0H3CCK9	-1.13259	0.218909	CCNA_03582	cysQ	3'(2'),5'-bisphosphate nucleotidase CysQ
A0A0H3C4Z7	-1.14364	0.279596	CCNA_00938		Acetyl-CoA acetyltransferase
A0A0H3CE74	-1.14696	0.547117	CCNA_03750		L-threonine dehydratase catabolic TdcB
A0A0H3C4N4	-1.14833	0.210212	CCNA_00188		ABC transporter ATP-binding protein
B8GVP4	-1.1488	0.24576	CCNA_01749	acpP	Acyl carrier protein
A0A0H3CAC8	-1.16033	0.127853	CCNA_01806		Ferritin-like domain protein
B8H5I1	-1.1623	0.418789	CCNA_03561	atpG	ATP synthase gamma chain
A0A0H3C5U8	-1.16704	0.186469	CCNA_00894	ispG	4-hydroxy-3-methylbut-2-en-1-yl diphosphate synthase (flavodoxin)
A0A0H3C6T3	-1.16727	0.362735	CCNA_00968		Gluconate kinase
A0A0H3C5N3	-1.16824	0.170517	CCNA_01121		MA superfamily peptidase
A0A0H3C7G6	-1.16926	0.283084	CCNA_01807		Acyl-acyl carrier protein synthetase
A0A0H3C6D2	-1.17473	0.207288	CCNA_01372		Cytokinin riboside 5'-monophosphate phosphoribohydrolase
A0A0H3CC20	-1.17536	0.149879	CCNA_03618		SCO1/SenC family protein
A0A0H3C6Y1	-1.17721	0.192516	CCNA_01012		N-formimino-L-glutamate deiminase
A0A0H3CCM3	-1.17823	0.151879	CCNA_03835		3-oxoacyl-(Acyl-carrier-protein) synthase
A0A0H3C974	-1.18657	0.232061	CCNA_02182		O-phosphoserine phosphohydrolase
B8GX52	-1.19306	0.23355	CCNA_02077	surE	5'-nucleotidase SurE
A0A0H3C776	-1.20978	0.130033	CCNA_01135		Uncharacterized protein
B8H086	-1.2141	0.299099	CCNA_02629	murC	UDP-N-acetylmuramate--L-alanine ligase
A0A0H3C964	-1.21515	0.417923	CCNA_02172		ABC-type transporter, permease component
A0A0H3C7X5	-1.21728	0.157096	CCNA_01369		Acyl-CoA dehydrogenase, short-chain specific
A0A0H3CBF8	-1.22492	0.169118	CCNA_02201		Nucleoside 2-deoxyribosyltransferase
A0A0H3C6N8	-1.22575	0.123517	CCNA_01178		Uncharacterized protein
A0A0H3C7S5	-1.23203	0.350259	CCNA_01379	rsaFb	Type I secretion outer membrane protein rsaFb
B8GZW1	-1.23592	0.465696	CCNA_00530	rplJ	50S ribosomal protein L10
A0A0H3CDJ0	-1.23754	0.267195	CCNA_03527		Glutamate--cysteine ligase
B8H6A8	-1.23989	0.149615	CCNA_03704	aroA	3-phosphoshikimate 1-carboxyvinyltransferase
A0A0H3C8Z8	-1.24074	0.243967	CCNA_01253	dapA	4-hydroxy-tetrahydrodipicolinate synthase
B8H5B6	-1.24316	0.344779	CCNA_03496		UPF0246 protein CCNA_03496
A0A0H3C582	-1.24366	0.121007	CCNA_00101	rsmB	16S rRNA m5C methyltransferase RsmB
A0A0H3C8U1	-1.24462	0.370449	CCNA_01176		Uncharacterized protein
B8GYG4	-1.24695	0.280554	CCNA_00294	pstB	Phosphate import ATP-binding protein PstB
A0A0H3C4G6	-1.24801	0.184121	CCNA_00090		UDP-glucose 4-epimerase
B8GYX1	-1.25298	0.376196	CCNA_00320	rpmA	50S ribosomal protein L27
A0A0H3C3L3	-1.2639	0.114238	CCNA_00020		Uncharacterized protein
A0A0H3CAT0	-1.28243	0.294604	CCNA_02822		MerR-family transcriptional regulator
A0A0H3CE61	-1.28259	0.137333	CCNA_03183		Beta-lactamase family protein
A0A0H3C7Y0	-1.28959	0.288153	CCNA_01375		Lactoylglutathione lyase
A0A0H3CB72	-1.29208	0.672716	CCNA_02673	uvrA	UvrABC system protein A
A0A0H3C5R3	-1.29837	0.164718	CCNA_00011	dnaJ	Chaperone protein DnaJ
B8H416	-1.30323	0.185425	CCNA_03306	rpsL	30S ribosomal protein S12
A0A0H3C8N1	-1.31449	0.282643	CCNA_01104		Glycosyltransferase
A0A0H3C847	-1.32184	0.241419	CCNA_01453		Electron transport complex I subunit, NADH-ubiquinone oxidoreductase
A0A0H3CB00	-1.32217	0.381627	CCNA_02915		TldD/PmbA family protein
A0A0H3C6F6	-1.32394	0.377044	CCNA_01398		Peptidyl-prolyl cis-trans isomerase
A0A0H3C4C9	-1.32745	0.31664	CCNA_00045	ppa	Inorganic pyrophosphatase
A0A0H3C8I2	-1.32939	0.216268	CCNA_02218		DnaJ-like protein djlA
A0A0H3C4A2	-1.33448	0.718242	CCNA_00021		Putative aerobic-type carbon monoxide dehydrogenase, large subunit CoxL
A0A0H3C6Q0	-1.33471	0.258545	CCNA_01188		FecR family protein
A0A0H3CFK2	-1.33589	0.641029	CCNA_03663		NADP-dependent malic enzyme
A0A0H3C6G4	-1.33899	0.572358	CCNA_00735	bamF	Beta-barrel assembly machine (BAM) protein BamF
A0A0H3C9C0	-1.3394	0.671965	CCNA_02239		Uncharacterized protein
A0A0H3C8Q1	-1.35149	0.423084	CCNA_01987	lpxI	UDP-2,3-diacylglucosamine pyrophosphatase LpxI
B8GYH3	-1.35245	0.158687	CCNA_00303	lpxK	Tetraacyldisaccharide 4'-kinase
A0A0H3C7W2	-1.35572	0.480079	CCNA_01419	glyA	Serine hydroxymethyltransferase
A0A0H3CBR8	-1.36256	0.351173	CCNA_03503		YceI-family periplasmic protein
A0A0H3C4U6	-1.36588	0.16757	CCNA_00504	trmL	tRNA (cytidine(34)-2'-O)-methyltransferase
A0A0H3C5B7	-1.37115	0.393279	CCNA_01035		Glutathione hydrolase proenzyme
B8GX15	-1.37361	0.318782	CCNA_02040	cicA	Protein CicA
B8GYT1	-1.3836	0.486846	CCNA_02389	glmU	Bifunctional protein GlmU
A0A0H3C8I6	-1.40326	0.684685	CCNA_01676		Uncharacterized protein
A0A0H3C848	-1.40329	0.660055	CCNA_01738		TonB-dependent outer membrane receptor
A0A0H3CET4	-1.40575	0.242488	CCNA_03396		PDZ domain trypsin-like serine protease
A0A0H3CE14	-1.41164	0.19395	CCNA_03687		Carbonic anhydrase
A0A0H3C8G5	-1.41536	0.201079	CCNA_01650		Superoxide dismutase [Cu-Zn]
A0A0H3C8J2	-1.41753	0.347369	CCNA_01681		RimI-like acetyltransferase
B8GZJ5	-1.41767	0.40784	CCNA_02519	gatA	Glutamyl-tRNA(Gln) amidotransferase subunit A
A0A0H3CBB1	-1.42669	0.535453	CCNA_03325		Uncharacterized protein
A0A0H3C5S6	-1.43628	0.513075	CCNA_00397		Acetolactate synthase
A0A0H3CC69	-1.43876	0.409712	CCNA_03674		Uncharacterized protein
A0A0H3CD95	-1.44231	0.346321	CCNA_03434		Two-component response regulator
A0A0H3CAH9	-1.44929	0.676213	CCNA_02696		AtzE family amidohydrolase
A0A0H3C7R1	-1.45783	0.44683	CCNA_00763		Electron transfer flavoprotein alpha subunit
A0A0H3CC06	-1.46059	0.929044	CCNA_02408		Uncharacterized protein
A0A0H3C556	-1.46202	0.581656	CCNA_00053	phoH	Phosphate starvation-inducible protein PhoH
A0A0H3C4G8	-1.47688	0.351116	CCNA_00732		GumN superfamily protein
A0A0H3CCM6	-1.47841	0.097523	CCNA_03204		Alanine racemase
A0A0H3C955	-1.48779	0.478233	CCNA_01805		Dihydrolipoyl dehydrogenase
B8H367	-1.50014	0.279132	CCNA_03139	ilvD	Dihydroxy-acid dehydratase
A0A0H3C8Y0	-1.50483	0.289788	CCNA_01845		Two-component response regulator protein
A0A0H3CAX0	-1.51556	0.304693	CCNA_02538		Endoglucanase E
A0A0H3CB21	-1.52053	0.538975	CCNA_02944		Uncharacterized protein
A0A0H3CC78	-1.52511	0.369774	CCNA_03684		Carbonic anhydrase
A0A0H3C562	-1.53518	0.57615	CCNA_00379		Thiol:disulfide interchange protein dsbA
A0A0H3C929	-1.54239	0.425261	CCNA_01914		16S rRNA m(2)G 1207 methyltransferase RsmC
A0A0H3CA35	-1.54395	0.132437	CCNA_02307		Cyclohexadienyl dehydrogenase
A0A0H3C978	-1.55045	0.371847	CCNA_02188		PaaI-family thioesterase
A0A0H3C6U4	-1.56566	0.663751	CCNA_01532	flaY	Regulatory protein flaY
B8GXG1	-1.57396	0.573007	CCNA_00070	hemC	Porphobilinogen deaminase
A0A0H3C7E2	-1.5757	0.155774	CCNA_01464		Uncharacterized protein
A0A0H3C3K7	-1.58874	0.490304	CCNA_00414		Type 1 glutamine amidotransferase (GATase1) domain protein
A0A0H3C723	-1.5905	0.318574	CCNA_01347		Uncharacterized protein
A0A0H3C3V4	-1.59612	0.536817	CCNA_00140	gshB	Glutathione synthetase
A0A0H3C6N4	-1.59955	0.239259	CCNA_01173		Chorismate mutase
A0A0H3CBT1	-1.60221	1.35546	CCNA_02326	argD	Acetylornithine aminotransferase
A0A0H3C4P3	-1.60436	0.27807	CCNA_00446		Chemotaxis receiver domain protein cheYII
A0A0H3C6E4	-1.61605	0.826216	CCNA_01387		tRNA (Uracil-5-)-methyltransferase related protein
A0A0H3C7Z8	-1.61993	0.686006	CCNA_01680	astB	N-succinylarginine dihydrolase
A0A0H3C4W2	-1.62394	0.700073	CCNA_00898		RNA pseudouridylate synthase
A0A0H3C6D7	-1.62456	0.400389	CCNA_00263		Uncharacterized protein
A0A0H3C4M8	-1.62501	0.328549	CCNA_00803		Chemotaxis protein cheW
A0A0H3C976	-1.62924	0.548721	CCNA_01376		Glutathione S-transferase
A0A0H3CBY0	-1.63593	0.501706	CCNA_02956		Rhodanese-related sulfurtransferase
A0A0H3C4J0	-1.65464	0.905734	CCNA_00123		3-hydroxyacyl CoA dehydrogenase
A0A0H3J1H3	-1.65768	0.258255	CCNA_03922		Uncharacterized protein
A0A0H3C5Q7	-1.66959	0.620503	CCNA_00851		Periplasmic multidrug efflux lipoprotein
A0A0H3C8Q3	-1.68601	0.647345	CCNA_01747		3-oxoacyl-[acyl-carrier-protein] reductase
A0A0H3C682	-1.68762	0.528573	CCNA_00207		Succinyl-CoA:3-ketoacid-coenzyme A transferase subunit B
A0A0H3C8L7	-1.6889	0.6192	CCNA_01949	bacA	Bactofilin A BacA
A0A0H3C7Q4	-1.69041	0.612476	CCNA_01268		Cytochrome c
A0A0H3C3M3	-1.69163	0.306143	CCNA_00038		Uncharacterized protein
A0A0H3CBK2	-1.69599	0.390429	CCNA_02242		PHB granule-associated protein, phasin2
A0A0H3C819	-1.70081	0.817886	CCNA_01421	ribH	6,7-dimethyl-8-ribityllumazine synthase
A0A0H3C5D7	-1.70508	0.977304	CCNA_00206		Succinyl-CoA:3-ketoacid-coenzyme A transferase subunit A
A0A0H3CDZ7	-1.70687	1.12301	CCNA_03672		Superoxide dismutase
A0A0H3C8Q7	-1.71862	0.34194	CCNA_01753	gmk	Guanylate kinase
A0A0H3CDI6	-1.71924	0.582696	CCNA_03598	divL	Histidine kinase
A0A0H3CCP0	-1.75052	0.38058	CCNA_03861		Pyridoxal phosphate homeostasis protein
B8H6A7	-1.75296	0.434922	CCNA_03703	cmk	Cytidylate kinase
B8GVY5	-1.75532	0.822564	CCNA_03823	ubiE	Ubiquinone/menaquinone biosynthesis C-methyltransferase UbiE
A0A0H3CBX3	-1.76401	0.838203	CCNA_03261	queE	7-carboxy-7-deazaguanine synthase
A0A0H3C8A3	-1.78321	1.20502	CCNA_01821		Nucleoside triphosphate pyrophosphohydrolase
A0A0H3C5M5	-1.78763	0.339998	CCNA_00824		GntR-family transcriptional regulator
A0A0H3C6C7	-1.7906	0.63288	CCNA_01046	msrA	Peptide methionine sulfoxide reductase MsrA
A0A0H3C8H7	-1.79772	1.23726	CCNA_02213		Old yellow enzyme (OYE)-family NADH:flavin oxidoreductase
A0A0H3C8R2	-1.79975	0.59659	CCNA_01143		Endoribonuclease L-PSP
A0A0H3C7M1	-1.80855	0.938315	CCNA_00708		Cobaltochelatase cobT subunit
A0A0H3CCS4	-1.81487	0.549898	CCNA_03665		DctA-YdbH superfamily protein
A0A0H3C9M3	-1.81789	0.930484	CCNA_01526	flaF	Flagellar biosynthesis regulatory protein flaF
A0A0H3C8Y5	-1.82245	0.532508	CCNA_02096		CusF-family protein
B8GW06	-1.82473	1.34898	CCNA_03844	hslU	ATP-dependent protease ATPase subunit HslU
A0A0H3CE34	-1.83784	0.315856	CCNA_03711	hpf	Ribosome hibernation promoting factor
A0A0H3C7K7	-1.83922	0.397689	CCNA_00690		CarD-family transcriptional regulator
A0A0H3C7F6	-1.86095	0.785161	CCNA_01225		Glycerophosphotransferase-related protein
A0A0H3CA12	-1.87435	1.98214	CCNA_02535	topA	DNA topoisomerase 1
A0A0H3CCI2	-1.87846	0.585644	CCNA_03545	rsfS	Ribosomal silencing factor RsfS
A0A0H3C5S7	-1.90609	0.901961	CCNA_00028		TonB-dependent receptor
A0A0H3C8V7	-1.91293	1.13356	CCNA_01196		Iron-regulated outer membrane virulence protein
A0A0H3C596	-1.92331	0.468276	CCNA_00411		Uncharacterized protein
A0A0H3CG33	-1.9255	1.14454	CCNA_03810		Organic solvent resistance transport system ATP-binding protein
A0A0H3C8N2	-1.92697	0.864058	CCNA_01970	tpiA	Triosephosphate isomerase
A0A0H3CEH0	-1.93013	0.366612	CCNA_03833	fabI	Enoyl-[acyl-carrier-protein] reductase [NADH]
A0A0H3C9D9	-1.94564	1.74613	CCNA_01449	fbp	Fructose-1,6-bisphosphatase class 1
A0A0H3C8H0	-1.97872	1.49454	CCNA_01593		Xaa-pro aminopeptidase
A0A0H3CB93	-1.98493	0.477763	CCNA_03299		Outer membrane protein oprM
A0A0H3C8S6	-1.98582	1.46818	CCNA_02023	nuoG	NADH-quinone oxidoreductase
A0A0H3CCH0	-2.01749	1.22421	CCNA_02577	purS	Phosphoribosylformylglycinamidine synthase subunit PurS
A0A0H3CC34	-2.02024	1.27809	CCNA_02436		Uncharacterized protein
A0A0H3C5Z9	-2.02409	1.49935	CCNA_00494		Transport protein
A0A0H3CDX4	-2.02672	0.516097	CCNA_03093		OsmC-related redox protein
B8H312	-2.03234	0.856284	CCNA_01101	infC	Translation initiation factor IF-3
A0A0H3CCW7	-2.03314	1.50271	CCNA_02716		ABC transporter substrate-binding protein
A0A0H3CCD3	-2.04339	1.48905	CCNA_03097		Aldo/keto reductase family protein
B8GW12	-2.04385	0.249464	CCNA_03850	hisB	Imidazoleglycerol-phosphate dehydratase
A0A0H3C5D6	-2.06384	0.530511	CCNA_00422		SDR pteridine reductase
A0A0H3C6U9	-2.06991	1.88531	CCNA_00424		Aldehyde dehydrogenase
A0A0H3CC72	-2.07269	1.04465	CCNA_03393	purE	N5-carboxyaminoimidazole ribonucleotide mutase
A0A0H3CCP3	-2.07835	0.570482	CCNA_02664	fliX	Flagellar assembly regulator FliX
A0A0H3CCD9	-2.08743	1.89575	CCNA_03483		ABC transporter ATP-binding protein
A0A0H3C7R2	-2.09773	0.881067	CCNA_01563		2-dehydro-3-deoxygluconokinase
A0A0H3CA37	-2.11185	1.20649	CCNA_02831		DUF2272 domain-containing protein
A0A0H3C7H0	-2.11226	1.54185	CCNA_01490		FAD-dependent dehydrogenase
A0A0H3C5B2	-2.11988	0.803632	CCNA_00157		Glyoxalase family protein
B8H164	-2.12007	1.67771	CCNA_00722	groES	Co-chaperonin GroES
A0A0H3C769	-2.13611	1.73258	CCNA_01123	prfC	Peptide chain release factor 3
A0A0H3C617	-2.13612	0.73117	CCNA_00954	flbD	AAA-family response regulator flbD
A0A0H3C7E9	-2.16179	0.937828	CCNA_01220		7-keto-8-aminopelargonate synthetase
A0A0H3C6Z4	-2.18514	1.18098	CCNA_01574		Arsenic resistance protein arsH
A0A0H3C4U3	-2.18683	1.12964	CCNA_00255		Beta-lactamase class C family protein
A0A0H3CAJ6	-2.20912	1.19472	CCNA_03023		TonB-dependent receptor
A0A0H3C9I7	-2.21463	0.430066	CCNA_01493		Cysteine synthase
A0A0H3CE51	-2.25218	1.14952	CCNA_03808		Organic solvent resistance transport system Ttg2C protein
A0A0H3C5V1	-2.25566	1.35363	CCNA_00060		Mitochondrial-type Fe-S cluster assembly protein NFU
A0A0H3IZC6	-2.3198	0.938362	CCNA_03941		Uncharacterized protein
A0A0H3CE32	-2.31989	0.691257	CCNA_03157		Uncharacterized protein
A0A0H3C8A8	-2.324	1.26517	CCNA_01571		Arsenate reductase
A0A0H3CD32	-2.32402	1.05689	CCNA_03769		Uncharacterized protein
A0A0H3C9L7	-2.33613	0.336093	CCNA_01520		Uncharacterized protein
A0A0H3CDC9	-2.35451	0.649137	CCNA_03856		Murein hydrolase A
A0A0H3C8N3	-2.36434	1.50055	CCNA_01677		Carboxypeptidase G2
A0A0H3CC86	-2.39054	0.59595	CCNA_03056		Limonene-1,2-epoxide hydrolase
A0A0H3C856	-2.39696	0.487224	CCNA_02090		Exodeoxyribonuclease III
A0A0H3CAF9	-2.40523	0.908691	CCNA_02353		Membrane-bound aldehyde dehydrogenase iron-sulfur protein
A0A0H3C759	-2.4079	1.61956	CCNA_01028	pepA	Probable cytosol aminopeptidase
A0A0H3C8F8	-2.42414	0.804029	CCNA_02192	rusA	Endodeoxyribonuclease RusA
A0A0H3C5J0	-2.426	1.11954	CCNA_00493		Putative polyketide cyclase-dehydrase/lipid transport protein
A0A0H3CA42	-2.43196	1.02629	CCNA_02312		TraB superfamily protein
A0A0H3CB42	-2.46659	0.817414	CCNA_02105		Uncharacterized protein
A0A0H3CD70	-2.46705	2.71195	CCNA_03484		NfeD-related membrane protease regulator
A0A0H3C6U1	-2.48754	3.00572	CCNA_01527	fljL	Flagellin
A0A0H3C9Z0	-2.49692	0.698706	CCNA_02779		LysM family peptidoglycan binding protein
A0A0H3ICZ1	-2.50355	0.186037	CCNA_03897		Uncharacterized protein
A0A0H3CCI1	-2.5074	0.569028	CCNA_03156		Putative periplasmic protein
A0A0H3CB39	-2.52186	0.800423	CCNA_02661		M16 family peptidase
A0A0H3C5R5	-2.52333	0.360019	CCNA_00560	sixA	Phosphohistidine phosphatase SixA
A0A0H3C7A4	-2.53285	1.15269	CCNA_01732	radA	DNA repair protein RadA
A0A0H3C4E8	-2.54897	1.03764	CCNA_00068	gpsA	Glycerol-3-phosphate dehydrogenase [NAD(P)+]
A0A0H3CBW7	-2.57469	2.81552	CCNA_02966		Non-specific DNA-binding protein Dps/iron-binding ferritin-like antioxidant protein/ferroxidase
A0A0H3CAZ3	-2.58876	2.96526	CCNA_02566		Aminopeptidase N
A0A0H3CDN9	-2.61187	1.18936	CCNA_03653		Thioredoxin
A0A0H3C9R3	-2.63443	2.35294	CCNA_02088		HesB protein family
A0A0H3C646	-2.65543	1.48014	CCNA_00720	cdzA	Type I secretion protein CdzA, transmembrane ATPase/peptidase
A0A0H3C5C8	-2.68404	3.93167	CCNA_01050		ABC transporter ATP-binding protein
A0A0H3CCZ5	-2.75132	2.53593	CCNA_02736		Putative NAD(P)H nitroreductase
A0A0H3C5J9	-2.80137	1.28962	CCNA_00781	cpdR	Two-component receiver protein CpdR
A0A0H3C3T1	-2.87146	1.68736	CCNA_00111		Uncharacterized protein
A0A0H3CA63	-2.89628	1.83844	CCNA_02591		Glutaredoxin
A0A0H3C878	-2.93305	3.73692	CCNA_00947	flgE	Flagellar hook protein FlgE
A0A0H3CD75	-3.00626	0.952965	CCNA_03489		Nitropropane dioxygenase/trans-enoyl-CoA reductase family
A0A0H3C670	-3.01934	2.23462	CCNA_00750		FeaR-family transcriptional regulator
A0A0H3CDS9	-3.05445	3.86334	CCNA_03599	asd	Aspartate-semialdehyde dehydrogenase
B8GZ34	-3.06582	3.28943	CCNA_00383	rnhB	Ribonuclease HII
A0A0H3CCV8	-3.08606	0.865829	CCNA_03695		Aldehyde dehydrogenase
A0A0H3CB10	-3.10548	2.25225	CCNA_02925	carA	Carbamoyl-phosphate synthase small chain
A0A0H3CBN3	-3.16285	0.494011	CCNA_02273		Glutathione peroxidase
A0A0H3C982	-3.33759	2.50804	CCNA_02193		Uncharacterized protein
A0A0H3CCN1	-3.44608	4.04966	CCNA_03847	nth	Endonuclease III
A0A0H3C5U7	-3.47084	6.43657	CCNA_00054	miaB	tRNA-2-methylthio-N(6)-dimethylallyladenosine synthase
A0A0H3C618	-3.47333	3.99504	CCNA_00526		BMFP membrane fusogenic protein
A0A0H3C4Q0	-3.48453	3.06116	CCNA_00835	fljN	Flagellin
A0A0H3C8U2	-3.52899	4.28549	CCNA_02343		Putative pentapeptide repeat protein
A0A0H3IA78	-3.64693	3.38506	CCNA_03896		Uncharacterized protein
A0A0H3C660	-3.658	3.72499	CCNA_00594		Uncharacterized protein
A0A0H3C4W1	-3.65928	3.70349	CCNA_00523		Purine nucleoside phosphorylase
A0A0H3CAX6	-3.66951	3.44719	CCNA_03169		SH3 domain protein
A0A0H3CD94	-3.76858	3.67305	CCNA_03807		Organic solvent resistance transport system Ttg2D protein
A0A0H3CDE0	-3.82727	2.01907	CCNA_03873		Uncharacterized protein
A0A0H3C7C9	-3.84699	2.72901	CCNA_01766		CsgG-related curli protein
A0A0H3C9S3	-3.86367	2.39003	CCNA_02695		Uncharacterized protein
A0A0H3C507	-3.89248	2.768	CCNA_00948	sciP	CtrA inhibitory protein SciP
A0A0H3CB37	-3.98972	2.22753	CCNA_02965		Cell wall hydrolase family protein
A0A0H3C4N9	-4.06786	2.81221	CCNA_00441	cheYI	Chemotaxis receiver domain protein cheYI
A0A0H3C598	-4.19834	3.67082	CCNA_01015		Multicopper oxidase PcoA
B8GZ98	-4.21702	9.54486	CCNA_00447	cheD	Probable chemoreceptor glutamine deamidase CheD
A0A0H3C811	-4.25429	4.69356	CCNA_01475	ompW	OmpW family outer membrane cation channel
A0A0H3CC59	-4.26846	10.8684	CCNA_03664	dapB	4-hydroxy-tetrahydrodipicolinate reductase
A0A0H3CE66	-4.42794	5.50972	CCNA_03826		Pyocin large subunit family protein
A0A0H3CD07	-4.48326	1.84559	CCNA_03404	rcdA	Regulator of CtrA degradation RcdA
B8GZJ7	-4.49608	11.9095	CCNA_02521		Putative pre-16S rRNA nuclease
A0A0H3C8S8	-4.51784	6.66088	CCNA_01713		2'-5' RNA ligase family protein
A0A0H3CCV4	-4.53607	12.4836	CCNA_03265		CBS pair-family sensor histidine kinase/receiver domain protein
A0A0H3C8T1	-4.87951	8.36889	CCNA_02028		NTF2 superfamily protein
A0A0H3CCI0	-4.96226	11.8603	CCNA_02589		BolA-related transcriptional regulator
B8H1Q2	-5.0077	11.4769	CCNA_02886	rutC	Putative aminoacrylate peracid reductase RutC
A0A0H3CCK7	-5.00801	11.3867	CCNA_03806		Outer membrane lipoprotein
A0A0H3C9X7	-5.30198	12.1825	CCNA_01645		3-hydroxyisobutyrate dehydrogenase
A0A0H3C806	-5.37475	6.36982	CCNA_01470	ccoP	Cbb3-type cytochrome c oxidase subunit
A0A0H3C7Q3	-5.48289	11.9193	CCNA_01912		Protein ydhR
