# Supplementary material for: The heat shock protein LarA activates the Lon protease in response to proteotoxic stress
Source: Nat Commun. 2023 Nov 22;14:7636. doi: 10.1038/s41467-023-43385-x (PMC10665427; doi:10.1038/s41467-023-43385-x)
Supplement: Supplementary file 6 — Source Data [file 41467_2023_43385_MOESM6_ESM.zip › Figure 7 - Source data.xlsx]

## Sheet: fig 7f
		% LarA remaining
		min after synthesis shut-off	WT			Δlon
		0	100	100	100	100	100	100
		8	38.7025	21.2622	26.3609	96.684	81.0205	104.356
		16	16.0938	9.12974	0	85.5758	65.5225	81.1985
