# Supplementary material for: The heat shock protein LarA activates the Lon protease in response to proteotoxic stress
Source: Nat Commun. 2023 Nov 22;14:7636. doi: 10.1038/s41467-023-43385-x (PMC10665427; doi:10.1038/s41467-023-43385-x)
Supplement: Supplementary file 6 — Source Data [file 41467_2023_43385_MOESM6_ESM.zip › Supplementary Fig3 - Source data.xlsx]

## Sheet: Suppl Fig 3b
time (h) +xyl			VC					Pxyl-F-LarA
0		1	1	1	1		1	1	1	1
2		0.635204	0.830187	1.08752	1.65147		0.603021	0.274766	0.590186	0.452287
4		0.481313	0.866466	0.992041	1.39632		0.513948	0.120985	0.60723	0.232082
