# Supplementary material for: The heat shock protein LarA activates the Lon protease in response to proteotoxic stress
Source: Nat Commun. 2023 Nov 22;14:7636. doi: 10.1038/s41467-023-43385-x (PMC10665427; doi:10.1038/s41467-023-43385-x)
Supplement: Supplementary file 6 — Source Data [file 41467_2023_43385_MOESM6_ESM.zip › Supplementary Fig4 - Source data.xlsx]

## Sheet: Suppl Fig 4a
Sample	ATPase rate	Lon-His (µM)	windowWidth	also used in
Lon	57.9744	0.05	40	fig 3e, 6d
Lon	68.2829	0.05	40	fig 3e, 6d
Lon	51.526	0.05	40	fig 3e, 6d
Lon	45.2139	0.05	40	fig 3e, 6d
Lon	32.5708	0.05	40	fig 3e, 6d
Lon	32.8674	0.05	40	fig 3e, 6d
Lon	46.0482	0.05	40	fig 3e, 6d
Lon	45.8622	0.05	40	fig 3e, 6d
Lon	51.9375	0.05	40	fig 3e, 6d
Lon	64.8313	0.05	40	fig 3e, 6d
Lon	57.158	0.05	40	fig 3e, 6d
Lon	58.7781	0.05	40	fig 3e, 6d
Lon	53.1737	0.05	40	fig 3e, 6d
Lon	57.3231	0.05	40	fig 3e, 6d
Lon	63.645	0.05	40	fig 3e, 6d
Lon	64.8701	0.05	40	fig 3e, 6d
Lon	65.2299	0.05	40	fig 3e, 6d
Lon	56.9354	0.05	40	fig 3e, 6d
Lon	61.162	0.05	40	fig 3e, 6d
Lon	59.2804	0.05	40	fig 3e, 6d
Lon	58.2562	0.05	40	fig 3e, 6d
Lon	48.0082	0.05	40	fig 3e, 6d
Lon	34.5005	0.05	40	fig 3e, 6d
Lon	48.288	0.05	40	fig 3e, 6d
Lon	50.7567	0.05	40	fig 3e, 6d
Lon	72.0831	0.05	40	fig 3e, 6d
Lon	45.8694	0.05	40	fig 3e, 6d
Lon	50.5648	0.05	40	fig 3e, 6d
Lon	64.8148	0.05	40	fig 3e, 6d
Lon	43.1906	0.05	40	fig 3e, 6d
Lon	49.5632	0.05	40	fig 3e, 6d
Lon	54.7391	0.05	40	fig 3e, 6d
Lon	66.4735	0.05	40	fig 3e, 6d
Lon	43.5706	0.05	40	fig 3e, 6d
Lon	46.0519	0.05	40	fig 3e, 6d
Lon	61.2379	0.05	40	fig 3e, 6d
Lon + 2µM β-casein	492.623	0.05	10
Lon + 2µM β-casein	546.746	0.05	10
Lon + 2µM β-casein	475.759	0.05	10
Lon + 2µM β-casein	522.542	0.05	10
LonEQ	1.75018	0.05	40
LonEQ	1.26487	0.05	40
LonEQ + 2µM β-casein	2.06268	0.05	40
LonEQ + 2µM β-casein	2.23084	0.05	40
