# Supplementary material for: The heat shock protein LarA activates the Lon protease in response to proteotoxic stress
Source: Nat Commun. 2023 Nov 22;14:7636. doi: 10.1038/s41467-023-43385-x (PMC10665427; doi:10.1038/s41467-023-43385-x)
Supplement: Supplementary file 6 — Source Data [file 41467_2023_43385_MOESM6_ESM.zip › Supplementary Fig6 - Source data.xlsx]

## Sheet: Suppl Fig 6b
WT cells
min after shut-off	F-LarA								D5								D10								D20
0	1	1	1	1	1				1	1	1	1	1	1	1		1	1	1	1	1	1	1	1	1	1	1	1	1	1	1
15	0.712169	0.765447	0.777051						0.861896	0.940989	0.990422	1.16465
30	0.30587	0.538634	0.409841						0.877662	0.95725	0.960844	1.01128	1.32518	1.01444			0.743535				0.92194	0.57193			0.640345			0.182813	0.300336
45	0.0504002	0.0693578	0.118161	0.0408336	0.0514119				0.731064	0.547462	0.849556	1.02102			0.733457		0.808276						0.373105	0.372974	0.397768					0.167165	0.0961898
60	0.0339616	0.0368031	0.0350703						0.916817	0.738578	0.812762	0.994707	1.16679	0.832421			0.460666	0.296407	0.363986	0.548662	0.569225	0.416239			0.190153	0.108903	0.159255	0.0009278	0.0404445
75
90				0.00401061	0.00456097								0.850804	0.895835	0.475769						0.445016	0.14371	0.0416813	0.10243				0	0	0	0
Dlon cells
min after shut-off	F-LarA								d5								d10								d20
0	1	1							1				1	1	1	1	1				1	1	1	1	1			1	1	1	1
15
30									0.851669				1.05101	0.93199			0.960153				0.782899				0.83341			0.568899
45	0.966434	0.901176							0.769835						0.712616	0.919577	0.989936						0.785563	0.592904	0.670509					0.643816	0.635301
60									0.809588				1.17372	0.710524			1.1508				0.721732	0.499379			0.392075			0.190784	0.170898
75
90	1.15382	0.721293											1.29418	0.783321	0.527934	0.718819					0.57607		0.603345	0.35037				0.12683		0.403886	0.329756

## Sheet: Suppl Fig 6c
					with xylose							with xylose							with xylose							with xylose							with xylose
time (h)		VC							F-LarA							D5							D10							D20
0		0.116968	0.117968	0.116665	0.11624	0.116627	0.117395		0.116108	0.11717	0.11476	0.116007	0.114848	0.115912		0.116413	0.11697	0.115075	0.115983	0.116275	0.11715		0.116193	0.116805	0.117075	0.11607	0.115905	0.116377		0.1172	0.116843	0.11618	0.117868	0.11662	0.117263
0.176944		0.118517	0.119245	0.118775	0.117532	0.11751	0.118673		0.1174	0.116462	0.116705	0.11822	0.115895	0.11736		0.118405	0.11843	0.117405	0.11749	0.1174	0.118187		0.117777	0.117328	0.1194	0.120805	0.116795	0.117705		0.118745	0.117845	0.118125	0.119173	0.117307	0.118422
0.353889		0.120538	0.121475	0.120585	0.119343	0.11952	0.120708		0.11923	0.11848	0.118265	0.122825	0.117745	0.119142		0.120222	0.120582	0.118985	0.119315	0.119395	0.119987		0.11973	0.119493	0.121095	0.122378	0.118688	0.119565		0.120828	0.12008	0.120095	0.121012	0.119008	0.120338
0.530833		0.12304	0.12465	0.122805	0.121865	0.122643	0.123328		0.12139	0.120605	0.12022	0.121667	0.120203	0.120938		0.1225	0.123325	0.12114	0.12174	0.122207	0.122462		0.122192	0.122295	0.123275	0.12565	0.121615	0.121908		0.123315	0.122935	0.12239	0.123662	0.121777	0.123015
0.707778		0.125685	0.127405	0.125325	0.124293	0.125135	0.125803		0.12362	0.122555	0.12235	0.125752	0.122027	0.12289		0.124993	0.12578	0.12345	0.124147	0.124615	0.12457		0.124785	0.12541	0.1259	0.128383	0.124107	0.12426		0.125977	0.125438	0.124915	0.12632	0.124027	0.12524
0.884722		0.12837	0.130045	0.128075	0.1267	0.127527	0.128373		0.125638	0.124507	0.12471	0.126195	0.12364	0.125018		0.12746	0.128485	0.126	0.12653	0.127037	0.126922		0.127295	0.140877	0.128775	0.129922	0.126405	0.12687		0.12848	0.127815	0.12769	0.1288	0.126208	0.12785
1.06167		0.131165	0.133205	0.13123	0.129225	0.130367	0.131277		0.128002	0.126787	0.127175	0.128608	0.125798	0.12735		0.130263	0.131383	0.1287	0.129158	0.129885	0.129352		0.1299	0.130213	0.131715	0.133543	0.129133	0.129663		0.131355	0.13068	0.13062	0.131538	0.12865	0.130705
1.23861		0.134365	0.136577	0.134635	0.132252	0.13353	0.134575		0.130672	0.129348	0.13005	0.131025	0.12789	0.130203		0.13367	0.13477	0.131645	0.132197	0.132993	0.132133		0.13312	0.133405	0.13521	0.13644	0.132208	0.132717		0.134547	0.133848	0.13406	0.134788	0.131727	0.133912
1.41556		0.13779	0.140318	0.13809	0.13546	0.136972	0.138018		0.133557	0.13184	0.132795	0.13547	0.130222	0.13278		0.13689	0.138423	0.13463	0.135245	0.136485	0.135165		0.136513	0.136832	0.13847	0.1394	0.13552	0.135937		0.138035	0.137105	0.137435	0.138272	0.134815	0.137205
1.5925		0.141568	0.144083	0.141435	0.139095	0.14055	0.141202		0.136838	0.134705	0.13558	0.139365	0.132862	0.135025		0.140525	0.142065	0.1375	0.1389	0.140013	0.137875		0.14018	0.140495	0.142065	0.143283	0.13901	0.139113		0.141865	0.140735	0.140605	0.14203	0.138167	0.140285
1.76917		0.145585	0.147805	0.1452	0.142873	0.144177	0.144502		0.140025	0.137522	0.138425	0.142245	0.135575	0.137527		0.14435	0.14584	0.140815	0.142552	0.143528	0.140683		0.143838	0.14415	0.145535	0.147185	0.142575	0.142148		0.145643	0.144248	0.14423	0.145795	0.141575	0.14356
1.94611		0.149663	0.15239	0.14946	0.146712	0.148397	0.148712		0.143448	0.140582	0.14158	0.145448	0.13846	0.140243		0.148333	0.150465	0.144315	0.146287	0.147935	0.143858		0.147952	0.148487	0.14968	0.150053	0.146728	0.14597		0.14983	0.148542	0.148485	0.149835	0.145635	0.147437
2.12306		0.154225	0.157205	0.15456	0.151083	0.152947	0.153962		0.147085	0.143877	0.145375	0.14907	0.141332	0.143338		0.15276	0.155207	0.148405	0.150438	0.152542	0.148138		0.152383	0.15311	0.154505	0.154502	0.151145	0.150588		0.154367	0.152963	0.15329	0.15444	0.149863	0.15237
2.3		0.159085	0.16276	0.15963	0.155732	0.157913	0.158967		0.151088	0.147563	0.14909	0.152493	0.14475	0.146598		0.157638	0.160485	0.152655	0.155078	0.157523	0.152083		0.1573	0.158128	0.15941	0.15865	0.156073	0.155175		0.159468	0.158007	0.158265	0.15935	0.154485	0.15686
2.47694		0.164395	0.168788	0.16567	0.160663	0.163365	0.165097		0.155215	0.1514	0.153515	0.15607	0.14788	0.150078		0.162953	0.16632	0.157685	0.159815	0.163055	0.15676		0.162412	0.163738	0.16511	0.162107	0.161293	0.16069		0.16471	0.163442	0.164085	0.164485	0.1597	0.16249
2.65389		0.170313	0.175065	0.171445	0.166148	0.16911	0.17056		0.159935	0.155537	0.15783	0.159942	0.151285	0.153408		0.168605	0.172618	0.16224	0.165288	0.168988	0.161187		0.16813	0.16963	0.170895	0.166942	0.167057	0.16583		0.170458	0.169242	0.16941	0.17038	0.165142	0.167725
2.83083		0.17631	0.18152	0.1777	0.171673	0.174905	0.176702		0.16468	0.15994	0.162315	0.163623	0.154918	0.15698		0.174365	0.178847	0.16748	0.170602	0.174973	0.166108		0.173902	0.17591	0.17705	0.17185	0.17294	0.171487		0.176595	0.17517	0.175675	0.176345	0.170855	0.173568
3.00778		0.183015	0.188315	0.18419	0.17776	0.181058	0.182728		0.16974	0.164235	0.167065	0.167628	0.158647	0.16054		0.180677	0.185575	0.172955	0.176675	0.181555	0.170908		0.180182	0.18231	0.18352	0.1774	0.17919	0.177375		0.183048	0.18144	0.18158	0.182913	0.176795	0.179517
3.18472		0.19015	0.195947	0.191395	0.18448	0.187968	0.189867		0.175455	0.169157	0.172305	0.172097	0.162438	0.16443		0.187695	0.192985	0.17878	0.183408	0.188777	0.176567		0.187255	0.189535	0.190355	0.184032	0.186292	0.184007		0.19036	0.188372	0.188545	0.19031	0.183393	0.1863
3.36167		0.197527	0.204005	0.198785	0.191178	0.19522	0.197377		0.18078	0.174357	0.17762	0.176168	0.16677	0.168433		0.194678	0.200937	0.18467	0.19026	0.196585	0.182442		0.194112	0.197247	0.197445	0.190727	0.19399	0.19104		0.197575	0.19605	0.195495	0.197515	0.190757	0.193463
3.53861		0.205315	0.212672	0.20769	0.198217	0.2032	0.20603		0.186597	0.18016	0.18388	0.180495	0.17139	0.172718		0.202637	0.209535	0.191915	0.197615	0.205012	0.18909		0.20169	0.20583	0.205935	0.198442	0.202535	0.198855		0.20548	0.204033	0.203995	0.205753	0.198585	0.20154
3.71556		0.214158	0.222445	0.216215	0.206272	0.211537	0.214687		0.192908	0.186062	0.19015	0.185188	0.175753	0.177403		0.210665	0.219057	0.199145	0.205817	0.21424	0.195998		0.210375	0.214892	0.21434	0.206415	0.211235	0.20699		0.21404	0.21285	0.212335	0.214583	0.206985	0.209835
3.8925		0.222655	0.231962	0.225765	0.21395	0.219913	0.224445		0.19908	0.192365	0.197125	0.189392	0.180372	0.18179		0.218793	0.228525	0.206825	0.213833	0.223633	0.203558		0.21858	0.224323	0.22356	0.214682	0.220573	0.216182		0.222227	0.221858	0.22169	0.222955	0.215487	0.218933
4.06944		0.232483	0.242795	0.23479	0.22271	0.228945	0.231957		0.206512	0.199352	0.20348	0.194488	0.18512	0.185657		0.228632	0.23911	0.21401	0.223285	0.23416	0.20984		0.22819	0.234643	0.232555	0.224075	0.230445	0.224195		0.232263	0.231765	0.22989	0.233432	0.22504	0.226805
4.24639		0.242095	0.253613	0.24524	0.231178	0.238065	0.241778		0.213267	0.206398	0.211055	0.198953	0.190025	0.190547		0.23803	0.249633	0.222805	0.232385	0.244668	0.218077		0.237275	0.245012	0.242645	0.232898	0.240868	0.234008		0.241762	0.241998	0.240025	0.24325	0.23475	0.236802
4.42333		0.252987	0.264352	0.25594	0.24093	0.247078	0.252128		0.221215	0.21338	0.218855	0.204148	0.19467	0.195148		0.248073	0.25996	0.231545	0.242865	0.255355	0.226485		0.24782	0.255317	0.253165	0.243223	0.251072	0.244275		0.252522	0.251895	0.25021	0.254462	0.244693	0.247127
4.60028		0.263937	0.277735	0.2677	0.250565	0.257678	0.26369		0.229073	0.221752	0.226995	0.20901	0.200118	0.200465		0.259122	0.27299	0.24103	0.25357	0.268222	0.235868		0.258717	0.267908	0.264495	0.254015	0.263493	0.255563		0.263405	0.26438	0.261495	0.26592	0.256465	0.258425
4.77722		0.275272	0.289507	0.279925	0.260215	0.26718	0.275		0.237113	0.229673	0.23618	0.21388	0.205315	0.20559		0.26984	0.284735	0.251185	0.264578	0.28015	0.24532		0.26938	0.279438	0.276395	0.2648	0.274772	0.267037		0.274845	0.275178	0.273125	0.277842	0.267732	0.26981
4.95417		0.287087	0.302795	0.29241	0.2704	0.2775	0.285973		0.246213	0.238595	0.24503	0.219245	0.210872	0.210527		0.281017	0.297775	0.26116	0.276118	0.293233	0.25483		0.28126	0.292567	0.28832	0.27649	0.287608	0.27854		0.286637	0.287683	0.284415	0.290023	0.279822	0.281293
5.13111		0.29958	0.31707	0.305485	0.280875	0.288253	0.298478		0.255153	0.247782	0.254355	0.224282	0.216473	0.216173		0.293237	0.31153	0.272635	0.28839	0.30701	0.265437		0.293332	0.30651	0.301015	0.288257	0.301225	0.29119		0.298982	0.301127	0.29688	0.302802	0.29256	0.293847
5.30806		0.3126	0.332213	0.318885	0.291413	0.299272	0.311258		0.26476	0.25743	0.26453	0.229885	0.222425	0.221818		0.305835	0.32557	0.283855	0.300805	0.32101	0.276063		0.30606	0.32116	0.314525	0.3006	0.314918	0.304175		0.31198	0.314897	0.31008	0.316555	0.305793	0.30675
5.485		0.326805	0.347465	0.332885	0.302862	0.310173	0.323192		0.27522	0.26736	0.274385	0.235665	0.22813	0.227135		0.319395	0.34023	0.29503	0.314308	0.335583	0.286558		0.319958	0.335502	0.327705	0.31378	0.328555	0.316632		0.325798	0.32861	0.322575	0.330748	0.31882	0.319003
5.66194		0.34031	0.362655	0.3473	0.313653	0.3208	0.336062		0.285195	0.277498	0.28523	0.241147	0.234105	0.233157		0.332782	0.354595	0.307155	0.327122	0.349548	0.298092		0.33283	0.350405	0.341445	0.32573	0.342402	0.33037		0.338825	0.342483	0.33637	0.344115	0.332137	0.332083
5.83889		0.353795	0.38082	0.362015	0.324323	0.332462	0.34842		0.295855	0.288505	0.29618	0.247018	0.24009	0.238918		0.34564	0.37084	0.319715	0.34	0.364378	0.309143		0.346125	0.367063	0.356145	0.33852	0.356947	0.34365		0.35225	0.35851	0.350645	0.357347	0.345945	0.344842
6.01583		0.369092	0.398253	0.376925	0.335732	0.343313	0.361098		0.307192	0.298905	0.307175	0.253088	0.245767	0.244965		0.360585	0.386082	0.332435	0.354448	0.378522	0.320835		0.360825	0.38305	0.370465	0.352115	0.370815	0.35688		0.366922	0.37444	0.36475	0.372167	0.359215	0.358067
6.19278		0.384062	0.416612	0.392065	0.346818	0.354067	0.373442		0.31942	0.31033	0.3189	0.259823	0.252018	0.250678		0.374575	0.402375	0.34591	0.36794	0.392245	0.331975		0.375522	0.399987	0.385815	0.365428	0.384638	0.36961		0.381887	0.390595	0.37955	0.386763	0.372815	0.37092
6.36944		0.399845	0.43548	0.407425	0.35819	0.364195	0.38528		0.331105	0.321555	0.330695	0.265983	0.257927	0.256353		0.38941	0.41859	0.35903	0.38108	0.405158	0.34378		0.390582	0.41715	0.399975	0.377805	0.397995	0.382155		0.396462	0.407685	0.3937	0.39999	0.385717	0.383613
6.54667		0.414268	0.450365	0.423	0.368372	0.373167	0.39674		0.343855	0.332535	0.343195	0.272688	0.263678	0.262333		0.403627	0.433953	0.37223	0.393412	0.416775	0.355068		0.405077	0.431845	0.41622	0.389887	0.408705	0.39394		0.410955	0.422102	0.409015	0.412718	0.396757	0.395132
6.72361		0.429407	0.472127	0.4392	0.378198	0.383358	0.408713		0.3561	0.344772	0.3556	0.279502	0.269885	0.268515		0.418347	0.451472	0.38616	0.40484	0.429708	0.366835		0.420673	0.45191	0.431175	0.401055	0.422142	0.405585		0.42632	0.441532	0.42445	0.42469	0.409062	0.406838
6.90028		0.4444	0.489163	0.455625	0.38761	0.392533	0.420642		0.368947	0.356507	0.368165	0.28626	0.276077	0.274727		0.433262	0.46725	0.401485	0.416832	0.442455	0.377938		0.436095	0.468605	0.44727	0.41248	0.43456	0.417355		0.44185	0.45819	0.44011	0.437852	0.420815	0.418853
7.07722		0.459583	0.509775	0.471235	0.397965	0.402995	0.43217		0.38237	0.369362	0.380415	0.293698	0.28218	0.280602		0.448203	0.484052	0.414305	0.42973	0.45534	0.388447		0.451865	0.48721	0.462075	0.424783	0.448238	0.42874		0.457255	0.477052	0.45405	0.451462	0.43359	0.430532
7.25444		0.474793	0.52721	0.48688	0.408037	0.41291	0.443378		0.39532	0.381065	0.39337	0.300737	0.287845	0.286747		0.462828	0.49909	0.42861	0.441802	0.467095	0.398833		0.46743	0.502615	0.477415	0.436815	0.459817	0.439865		0.472293	0.492815	0.469295	0.464425	0.44562	0.44178
7.43111		0.48819	0.546503	0.50216	0.417395	0.423187	0.454008		0.406963	0.394465	0.406125	0.306793	0.294258	0.292528		0.475913	0.5145	0.442675	0.452643	0.477882	0.409037		0.481233	0.519822	0.49281	0.44718	0.471753	0.450395		0.485745	0.509625	0.48449	0.474755	0.457175	0.452417
7.60806		0.50636	0.56463	0.51789	0.428187	0.432925	0.464382		0.421847	0.407965	0.4198	0.314607	0.300123	0.29837		0.49198	0.530083	0.456645	0.46527	0.488515	0.419367		0.499	0.536565	0.508375	0.459483	0.483027	0.460635		0.502725	0.52626	0.49975	0.488445	0.468602	0.462682
7.785		0.522282	0.58485	0.53355	0.438385	0.443603	0.474587		0.43586	0.422083	0.433865	0.321763	0.306192	0.304495		0.50669	0.546913	0.4719	0.47669	0.499968	0.429852		0.5147	0.554022	0.5239	0.470778	0.495007	0.47044		0.518103	0.543878	0.514895	0.500293	0.479857	0.473168
7.96194		0.537323	0.603775	0.547045	0.447842	0.45335	0.482863		0.449565	0.435767	0.447085	0.328412	0.311522	0.309787		0.520225	0.561482	0.485415	0.4875	0.509537	0.438577		0.529255	0.571928	0.53683	0.481592	0.506907	0.4797		0.532388	0.560917	0.52784	0.51191	0.48991	0.482067
8.13889		0.55132	0.62217	0.5605	0.457118	0.46296	0.491858		0.463523	0.451025	0.46057	0.334757	0.317745	0.315328		0.533828	0.577695	0.49915	0.498053	0.519763	0.447917		0.54303	0.588808	0.55119	0.49183	0.517805	0.488403		0.54584	0.578568	0.5424	0.52234	0.500765	0.491262
8.31583		0.564995	0.636772	0.57326	0.466332	0.471743	0.500603		0.477768	0.464133	0.47465	0.341697	0.322925	0.321052		0.5469	0.591163	0.51312	0.50852	0.528898	0.456637		0.556588	0.602997	0.56436	0.50219	0.527327	0.496623		0.559268	0.59271	0.55606	0.532825	0.509472	0.499657
8.49278		0.577862	0.65323	0.58676	0.47512	0.480765	0.509378		0.492165	0.478042	0.488905	0.348288	0.328175	0.326513		0.55885	0.604753	0.52717	0.518532	0.537323	0.465098		0.569693	0.617992	0.577705	0.51177	0.536957	0.505642		0.5726	0.607718	0.56937	0.543475	0.518305	0.508365
8.66972		0.591747	0.669375	0.59822	0.483995	0.490465	0.516802		0.506698	0.492613	0.502685	0.355258	0.333618	0.331648		0.571895	0.619772	0.53999	0.527972	0.54686	0.473222		0.58311	0.633232	0.58948	0.521373	0.54842	0.513132		0.585305	0.623657	0.58172	0.552715	0.527783	0.516575
8.84667		0.605115	0.682388	0.60999	0.49256	0.49796	0.525527		0.521373	0.505713	0.516365	0.362175	0.33894	0.336863		0.5841	0.630335	0.553315	0.537408	0.555192	0.48171		0.596293	0.645593	0.60216	0.530687	0.55655	0.521142		0.599102	0.63703	0.594305	0.563248	0.536822	0.525317
9.02361		0.616712	0.697272	0.62085	0.500568	0.5068	0.532632		0.53509	0.52023	0.53001	0.36876	0.344615	0.342108		0.59445	0.643467	0.56605	0.546233	0.563913	0.489295		0.607733	0.658643	0.61267	0.539597	0.565865	0.52798		0.610313	0.650945	0.606095	0.57198	0.545107	0.532643
9.20056		0.630352	0.70963	0.63003	0.509487	0.51389	0.539793		0.550432	0.533417	0.542775	0.375787	0.349643	0.346965		0.606522	0.652622	0.5772	0.556092	0.571333	0.496475		0.620132	0.67017	0.623275	0.548755	0.573902	0.535305		0.623537	0.662645	0.616065	0.582732	0.552922	0.5402
9.3775		0.64092	0.720875	0.63894	0.517182	0.521138	0.546672		0.564145	0.546345	0.55622	0.382933	0.355155	0.351827		0.616765	0.662425	0.589065	0.5654	0.57995	0.50379		0.630463	0.680168	0.63291	0.557945	0.582172	0.541955		0.634517	0.673732	0.62589	0.592075	0.561347	0.547485
9.55444		0.65092	0.735263	0.646675	0.525092	0.530007	0.552978		0.577712	0.560932	0.568415	0.389745	0.359932	0.356465		0.62508	0.67376	0.600335	0.573608	0.587915	0.510823		0.641073	0.691065	0.640745	0.56669	0.592078	0.548262		0.644678	0.685492	0.63527	0.60176	0.569485	0.554593
9.73139		0.660793	0.748205	0.65247	0.532798	0.538173	0.558772		0.59057	0.5761	0.580215	0.396295	0.365683	0.360417		0.633775	0.684723	0.60957	0.58268	0.596008	0.516475		0.649645	0.702228	0.647395	0.574897	0.601742	0.553745		0.652977	0.696778	0.642805	0.610592	0.578035	0.56027
9.90833		0.669247	0.757373	0.658865	0.53989	0.545435	0.565155		0.60342	0.589305	0.59052	0.403537	0.370975	0.36487		0.6409	0.692433	0.62049	0.5905	0.603945	0.523298		0.657288	0.71208	0.654375	0.582937	0.61015	0.559983		0.661928	0.706465	0.649835	0.619382	0.586222	0.56754
10.0853		0.676212	0.76445	0.662985	0.547332	0.552145	0.569635		0.615635	0.60068	0.59936	0.410845	0.375592	0.36858		0.64659	0.698462	0.62813	0.599093	0.610645	0.528088		0.6646	0.71855	0.65944	0.591333	0.617228	0.56475		0.668042	0.713843	0.655125	0.629135	0.592448	0.572292
10.2622		0.68319	0.774927	0.66755	0.55469	0.561595	0.575373		0.626305	0.616912	0.609685	0.417538	0.381738	0.372708		0.65185	0.709032	0.635495	0.60711	0.618367	0.534335		0.670053	0.726993	0.66491	0.59925	0.62819	0.57042		0.675447	0.722943	0.66061	0.6372	0.60069	0.578668
10.4392		0.689115	0.780868	0.67208	0.560963	0.567283	0.580852		0.63531	0.625008	0.61838	0.42391	0.386235	0.376268		0.656635	0.71255	0.643255	0.614773	0.624868	0.540162		0.67498	0.732615	0.669455	0.60665	0.63483	0.57569		0.680922	0.729405	0.665305	0.644428	0.607235	0.584555
10.6161		0.694717	0.788732	0.67753	0.567813	0.575368	0.586713		0.64369	0.639637	0.626805	0.43102	0.392302	0.379987		0.660327	0.721052	0.65096	0.621517	0.632567	0.546323		0.680253	0.739587	0.675295	0.613738	0.644315	0.581535		0.68729	0.737315	0.67192	0.65272	0.61501	0.59151
10.7931		0.701778	0.798002	0.680955	0.57468	0.58209	0.591405		0.65315	0.648785	0.63306	0.438453	0.3967	0.38337		0.66517	0.727545	0.656905	0.629097	0.638705	0.551375		0.68568	0.744677	0.67923	0.621552	0.652537	0.58575		0.693925	0.742528	0.675985	0.660265	0.621735	0.59613
10.9697		0.704422	0.802985	0.68477	0.579785	0.587535	0.59674		0.658123	0.65665	0.638945	0.445005	0.402458	0.386488		0.667055	0.731653	0.662815	0.635275	0.6447	0.55624		0.687392	0.74788	0.682515	0.627475	0.659075	0.590155		0.697523	0.74773	0.68028	0.665798	0.628358	0.601477
11.1467		0.712507	0.813122	0.688225	0.586677	0.595365	0.600825		0.666772	0.666918	0.64427	0.452692	0.407655	0.389358		0.67167	0.739202	0.667745	0.642525	0.651157	0.561242		0.69202	0.754482	0.685795	0.63485	0.668848	0.594285		0.703545	0.75488	0.683275	0.674567	0.634702	0.606105
11.3236		0.716823	0.81922	0.691845	0.592433	0.602008	0.606243		0.670913	0.675465	0.64972	0.459815	0.41353	0.392457		0.675388	0.744158	0.672395	0.649648	0.657173	0.566597		0.695002	0.75932	0.68865	0.641258	0.675883	0.599453		0.707588	0.758332	0.686365	0.680778	0.641582	0.611405
11.5006		0.72335	0.827395	0.695045	0.598095	0.607855	0.610502		0.677218	0.681253	0.65363	0.467012	0.41895	0.395593		0.678928	0.747973	0.676405	0.65527	0.661968	0.57156		0.69865	0.76517	0.69149	0.647125	0.68434	0.603295		0.711305	0.762862	0.690515	0.68699	0.647388	0.616443
11.6775		0.729575	0.83292	0.69749	0.603287	0.614038	0.614962		0.681645	0.688007	0.657805	0.474332	0.424275	0.398352		0.683198	0.753208	0.680085	0.660825	0.668057	0.575643		0.70224	0.768818	0.694855	0.65335	0.689935	0.60714		0.715745	0.766565	0.69289	0.693207	0.652903	0.620457
11.8544		0.734918	0.83658	0.70059	0.608895	0.61847	0.618048		0.686797	0.69135	0.66119	0.482145	0.429988	0.400785		0.688357	0.75657	0.683615	0.66668	0.672323	0.579345		0.706715	0.77275	0.697655	0.65894	0.695747	0.610572		0.719945	0.767482	0.695115	0.6994	0.657513	0.624282
12.0314		0.738827	0.844372	0.703135	0.613627	0.625862	0.622652		0.690797	0.701677	0.665195	0.489717	0.436528	0.403908		0.692255	0.765475	0.687145	0.672095	0.678083	0.58427		0.710583	0.779532	0.70117	0.664465	0.704802	0.614563		0.725105	0.77281	0.69918	0.705222	0.663608	0.629093
12.2083		0.74282	0.84928	0.705545	0.61849	0.630655	0.625077		0.693982	0.704743	0.668575	0.497318	0.442343	0.406087		0.695122	0.768165	0.689915	0.677295	0.683198	0.587358		0.715082	0.78231	0.704145	0.670013	0.710645	0.617522		0.72944	0.77641	0.70154	0.711695	0.668675	0.632358
12.3853		0.74736	0.852542	0.707845	0.623465	0.636003	0.628435		0.696808	0.70918	0.671435	0.505405	0.448508	0.408258		0.6983	0.770983	0.692215	0.682465	0.687388	0.591007		0.718885	0.78454	0.706195	0.675523	0.715875	0.620513		0.732727	0.778118	0.703905	0.717065	0.672602	0.636252
12.5622		0.7512	0.857082	0.710385	0.627665	0.64037	0.633287		0.699727	0.714623	0.674945	0.51314	0.455302	0.411103		0.700755	0.77376	0.69586	0.686492	0.691985	0.59542		0.723275	0.787865	0.709095	0.68015	0.722585	0.62424		0.73752	0.782033	0.707315	0.722095	0.678353	0.640807
12.7392		0.75556	0.8633	0.713525	0.631645	0.646635	0.637047		0.702205	0.723428	0.67913	0.520473	0.46183	0.413322		0.703812	0.779112	0.69884	0.69131	0.696747	0.599542		0.727	0.793332	0.71202	0.68449	0.730012	0.627973		0.741592	0.786467	0.709835	0.727455	0.683172	0.645277
12.9161		0.759092	0.870325	0.716475	0.636567	0.652645	0.640807		0.707272	0.729435	0.682955	0.529423	0.46759	0.415813		0.70657	0.783005	0.702135	0.696085	0.701298	0.603025		0.729932	0.798037	0.714245	0.689935	0.737078	0.631177		0.745435	0.791573	0.71334	0.733263	0.687227	0.64866
13.0931		0.761445	0.87481	0.718225	0.640715	0.657382	0.643003		0.70968	0.735223	0.68544	0.535845	0.475067	0.41819		0.708565	0.785528	0.704115	0.699738	0.705163	0.605955		0.732815	0.802848	0.71711	0.69321	0.744055	0.633968		0.746962	0.79523	0.714955	0.737433	0.69288	0.651992
13.27		0.765628	0.879138	0.72014	0.645235	0.66379	0.647185		0.713365	0.742825	0.68851	0.544425	0.482735	0.420292		0.711838	0.7884	0.70686	0.704385	0.710067	0.608877		0.73681	0.807183	0.71884	0.697875	0.75065	0.63713		0.750982	0.798107	0.71777	0.743845	0.699175	0.655532
13.4467		0.769705	0.886482	0.7233	0.650232	0.66919	0.650883		0.716955	0.749125	0.69232	0.55281	0.490453	0.422788		0.714762	0.79155	0.709275	0.708658	0.713915	0.612898		0.740492	0.812025	0.721465	0.703495	0.75819	0.639983		0.754957	0.803133	0.719925	0.749877	0.70413	0.659575
13.6236		0.775107	0.891657	0.725035	0.654733	0.67549	0.654342		0.718897	0.75609	0.695795	0.5606	0.497988	0.42529		0.718225	0.79476	0.712345	0.713078	0.718683	0.61649		0.743842	0.816595	0.72476	0.707858	0.765047	0.643733		0.758672	0.806538	0.72284	0.75542	0.710135	0.663332
13.8006		0.778502	0.893428	0.72734	0.659273	0.678115	0.65682		0.721845	0.757965	0.69799	0.56817	0.504075	0.427078		0.720705	0.793523	0.7143	0.71702	0.72052	0.619055		0.747155	0.8176	0.726625	0.712098	0.768768	0.646025		0.761903	0.808995	0.724855	0.760408	0.713708	0.66562
13.9775		0.782508	0.896315	0.729085	0.663907	0.682933	0.658428		0.7244	0.760648	0.70041	0.575808	0.512212	0.428905		0.72363	0.792327	0.716035	0.721198	0.725058	0.620907		0.750358	0.818943	0.72792	0.717058	0.77393	0.64801		0.764478	0.80974	0.72614	0.766232	0.718815	0.667865
14.1544		0.78545	0.901182	0.731355	0.667825	0.68754	0.662923		0.726437	0.764502	0.70364	0.58287	0.520898	0.43164		0.725782	0.791502	0.718225	0.725045	0.729317	0.624927		0.753382	0.820897	0.730005	0.721055	0.780347	0.65157		0.767147	0.811623	0.72881	0.7713	0.72429	0.67215
14.3314		0.789765	0.904123	0.7334	0.67251	0.692125	0.6662		0.729442	0.769397	0.70732	0.59157	0.528295	0.433783		0.729527	0.792358	0.72101	0.730365	0.732755	0.627795		0.75715	0.823727	0.731825	0.726618	0.786377	0.654755		0.770515	0.814415	0.731385	0.776535	0.730155	0.675362
14.5083		0.792995	0.909103	0.735535	0.67706	0.697592	0.669298		0.732043	0.772445	0.71003	0.598638	0.535995	0.436147		0.731845	0.792925	0.723135	0.734698	0.73749	0.630807		0.760402	0.82812	0.734345	0.731163	0.793928	0.657615		0.773223	0.818597	0.73317	0.783225	0.736298	0.678732
14.6853		0.794848	0.913015	0.736805	0.681118	0.703058	0.672073		0.7342	0.777502	0.711805	0.60609	0.544083	0.438452		0.733777	0.794227	0.725815	0.738672	0.741605	0.632943		0.762543	0.831013	0.736865	0.736393	0.80058	0.659898		0.775605	0.82119	0.73577	0.789037	0.743138	0.68125
14.8622		0.798323	0.914338	0.73915	0.686943	0.706028	0.675812		0.73704	0.781015	0.71511	0.614325	0.551858	0.440787		0.736938	0.79494	0.726835	0.744413	0.746178	0.636727		0.765992	0.832445	0.73792	0.743282	0.805473	0.663215		0.778687	0.82287	0.736945	0.796142	0.750058	0.685758
15.0392		0.800175	0.919373	0.74102	0.691165	0.712113	0.678993		0.73967	0.785462	0.71741	0.621487	0.56055	0.443338		0.738757	0.797565	0.728485	0.749355	0.752103	0.639875		0.768192	0.836475	0.740235	0.74947	0.814137	0.666107		0.780488	0.826573	0.73871	0.801445	0.757825	0.689682
15.2161		0.802087	0.92428	0.742615	0.69564	0.71792	0.681575		0.741023	0.789895	0.719555	0.628208	0.5694	0.445078		0.740985	0.800245	0.73103	0.75444	0.75783	0.641473		0.770365	0.838533	0.741555	0.755838	0.821532	0.66835		0.781807	0.828975	0.74127	0.806253	0.765768	0.692558
15.3931		0.804365	0.92742	0.744265	0.70028	0.723897	0.685182		0.744563	0.795218	0.72114	0.636748	0.578612	0.447043		0.742888	0.802813	0.732215	0.76004	0.76368	0.644878		0.772983	0.842505	0.743365	0.763742	0.83024	0.6711		0.78458	0.831755	0.742315	0.814665	0.7746	0.696272
15.57		0.8079	0.93049	0.745545	0.706562	0.728603	0.688587		0.747115	0.797135	0.72345	0.643635	0.58622	0.449485		0.744942	0.803095	0.7334	0.766485	0.768938	0.647538		0.775907	0.844557	0.745355	0.77313	0.837677	0.674415		0.78634	0.834013	0.74382	0.822817	0.78104	0.700178
15.7469		0.809275	0.93347	0.7465	0.71185	0.735572	0.692027		0.749513	0.802588	0.72452	0.650957	0.594058	0.451237		0.74622	0.806227	0.73574	0.772807	0.775405	0.649287		0.777465	0.84743	0.74652	0.780905	0.847125	0.67645		0.787587	0.837105	0.74556	0.829965	0.789772	0.703028
15.9236		0.81085	0.93616	0.748655	0.717422	0.740885	0.697153		0.751247	0.80491	0.726535	0.6574	0.603943	0.453275		0.74647	0.80597	0.737255	0.778388	0.781933	0.653538		0.778698	0.84841	0.747335	0.78848	0.855385	0.679673		0.788652	0.83817	0.74777	0.836955	0.798053	0.708095
16.1008		0.81216	0.936545	0.750115	0.722592	0.744355	0.7008		0.754482	0.80425	0.728035	0.6651	0.610352	0.455445		0.747085	0.804662	0.73867	0.784918	0.786985	0.656715		0.779667	0.848208	0.74891	0.797092	0.8618	0.682555		0.7892	0.837697	0.74928	0.844385	0.804005	0.71204
16.2775		0.81478	0.938207	0.75185	0.730668	0.749548	0.705307		0.755975	0.806373	0.730115	0.671937	0.61796	0.45777		0.74847	0.804442	0.740725	0.79225	0.793588	0.66022		0.781652	0.848317	0.751085	0.807617	0.869445	0.68601		0.790975	0.837723	0.751355	0.8538	0.811667	0.716655
16.4544		0.815597	0.938845	0.754125	0.735583	0.755687	0.708693		0.758467	0.810157	0.73116	0.678523	0.62716	0.459938		0.748783	0.805773	0.74222	0.79875	0.802035	0.663475		0.782717	0.848755	0.75186	0.81655	0.87826	0.68903		0.791142	0.839015	0.752905	0.86218	0.820978	0.722348
16.6314		0.816385	0.939985	0.75489	0.741237	0.760435	0.71201		0.76055	0.8102	0.732705	0.685558	0.63327	0.461743		0.749695	0.803265	0.743675	0.806312	0.808025	0.66591		0.783103	0.848265	0.753595	0.82527	0.886578	0.691823		0.791737	0.83849	0.75479	0.868495	0.826603	0.72709
16.8083		0.815485	0.942357	0.756395	0.746355	0.767297	0.716467		0.762508	0.813155	0.734535	0.692007	0.642702	0.464482		0.748635	0.803268	0.74486	0.811708	0.815207	0.669465		0.782828	0.849257	0.75541	0.83236	0.896443	0.695653		0.790948	0.839472	0.75664	0.874923	0.83576	0.733995
16.9853		0.817503	0.94408	0.757635	0.753062	0.7729	0.719085		0.765208	0.816732	0.735275	0.698825	0.650848	0.466135		0.75002	0.80478	0.745905	0.819782	0.82339	0.672177		0.784375	0.85014	0.756165	0.842607	0.905643	0.698405		0.79203	0.841058	0.75791	0.883045	0.844483	0.73738
17.1622		0.816222	0.94651	0.75972	0.756983	0.781157	0.724817		0.765435	0.819585	0.73675	0.703753	0.659375	0.468668		0.749325	0.806002	0.7475	0.825283	0.832445	0.676553		0.78362	0.852102	0.757885	0.848825	0.916235	0.70274		0.791585	0.841993	0.75989	0.88914	0.851842	0.740053
17.3392		0.818375	0.94511	0.76071	0.765103	0.784755	0.726127		0.767733	0.817998	0.738795	0.711148	0.66597	0.470332		0.750973	0.803837	0.74855	0.833987	0.83903	0.677943		0.785567	0.849715	0.759625	0.85972	0.921782	0.705248		0.792935	0.83999	0.760575	0.89926	0.857812	0.740132
17.5161		0.818835	0.945893	0.76224	0.770683	0.790467	0.731993		0.769005	0.81845	0.73999	0.716952	0.674725	0.473115		0.751008	0.803083	0.750385	0.841015	0.846442	0.682577		0.78593	0.84929	0.761715	0.867657	0.930087	0.709335		0.7928	0.839627	0.762815	0.906728	0.865683	0.746147
17.6931		0.819292	0.946627	0.763175	0.775595	0.797342	0.735172		0.770617	0.820623	0.741255	0.722735	0.68147	0.474797		0.751382	0.803747	0.75171	0.847888	0.853895	0.684842		0.78676	0.849727	0.76235	0.87554	0.939105	0.712555		0.793085	0.839902	0.76379	0.914427	0.873313	0.749653
17.87		0.820895	0.947695	0.76395	0.78323	0.803907	0.73925		0.771393	0.821735	0.74199	0.72931	0.689433	0.476503		0.75222	0.80394	0.752125	0.855465	0.86226	0.68831		0.787837	0.849132	0.763165	0.884358	0.947228	0.715853		0.793545	0.840448	0.76488	0.922955	0.881058	0.753935
18.0469		0.822497	0.94765	0.76508	0.790555	0.80922	0.745455		0.772308	0.822655	0.74395	0.735785	0.696555	0.479778		0.75315	0.80319	0.75456	0.863105	0.86906	0.693097		0.789493	0.84944	0.765715	0.89389	0.95512	0.720623		0.794787	0.840885	0.766895	0.932945	0.887845	0.76062
18.2239		0.822325	0.9478	0.765145	0.795503	0.815245	0.748132		0.7722	0.821618	0.7448	0.741263	0.703353	0.480883		0.753155	0.80196	0.755805	0.869712	0.876507	0.694578		0.789342	0.84818	0.766795	0.901175	0.961682	0.723285		0.79428	0.840548	0.76706	0.93978	0.89457	0.763038
18.4008		0.823752	0.948965	0.765345	0.802145	0.821582	0.75149		0.773065	0.822925	0.745465	0.746487	0.710363	0.482727		0.752713	0.80233	0.75668	0.87581	0.883805	0.696973		0.79051	0.849293	0.766935	0.910125	0.971618	0.726165		0.79513	0.841005	0.767325	0.948727	0.902155	0.766227
18.5778		0.823943	0.949542	0.76597	0.80788	0.8279	0.757225		0.77391	0.824773	0.74715	0.75184	0.718958	0.485158		0.753305	0.803515	0.75774	0.882482	0.8917	0.701305		0.79076	0.850265	0.767615	0.917565	0.979293	0.73079		0.79602	0.841947	0.768295	0.957115	0.910007	0.773007
18.7547		0.825457	0.952775	0.765935	0.81424	0.83458	0.75936		0.773485	0.82416	0.74815	0.757777	0.725275	0.486477		0.7532	0.801798	0.757685	0.889142	0.898295	0.703318		0.792262	0.850263	0.766975	0.926113	0.989267	0.73321		0.795728	0.842683	0.767415	0.96599	0.918397	0.774935
18.9317		0.825202	0.95299	0.766465	0.819878	0.842368	0.764122		0.774153	0.826473	0.749875	0.762502	0.73258	0.48846		0.752903	0.802188	0.758575	0.89519	0.905895	0.706283		0.79189	0.85107	0.76757	0.932945	0.997143	0.737012		0.795623	0.842773	0.76792	0.973812	0.924832	0.779857
19.1086		0.825485	0.950743	0.766145	0.82657	0.84571	0.768313		0.774487	0.82339	0.750335	0.766827	0.73908	0.490633		0.75363	0.798567	0.75877	0.903027	0.910963	0.710067		0.792447	0.848385	0.76692	0.940915	1.0021	0.740615		0.795805	0.840773	0.76804	0.981683	0.92988	0.784783
19.285		0.827793	0.95391	0.765745	0.833965	0.85444	0.773255		0.775033	0.826765	0.751715	0.772938	0.74741	0.49322		0.754075	0.800763	0.75903	0.910397	0.919605	0.713913		0.79398	0.850078	0.76709	0.949715	1.01249	0.74458		0.797162	0.842908	0.768345	0.9897	0.938858	0.789508
19.4619		0.826935	0.954535	0.764675	0.839215	0.861263	0.775315		0.77481	0.828383	0.752415	0.777667	0.75483	0.493937		0.753178	0.800872	0.758325	0.916007	0.927645	0.715725		0.793212	0.850152	0.766355	0.956677	1.01995	0.747502		0.796465	0.843718	0.767685	0.99702	0.946253	0.791885
19.6389		0.827377	0.95483	0.76443	0.846283	0.867467	0.778943		0.775715	0.827002	0.753695	0.782173	0.762007	0.496392		0.75349	0.799933	0.75794	0.92357	0.93439	0.718692		0.79337	0.848782	0.766275	0.96347	1.0263	0.75097		0.796315	0.84247	0.767455	1.00374	0.952248	0.79594
19.8158		0.826712	0.952732	0.76464	0.851115	0.872455	0.786828		0.7755	0.82629	0.755	0.786822	0.768428	0.500585		0.753225	0.797523	0.75995	0.929735	0.938545	0.724287		0.79348	0.846775	0.768235	0.969588	1.03156	0.757595		0.795312	0.840865	0.76951	1.00913	0.957148	0.804122
19.9914		0.828775	0.95442	0.76412	0.85949	0.880533	0.78819		0.776173	0.828958	0.754805	0.792655	0.7769	0.499765		0.753742	0.79909	0.757855	0.937357	0.947558	0.726498		0.794852	0.84763	0.76565	0.979167	1.03999	0.75827		0.79645	0.841805	0.767045	1.01863	0.966093	0.805893
20.1683		0.827832	0.955873	0.763545	0.864075	0.887402	0.793667		0.7756	0.828902	0.755555	0.796793	0.782887	0.502448		0.75297	0.796907	0.756725	0.943098	0.953242	0.731023		0.794072	0.848378	0.764995	0.984513	1.04877	0.762678		0.79582	0.842143	0.76727	1.02388	0.971803	0.812603
20.3453		0.827717	0.955152	0.76359	0.871685	0.893073	0.796675		0.775955	0.829767	0.75543	0.801772	0.79084	0.504645		0.752812	0.796857	0.757005	0.950638	0.959472	0.734077		0.794395	0.847732	0.76548	0.991448	1.05285	0.765735		0.795515	0.84131	0.76735	1.02962	0.977213	0.81514
20.5222		0.82823	0.956422	0.76327	0.878032	0.898992	0.80148		0.776215	0.829828	0.75544	0.806817	0.79896	0.506427		0.75267	0.796297	0.756405	0.957743	0.965635	0.73808		0.794412	0.847808	0.76505	0.9987	1.06051	0.769705		0.795235	0.842	0.7668	1.03716	0.98394	0.82022
20.6992		0.828222	0.957167	0.762775	0.884095	0.906292	0.806078		0.776085	0.831483	0.75534	0.81146	0.806285	0.508417		0.752395	0.796902	0.75546	0.963403	0.972058	0.741197		0.795303	0.847847	0.764495	1.00637	1.06774	0.772942		0.795985	0.841445	0.766325	1.0459	0.990812	0.825187
20.8761		0.826712	0.957835	0.76193	0.888977	0.912417	0.809567		0.77604	0.831178	0.75433	0.816645	0.815235	0.510648		0.752345	0.796365	0.75529	0.970265	0.978252	0.744618		0.794087	0.84773	0.76441	1.01135	1.07459	0.77649		0.79539	0.841485	0.76663	1.05093	0.99744	0.828425
21.0531		0.826377	0.959895	0.76229	0.895635	0.920782	0.81363		0.77644	0.833627	0.754405	0.82152	0.824163	0.512918		0.751642	0.79734	0.755435	0.975535	0.985502	0.748112		0.793825	0.848727	0.76388	1.01811	1.08157	0.780432		0.794735	0.842278	0.7666	1.05791	1.00478	0.832235
21.23		0.825982	0.960955	0.761575	0.901585	0.927218	0.817677		0.776367	0.83225	0.75389	0.827392	0.83267	0.514653		0.751247	0.795805	0.75459	0.981875	0.991175	0.752167		0.793523	0.848803	0.763335	1.02387	1.08948	0.783408		0.79423	0.841742	0.766085	1.06212	1.01114	0.837337
21.4069		0.826135	0.960225	0.76206	0.908188	0.932732	0.823218		0.776983	0.83352	0.75387	0.83292	0.84237	0.517372		0.751985	0.796155	0.754465	0.989335	0.99731	0.757342		0.793358	0.84848	0.76337	1.03233	1.09401	0.787813		0.795	0.842175	0.76634	1.0707	1.01794	0.843612
21.5839		0.825705	0.96242	0.761505	0.914013	0.939325	0.825013		0.776432	0.834318	0.75326	0.838788	0.850452	0.519503		0.751957	0.796077	0.75426	0.995465	1.00253	0.759077		0.79235	0.84959	0.76258	1.03792	1.10074	0.790502		0.794905	0.842633	0.765745	1.07555	1.02381	0.844492
21.7606		0.82613	0.96317	0.761055	0.921085	0.947087	0.830375		0.777062	0.836655	0.75332	0.845665	0.85861	0.521758		0.751788	0.79715	0.753885	1.0015	1.00873	0.764033		0.792665	0.850143	0.763455	1.04462	1.10698	0.794335		0.794682	0.843808	0.765785	1.08068	1.03105	0.850193
21.9375		0.825562	0.963465	0.76106	0.9263	0.952098	0.834213		0.77761	0.83547	0.753085	0.852565	0.868035	0.524232		0.751365	0.795992	0.752855	1.00707	1.01389	0.767178		0.791883	0.849128	0.761885	1.04995	1.11268	0.797497		0.794175	0.842603	0.765325	1.08635	1.03535	0.854348
22.1144		0.824318	0.96573	0.761535	0.930555	0.960263	0.840367		0.77613	0.836855	0.754035	0.857062	0.877023	0.526755		0.75094	0.796825	0.75289	1.01195	1.01937	0.772753		0.790565	0.850925	0.76221	1.05605	1.12037	0.801455		0.793848	0.843342	0.765575	1.0917	1.04274	0.86105
22.2914		0.823667	0.96646	0.76057	0.936902	0.966858	0.84266		0.776913	0.83575	0.75301	0.864995	0.88432	0.528922		0.751053	0.795972	0.75214	1.0174	1.0252	0.77571		0.789453	0.8506	0.76189	1.06282	1.12535	0.80449		0.794212	0.843435	0.76546	1.09872	1.0489	0.863605
22.4683		0.823507	0.966703	0.760445	0.942395	0.972477	0.84526		0.777242	0.834522	0.752805	0.872085	0.892445	0.531315		0.75098	0.795305	0.75158	1.02362	1.02985	0.778353		0.790185	0.849392	0.761535	1.07005	1.1297	0.807		0.794005	0.843108	0.764735	1.10337	1.05364	0.866603
22.6453		0.823958	0.966923	0.76026	0.948795	0.97924	0.849545		0.77761	0.835858	0.752995	0.878812	0.900643	0.534083		0.752138	0.795512	0.751985	1.03052	1.03425	0.782268		0.789617	0.849865	0.76218	1.07618	1.13528	0.81085		0.794955	0.84326	0.76513	1.11078	1.05897	0.871205
22.8222		0.824137	0.966845	0.760335	0.95327	0.984197	0.854283		0.778382	0.833518	0.75278	0.88658	0.908183	0.536802		0.751365	0.794573	0.75132	1.0344	1.03993	0.786872		0.789205	0.848518	0.7616	1.08183	1.13991	0.814268		0.794815	0.842668	0.76502	1.11478	1.06442	0.87715
22.9992		0.824283	0.969255	0.76023	0.958387	0.990557	0.856465		0.77782	0.833838	0.75311	0.893887	0.91597	0.539098		0.751515	0.79433	0.751045	1.03927	1.04391	0.788882		0.789065	0.849425	0.761795	1.08813	1.14566	0.817397		0.7944	0.843387	0.76458	1.1203	1.07009	0.878955
23.1761		0.824008	0.969832	0.760035	0.96411	0.996452	0.860537		0.777905	0.836685	0.75335	0.900465	0.924578	0.541642		0.75131	0.797002	0.7507	1.04478	1.04954	0.792985		0.789675	0.850325	0.76126	1.09468	1.14993	0.820782		0.794142	0.843788	0.76497	1.12567	1.07534	0.884185
23.3531		0.82426	0.972342	0.76035	0.968565	1.00463	0.865275		0.778127	0.836403	0.752785	0.906855	0.930837	0.544108		0.751663	0.796473	0.75081	1.04917	1.056	0.797618		0.788913	0.851635	0.76131	1.09983	1.15795	0.824067		0.79433	0.845302	0.76496	1.13145	1.08213	0.889813
23.53		0.824137	0.970847	0.759935	0.974205	1.00831	0.867325		0.778517	0.835935	0.752755	0.912752	0.940157	0.546278		0.751725	0.796195	0.750205	1.05458	1.05943	0.799963		0.789122	0.85061	0.7608	1.10553	1.16135	0.827105		0.794275	0.843893	0.76422	1.13633	1.0859	0.892177
23.7069		0.81877	0.968612	0.75982	0.97546	1.01218	0.872867		0.777995	0.832287	0.753365	0.915875	0.946635	0.549397		0.749877	0.793728	0.74977	1.05715	1.06343	0.804758		0.785617	0.848665	0.76139	1.10702	1.16475	0.831398		0.791218	0.841445	0.76449	1.13633	1.0893	0.898115
23.8836		0.818183	0.9696	0.760115	0.980845	1.01786	0.875133		0.778038	0.83158	0.7533	0.920242	0.95174	0.552213		0.749825	0.792902	0.74988	1.06202	1.0671	0.806567		0.785038	0.847818	0.76143	1.11237	1.16942	0.833993		0.791308	0.841732	0.764585	1.1419	1.0942	0.900875
