# Supplementary material for: The heat shock protein LarA activates the Lon protease in response to proteotoxic stress
Source: Nat Commun. 2023 Nov 22;14:7636. doi: 10.1038/s41467-023-43385-x (PMC10665427; doi:10.1038/s41467-023-43385-x)
Supplement: Supplementary file 6 — Source Data [file 41467_2023_43385_MOESM6_ESM.zip › Supplementary Fig7 - Source data.xlsx]

## Sheet: Suppl Fig 7a
	% DnaA remaining
	min after shut-off	VC				F-LarA
	0	1	1	1	1	1	1	1	1
	15	0.547563	0.377408	0.556423	0.644462	0.693113	0.643807	0.825738	0.817241
	30	0.315638	0.225675	0.293353	0.513471	0.522312	0.386847	0.519124	0.669549
	45	0.156018	0.272779	0.23214	0.397849	0.199827	0.331801	0.307739	0.416349
	60	0.157463	0.235209	0.173537	0.271741	0.14915	0.119368	0.158171	0.181421

## Sheet: Suppl Fig 7b
	swim diameter (%)
		VC plate with xylose	VC		Pxyl-F-larA with xylose	Pxyl-F-larA		Pxyl-F-larAD5 with xylose	Pxyl-F-larAD5
	1	101.983	96.7552		56.6572	102.655		97.4504	99.115
	2	106.516	102.655		55.5241	107.375		98.5836	101.475
	3	95.1841	103.835		61.1898	108.555		90.6516	96.7552
	4	96.3173	96.7552		58.9235	103.835		97.4504	94.3953

## Sheet: Suppl Fig 7c
	relative Lon level 4h + xylose
	Rep	VC	Pxyl-F-larA	Pxyl-F-larAD5
	1	1	2.34098	2.21142
	2	1	2.34693	1.59555
	3	1	2.25891	1.35824
	4	1	2.3658	1.37906
	5	1	1.89202	1.54529
