# Supplementary material for: The heat shock protein LarA activates the Lon protease in response to proteotoxic stress
Source: Nat Commun. 2023 Nov 22;14:7636. doi: 10.1038/s41467-023-43385-x (PMC10665427; doi:10.1038/s41467-023-43385-x)
Supplement: Supplementary file 6 — Source Data [file 41467_2023_43385_MOESM6_ESM.zip › Supplementary Fig8 - Source data.xlsx]

## Sheet: Suppl Fig 8b
	30°C														recovery 30°C after 1h 45°C
time (hours)		WT A, B, C				DlarA A, B, C				Dlon A, B, C				time (hours)		WT A, B, C				DlarA A, B, C				Dlon A, B, C
0		0.13138	0.1299	0.126767		0.126577	0.128173	0.12623		0.130273	0.127617	0.128827		0		0.129862	0.131625	0.126385		0.126165	0.13219	0.130905		0.13666	0.15007	0.143253
0.176944		0.134027	0.13254	0.12918		0.128673	0.1306	0.128367		0.13267	0.12996	0.131037		0.176944		0.121415	0.120545	0.121445		0.120338	0.122682	0.123578		0.12556	0.123947	0.125557
0.353889		0.137457	0.135997	0.132363		0.131893	0.133903	0.13155		0.134873	0.131807	0.132993		0.353889		0.121635	0.120677	0.121633		0.120483	0.122023	0.123762		0.12536	0.123743	0.125317
0.530833		0.14208	0.140387	0.136403		0.136293	0.13835	0.135357		0.13762	0.134403	0.135743		0.530833		0.121627	0.120905	0.121783		0.12058	0.122792	0.123948		0.12528	0.123833	0.125297
0.707778		0.146657	0.144787	0.140423		0.140577	0.14264	0.138997		0.14063	0.137193	0.13873		0.707778		0.121868	0.121182	0.121985		0.120858	0.12291	0.124042		0.12542	0.12393	0.125543
0.884722		0.15163	0.149507	0.144873		0.14517	0.14726	0.143337		0.143897	0.14037	0.141843		0.884722		0.122468	0.121545	0.122605		0.12147	0.122993	0.124405		0.12585	0.124237	0.12574
1.06167		0.157193	0.155007	0.149853		0.150233	0.152543	0.148073		0.147737	0.143903	0.145563		1.06167		0.122933	0.122173	0.12316		0.122247	0.123537	0.124945		0.12629	0.124693	0.126233
1.23861		0.16343	0.161073	0.15542		0.155877	0.158497	0.15327		0.151533	0.14748	0.14919		1.23861		0.123813	0.123177	0.1241		0.12306	0.124385	0.125765		0.12672	0.125243	0.12667
1.41556		0.170497	0.168033	0.1617		0.16266	0.16523	0.159233		0.15568	0.15142	0.153277		1.41556		0.125057	0.124122	0.125215		0.1242	0.125715	0.126722		0.127313	0.125803	0.127357
1.5925		0.177537	0.174873	0.168113		0.169077	0.171977	0.165577		0.15985	0.15549	0.157443		1.5925		0.126218	0.125037	0.12655		0.12553	0.127232	0.127787		0.128023	0.12641	0.128027
1.76917		0.18582	0.182887	0.175507		0.17658	0.179763	0.17225		0.164653	0.159923	0.161883		1.76917		0.12779	0.126375	0.12834		0.12715	0.12782	0.12908		0.128717	0.127083	0.128823
1.94611		0.194847	0.191577	0.183407		0.185023	0.188307	0.179627		0.169457	0.164657	0.16648		1.94611		0.129625	0.127965	0.129702		0.12876	0.12938	0.130343		0.1295	0.128013	0.12954
2.12306		0.204753	0.2009	0.192317		0.1944	0.197377	0.188053		0.174723	0.169447	0.1716		2.12306		0.131628	0.129765	0.131815		0.130793	0.131062	0.132128		0.130497	0.128897	0.13071
2.3		0.214937	0.210643	0.201477		0.203787	0.20692	0.1969		0.18008	0.174653	0.17696		2.3		0.13383	0.13167	0.134118		0.133035	0.132988	0.13401		0.131523	0.129827	0.131467
2.47694		0.226407	0.221777	0.211583		0.214683	0.217813	0.206583		0.18629	0.180573	0.18282		2.47694		0.136183	0.133758	0.136238		0.13527	0.13515	0.136118		0.132603	0.130897	0.13271
2.65389		0.23842	0.23316	0.222223		0.225957	0.22892	0.2167		0.192397	0.18642	0.18876		2.65389		0.138643	0.135937	0.138848		0.13769	0.13738	0.13844		0.133587	0.131983	0.133737
2.83083		0.251307	0.24552	0.2337		0.238303	0.241283	0.227763		0.199403	0.192687	0.19522		2.83083		0.141305	0.138148	0.14108		0.140267	0.13976	0.140735		0.134567	0.132937	0.134843
3.00778		0.265173	0.259253	0.246597		0.251483	0.254773	0.23962		0.206133	0.199487	0.20195		3.00778		0.143843	0.140527	0.143622		0.142698	0.141845	0.143325		0.135597	0.134077	0.13594
3.18472		0.280483	0.274233	0.25976		0.266067	0.269543	0.25208		0.213813	0.206827	0.209017		3.18472		0.146882	0.143285	0.146498		0.145593	0.144555	0.14572		0.136897	0.135383	0.137003
3.36167		0.296633	0.289387	0.274353		0.28186	0.28441	0.265777		0.221433	0.213967	0.2168		3.36167		0.150745	0.146553	0.150292		0.14933	0.14779	0.148685		0.13818	0.136793	0.138367
3.53861		0.31382	0.305213	0.28943		0.29861	0.300683	0.280053		0.229737	0.221807	0.224613		3.53861		0.155205	0.150407	0.154668		0.15363	0.151688	0.15241		0.140007	0.138423	0.140213
3.71556		0.331327	0.322143	0.305327		0.315803	0.3171	0.295463		0.23843	0.230027	0.23311		3.71556		0.159963	0.154452	0.159078		0.158452	0.155885	0.15637		0.141837	0.140137	0.14212
3.8925		0.34983	0.340247	0.3222		0.334293	0.33542	0.311303		0.24747	0.238727	0.241387		3.8925		0.164742	0.15867	0.16361		0.163155	0.160232	0.160855		0.14385	0.14202	0.144083
4.06944		0.369027	0.35835	0.339677		0.353373	0.35303	0.328047		0.256737	0.247637	0.250947		4.06944		0.169827	0.16297	0.167972		0.168013	0.16449	0.165637		0.146013	0.1442	0.146327
4.24639		0.388363	0.3772	0.35772		0.37238	0.37235	0.345277		0.266497	0.25685	0.260197		4.24639		0.174928	0.167417	0.172935		0.172835	0.16876	0.170245		0.148147	0.146257	0.148377
4.42333		0.410457	0.398213	0.376933		0.394453	0.39364	0.363337		0.277113	0.267443	0.270233		4.42333		0.18091	0.172247	0.178315		0.178495	0.174095	0.175388		0.15057	0.1485	0.150813
4.60028		0.429507	0.41738	0.395847		0.413787	0.41333	0.381043		0.287307	0.277093	0.280177		4.60028		0.186752	0.177638	0.18379		0.18414	0.178715	0.180485		0.152783	0.15098	0.153
4.77722		0.450477	0.43727	0.41556		0.436753	0.43383	0.39972		0.29829	0.287537	0.291187		4.77722		0.193798	0.183473	0.190472		0.190933	0.184405	0.18654		0.155297	0.153377	0.15567
4.95417		0.47323	0.45802	0.435243		0.459463	0.4554	0.41819		0.309493	0.2984	0.302247		4.95417		0.201315	0.189705	0.197258		0.198233	0.190897	0.193		0.158163	0.15616	0.158207
5.13111		0.49293	0.47824	0.45462		0.47891	0.474843	0.436897		0.321063	0.309543	0.313317		5.13111		0.208698	0.196048	0.204455		0.205673	0.19719	0.199923		0.160753	0.158843	0.16117
5.30806		0.515437	0.49845	0.47446		0.502163	0.495487	0.456047		0.333163	0.320797	0.325063		5.30806		0.217223	0.203082	0.212033		0.21351	0.203708	0.207275		0.164147	0.161767	0.16426
5.485		0.534217	0.51745	0.493103		0.522043	0.51425	0.473867		0.344947	0.332617	0.336573		5.485		0.225245	0.210108	0.22003		0.221463	0.211003	0.21478		0.1671	0.16511	0.167353
5.66194		0.553677	0.53641	0.511003		0.541793	0.53239	0.49032		0.35716	0.34476	0.348723		5.66194		0.23452	0.217768	0.228513		0.230433	0.21847	0.22285		0.170523	0.168097	0.17072
5.83889		0.57844	0.558677	0.531553		0.56582	0.555263	0.509077		0.3692	0.35672	0.360873		5.83889		0.244815	0.226573	0.238155		0.240608	0.227117	0.23171		0.173803	0.171523	0.174143
6.01583		0.59448	0.57452	0.548193		0.582707	0.570667	0.524503		0.380527	0.368033	0.37217		6.01583		0.255032	0.235267	0.24784		0.250283	0.235997	0.240985		0.17724	0.174783	0.177533
6.19278		0.615113	0.5923	0.56466		0.604463	0.58893	0.539477		0.391997	0.379577	0.383343		6.19278		0.267107	0.2452	0.259105		0.261927	0.2465	0.251273		0.18113	0.178677	0.181587
6.36944		0.631447	0.60785	0.579303		0.621307	0.605097	0.552787		0.402723	0.39064	0.394057		6.36944		0.278662	0.254912	0.26992		0.273295	0.25599	0.261565		0.18486	0.182253	0.185197
6.54667		0.643247	0.62022	0.592857		0.634387	0.61664	0.56538		0.413467	0.400793	0.404787		6.54667		0.29047	0.26505	0.28139		0.285185	0.266505	0.272895		0.188487	0.18604	0.18917
6.72361		0.65928	0.633693	0.60556		0.651497	0.630847	0.575757		0.42458	0.411903	0.415527		6.72361		0.30425	0.276172	0.29323		0.29827	0.27764	0.284417		0.19316	0.19023	0.193417
6.90028		0.670517	0.644357	0.616997		0.664977	0.64293	0.586837		0.43492	0.422227	0.426277		6.90028		0.317763	0.288177	0.306735		0.311545	0.2891	0.296847		0.197577	0.19429	0.197993
7.07722		0.68085	0.65448	0.62757		0.67611	0.65402	0.596547		0.445043	0.432677	0.436477		7.07722		0.331618	0.300617	0.319725		0.325062	0.301375	0.309198		0.201843	0.199093	0.20232
7.25444		0.693307	0.665373	0.637		0.689487	0.66621	0.60465		0.455233	0.443383	0.446783		7.25444		0.347735	0.3143	0.334555		0.340433	0.314975	0.323468		0.20699	0.204077	0.207403
7.43111		0.70397	0.674593	0.646937		0.701587	0.67688	0.613447		0.46444	0.452677	0.456527		7.43111		0.363687	0.328255	0.349683		0.35598	0.328612	0.337473		0.211843	0.208657	0.212413
7.60806		0.71387	0.68403	0.65549		0.712023	0.686747	0.620353		0.473683	0.461953	0.46583		7.60806		0.381292	0.343335	0.366		0.372965	0.344025	0.35336		0.217287	0.214007	0.21786
7.785		0.72109	0.691007	0.662743		0.720233	0.694897	0.62719		0.482893	0.470747	0.475037		7.785		0.398105	0.35861	0.382412		0.389908	0.359108	0.368895		0.222633	0.219257	0.22298
7.96194		0.73007	0.698627	0.670083		0.730203	0.70369	0.632697		0.49075	0.478897	0.483637		7.96194		0.416505	0.37481	0.399525		0.40763	0.375455	0.385615		0.228323	0.224843	0.228527
8.13889		0.734743	0.704563	0.67633		0.7377	0.709397	0.638357		0.499543	0.48783	0.492363		8.13889		0.432733	0.389593	0.41571		0.42396	0.39067	0.40094		0.233953	0.230233	0.234313
8.31583		0.741937	0.709957	0.680417		0.74592	0.715563	0.641693		0.508003	0.496047	0.50005		8.31583		0.44993	0.405313	0.432975		0.441528	0.406527	0.416975		0.240277	0.236603	0.240293
8.49278		0.750873	0.716647	0.686223		0.75579	0.724367	0.6464		0.516137	0.50425	0.508497		8.49278		0.468988	0.422662	0.45193		0.460852	0.42427	0.434447		0.246783	0.242933	0.247103
8.66972		0.757293	0.720497	0.690607		0.762217	0.730647	0.649453		0.524383	0.512087	0.51686		8.66972		0.486268	0.438837	0.468342		0.478083	0.44009	0.450205		0.253523	0.249353	0.253333
8.84667		0.76379	0.724817	0.694373		0.768503	0.735977	0.65281		0.532127	0.519847	0.5248		8.84667		0.502855	0.455205	0.486407		0.496138	0.456678	0.467017		0.260393	0.256133	0.260033
9.02361		0.768417	0.72849	0.697753		0.772633	0.73933	0.655757		0.53992	0.527903	0.532493		9.02361		0.518065	0.471013	0.503487		0.51256	0.47274	0.483098		0.267323	0.262887	0.267127
9.20056		0.7756	0.733543	0.70243		0.78098	0.745283	0.659373		0.54754	0.535533	0.54072		9.20056		0.535112	0.487413	0.521203		0.530443	0.489538	0.500088		0.274933	0.270143	0.274343
9.3775		0.77888	0.737403	0.705473		0.785323	0.749883	0.661633		0.55411	0.54244	0.547347		9.3775		0.550335	0.50274	0.536942		0.545978	0.505695	0.515648		0.282323	0.2775	0.281713
9.55444		0.78502	0.742187	0.7084		0.79403	0.75648	0.664847		0.561597	0.54907	0.553543		9.55444		0.566878	0.518347	0.554475		0.563268	0.52287	0.531842		0.290807	0.285863	0.29008
9.73139		0.785523	0.744117	0.71044		0.796387	0.758343	0.665787		0.56623	0.554497	0.558923		9.73139		0.57876	0.53149	0.567573		0.5763	0.53708	0.545002		0.298017	0.292657	0.297403
9.90833		0.79224	0.748663	0.714113		0.8032	0.765107	0.669		0.573203	0.56112	0.565483		9.90833		0.593758	0.546065	0.583117		0.591067	0.552978	0.56007		0.307073	0.302103	0.306513
10.0853		0.794003	0.749997	0.71616		0.805187	0.76724	0.67066		0.579163	0.56714	0.571497		10.0853		0.605028	0.558468	0.595465		0.60393	0.565333	0.571405		0.315993	0.31038	0.314977
10.2622		0.79623	0.751853	0.717737		0.808367	0.770437	0.67231		0.58489	0.57305	0.577793		10.2622		0.617043	0.571298	0.608165		0.615507	0.578627	0.58423		0.325017	0.319027	0.323623
10.4392		0.79687	0.753	0.719543		0.809567	0.772473	0.674187		0.589493	0.57806	0.58297		10.4392		0.627382	0.581765	0.618888		0.626652	0.589135	0.595363		0.333723	0.32765	0.332723
10.6161		0.800093	0.754827	0.72069		0.811917	0.77461	0.675473		0.594573	0.58269	0.587863		10.6161		0.637672	0.592775	0.63035		0.637985	0.601927	0.606468		0.342467	0.33648	0.341303
10.7931		0.803627	0.757617	0.722657		0.814713	0.77804	0.676953		0.599463	0.587927	0.592577		10.7931		0.648003	0.603795	0.640593		0.64847	0.613895	0.617073		0.35206	0.345617	0.350293
10.9697		0.804843	0.759057	0.723913		0.81621	0.779933	0.677957		0.60308	0.591373	0.596313		10.9697		0.65571	0.611712	0.649225		0.65654	0.621938	0.625425		0.360603	0.35354	0.358927
11.1467		0.81126	0.762377	0.725863		0.82203	0.78362	0.679643		0.607263	0.596257	0.60056		11.1467		0.666865	0.623645	0.661625		0.669083	0.635925	0.63616		0.3701	0.362693	0.367713
11.3236		0.80933	0.762057	0.727523		0.819373	0.782267	0.68086		0.610823	0.600273	0.605353		11.3236		0.672482	0.63068	0.668955		0.676295	0.645432	0.64578		0.378563	0.371553	0.376913
11.5006		0.81218	0.763367	0.728263		0.82238	0.784873	0.681683		0.613667	0.603213	0.60809		11.5006		0.679907	0.637018	0.675212		0.683638	0.651617	0.651877		0.38773	0.3803	0.385253
11.6775		0.810653	0.76309	0.728967		0.82058	0.783793	0.682483		0.616717	0.60704	0.611587		11.6775		0.685655	0.64335	0.682933		0.69057	0.659752	0.65898		0.39635	0.388777	0.393917
11.8544		0.815713	0.765063	0.730733		0.824183	0.78684	0.683817		0.61981	0.610163	0.61489		11.8544		0.693172	0.65028	0.69068		0.697845	0.669303	0.666148		0.40515	0.39768	0.402347
12.0314		0.816013	0.765357	0.73155		0.825643	0.787787	0.68488		0.622813	0.613493	0.617957		12.0314		0.698673	0.65392	0.69699		0.704263	0.67409	0.670887		0.413923	0.406333	0.41138
12.2083		0.81578	0.7659	0.732		0.82613	0.787813	0.68573		0.625373	0.615643	0.620667		12.2083		0.703965	0.658545	0.701318		0.708912	0.679042	0.675342		0.422477	0.414933	0.419933
12.3853		0.819483	0.768103	0.733683		0.829727	0.790827	0.687027		0.627667	0.61847	0.623837		12.3853		0.710462	0.663805	0.708732		0.71584	0.687305	0.681172		0.43179	0.424683	0.428803
12.5622		0.820597	0.768463	0.734113		0.83151	0.791063	0.68732		0.63044	0.62092	0.625613		12.5622		0.71718	0.667323	0.71418		0.722572	0.69253	0.685682		0.439887	0.431523	0.436483
12.7392		0.82123	0.769047	0.735037		0.83257	0.791823	0.688337		0.633153	0.623803	0.628003		12.7392		0.723108	0.671177	0.718387		0.727102	0.698427	0.690653		0.448707	0.440553	0.444907
12.9161		0.82132	0.769393	0.735717		0.832397	0.79193	0.68943		0.635173	0.62603	0.630517		12.9161		0.727908	0.674843	0.72294		0.731093	0.70316	0.694505		0.457237	0.448837	0.453243
13.0931		0.8238	0.77064	0.737023		0.83484	0.7937	0.690147		0.63661	0.627343	0.632043		13.0931		0.732775	0.678905	0.727355		0.735	0.709468	0.69935		0.465633	0.457003	0.460827
13.27		0.824687	0.770673	0.737727		0.835517	0.79468	0.691197		0.63866	0.629933	0.634097		13.27		0.736807	0.68229	0.731197		0.738942	0.713425	0.70302		0.47294	0.464323	0.46859
13.4467		0.827033	0.772807	0.7387		0.837857	0.797063	0.69246		0.639817	0.63148	0.635653		13.4467		0.740897	0.685617	0.735385		0.743178	0.71848	0.707242		0.481313	0.4725	0.476587
13.6236		0.827647	0.77294	0.73948		0.838603	0.797347	0.69289		0.641477	0.632303	0.636777		13.6236		0.744478	0.688462	0.737905		0.746175	0.721148	0.709595		0.48891	0.479373	0.484383
13.8006		0.829337	0.77368	0.74075		0.839773	0.79838	0.69439		0.642917	0.634467	0.63863		13.8006		0.74846	0.6919	0.741988		0.748745	0.725125	0.71315		0.497303	0.487097	0.492083
13.9775		0.83029	0.774677	0.741483		0.840643	0.79998	0.694993		0.643703	0.63532	0.63974		13.9775		0.750803	0.693935	0.74441		0.752228	0.727938	0.715705		0.504543	0.493683	0.499403
14.1544		0.832093	0.77587	0.742663		0.842333	0.800687	0.696207		0.645543	0.63712	0.641247		14.1544		0.75417	0.696457	0.74756		0.75526	0.731167	0.71895		0.512297	0.501023	0.506283
14.3314		0.83315	0.776413	0.743713		0.84247	0.801557	0.69681		0.646433	0.638347	0.642597		14.3314		0.75601	0.698192	0.748772		0.756757	0.73338	0.720742		0.52029	0.50856	0.51329
14.5083		0.831937	0.775913	0.74426		0.841883	0.800657	0.697677		0.647843	0.639613	0.643543		14.5083		0.756565	0.699165	0.74967		0.75758	0.733827	0.721577		0.527217	0.515233	0.5198
14.6853		0.835157	0.77715	0.745623		0.842997	0.8026	0.698977		0.648273	0.640443	0.644633		14.6853		0.759458	0.701245	0.753252		0.7594	0.736915	0.723917		0.5327	0.521603	0.527
14.8622		0.83787	0.778903	0.746313		0.845537	0.80512	0.699643		0.648893	0.640973	0.644647		14.8622		0.763132	0.703157	0.755498		0.7619	0.73924	0.725503		0.538383	0.527147	0.531597
15.0392		0.83881	0.779727	0.747467		0.845497	0.805677	0.700687		0.65047	0.642543	0.64636		15.0392		0.764595	0.705105	0.757692		0.763815	0.741282	0.727038		0.545357	0.534107	0.538213
15.2161		0.840447	0.780687	0.748207		0.846653	0.806337	0.701213		0.651347	0.642893	0.646823		15.2161		0.766543	0.705935	0.75896		0.765733	0.742835	0.727853		0.550857	0.53922	0.543367
15.3931		0.842037	0.782057	0.749363		0.847417	0.80765	0.702253		0.651617	0.643557	0.647447		15.3931		0.768922	0.707345	0.762018		0.76817	0.745053	0.729618		0.555077	0.54408	0.54769
15.57		0.843457	0.782337	0.75017		0.847457	0.80766	0.703087		0.652557	0.64433	0.64811		15.57		0.77063	0.708067	0.76364		0.769595	0.74628	0.730385		0.560223	0.549407	0.552753
15.7469		0.845393	0.782407	0.75105		0.849543	0.809427	0.703713		0.65262	0.644027	0.648367		15.7469		0.773772	0.70943	0.765335		0.772015	0.746663	0.73108		0.564143	0.553123	0.557217
15.9236		0.847977	0.78466	0.752293		0.85134	0.812153	0.704573		0.653267	0.64513	0.649033		15.9236		0.777138	0.711562	0.768995		0.775613	0.751123	0.733333		0.568673	0.558157	0.56169
16.1008		0.84697	0.784503	0.752873		0.84951	0.81122	0.704977		0.65387	0.64628	0.64974		16.1008		0.778265	0.71179	0.768765		0.775027	0.75095	0.732953		0.571887	0.56201	0.565327
16.2775		0.846037	0.783247	0.753683		0.848447	0.810717	0.705623		0.65456	0.646353	0.650263		16.2775		0.779655	0.712318	0.769267		0.776428	0.75049	0.733105		0.575743	0.565593	0.56967
16.4544		0.847683	0.7842	0.754977		0.848743	0.811023	0.706387		0.654373	0.6465	0.650673		16.4544		0.782033	0.713167	0.771		0.778883	0.752432	0.734483		0.57838	0.568547	0.57264
16.6314		0.850017	0.784603	0.75605		0.85069	0.81244	0.707273		0.656623	0.647557	0.651313		16.6314		0.785537	0.715252	0.773933		0.782447	0.754592	0.7357		0.58304	0.57316	0.577157
16.8083		0.84756	0.7839	0.75688		0.8474	0.810643	0.707663		0.65652	0.648233	0.652263		16.8083		0.785822	0.715082	0.773088		0.781632	0.75384	0.735603		0.58563	0.57572	0.58022
16.9853		0.8512	0.784117	0.75708		0.85016	0.811903	0.707047		0.656673	0.64797	0.65218		16.9853		0.790275	0.716183	0.775595		0.785582	0.755795	0.7369		0.588217	0.578253	0.581907
17.1622		0.849873	0.78378	0.758107		0.848633	0.810273	0.707543		0.65724	0.6483	0.65325		17.1622		0.791865	0.71654	0.776443		0.786925	0.75565	0.737803		0.590917	0.581387	0.585217
17.3392		0.853243	0.785737	0.75879		0.85208	0.81273	0.70769		0.658503	0.649537	0.653877		17.3392		0.79632	0.71854	0.78043		0.791285	0.759162	0.739912		0.593827	0.584653	0.588667
17.5161		0.85006	0.7834	0.758323		0.848243	0.809373	0.706987		0.657863	0.649373	0.65466		17.5161		0.79614	0.717803	0.779582		0.791022	0.757285	0.739053		0.59579	0.58639	0.59108
17.6931		0.845403	0.781823	0.758017		0.844203	0.805913	0.706337		0.658223	0.649847	0.6544		17.6931		0.795652	0.717507	0.777767		0.788977	0.75524	0.737513		0.5984	0.589497	0.593497
17.87		0.847287	0.7816	0.75899		0.845933	0.80633	0.706177		0.65894	0.64974	0.655277		17.87		0.800148	0.718668	0.78113		0.793455	0.757848	0.739875		0.599767	0.59108	0.594963
18.0469		0.84693	0.781753	0.759203		0.84648	0.807197	0.705853		0.659047	0.650743	0.655627		18.0469		0.80326	0.720283	0.784165		0.796142	0.759737	0.740842		0.60276	0.593703	0.597817
18.2239		0.843677	0.779397	0.759577		0.843267	0.804897	0.704937		0.659123	0.65063	0.655927		18.2239		0.803795	0.720668	0.783775		0.79656	0.759748	0.740825		0.604127	0.59543	0.599293
18.4008		0.843547	0.778747	0.759477		0.844573	0.805	0.704123		0.65931	0.650507	0.656137		18.4008		0.807682	0.72193	0.785898		0.799057	0.760877	0.742415		0.606293	0.59767	0.60195
18.5778		0.842723	0.7775	0.759227		0.844457	0.80433	0.703763		0.659467	0.65106	0.656663		18.5778		0.810635	0.72264	0.788512		0.801242	0.762458	0.743583		0.608383	0.599883	0.603887
18.7547		0.843143	0.777483	0.75806		0.845813	0.805167	0.702183		0.659563	0.651483	0.65689		18.7547		0.814168	0.723675	0.79043		0.8037	0.763805	0.74456		0.61002	0.602087	0.605207
18.9317		0.841463	0.776147	0.75761		0.844763	0.804313	0.701977		0.659753	0.651517	0.657057		18.9317		0.816895	0.7242	0.792185		0.80615	0.764678	0.744398		0.611817	0.603607	0.607257
19.1086		0.839613	0.775897	0.757307		0.84389	0.803557	0.7016		0.659267	0.651747	0.65788		19.1086		0.819265	0.72523	0.793212		0.807392	0.7656	0.745757		0.61309	0.605923	0.609463
19.285		0.837873	0.77438	0.756067		0.841917	0.802587	0.700543		0.658923	0.651473	0.657913		19.285		0.82117	0.72561	0.795135		0.809825	0.766648	0.74631		0.613967	0.606183	0.6106
19.4619		0.838657	0.775503	0.75549		0.843313	0.803953	0.699917		0.658687	0.65194	0.658247		19.4619		0.826287	0.726865	0.796935		0.81306	0.768863	0.748413		0.61582	0.608023	0.611447
19.6389		0.833417	0.772213	0.754633		0.839427	0.80065	0.699027		0.658847	0.651317	0.658153		19.6389		0.826435	0.726923	0.796725		0.813185	0.76732	0.74672		0.615743	0.608757	0.612473
19.8158		0.829197	0.770683	0.754003		0.835933	0.798187	0.698763		0.65866	0.6516	0.658657		19.8158		0.826682	0.72675	0.79591		0.813255	0.766877	0.746625		0.61807	0.610447	0.614813
19.9914		0.83363	0.772537	0.75404		0.841113	0.802417	0.69858		0.658087	0.651137	0.658667		19.9914		0.834612	0.72956	0.80169		0.818815	0.771528	0.750607		0.61926	0.611503	0.61553
20.1683		0.831083	0.77183	0.753283		0.839897	0.802213	0.698183		0.65756	0.65038	0.658413		20.1683		0.836605	0.729982	0.802573		0.82015	0.772047	0.750785		0.61946	0.61226	0.616307
20.3453		0.829793	0.77127	0.753133		0.839113	0.80116	0.697747		0.657433	0.650637	0.658313		20.3453		0.839072	0.73054	0.805218		0.822805	0.773027	0.751757		0.620697	0.613167	0.61701
20.5222		0.82818	0.770817	0.75275		0.836823	0.800507	0.697287		0.656977	0.65087	0.65896		20.5222		0.840855	0.73132	0.804832		0.822425	0.773197	0.751755		0.621823	0.61469	0.61862
20.6992		0.82796	0.77064	0.751993		0.837527	0.80075	0.696693		0.655807	0.64971	0.657977		20.6992		0.844823	0.732202	0.80774		0.825488	0.775225	0.753297		0.6223	0.6152	0.618637
20.8761		0.827527	0.770067	0.75176		0.836723	0.800907	0.696363		0.655153	0.64982	0.657787		20.8761		0.847607	0.732815	0.809843		0.828035	0.77631	0.754435		0.62219	0.61511	0.61925
21.0531		0.82449	0.769267	0.75081		0.833707	0.798763	0.695913		0.654327	0.648807	0.656707		21.0531		0.848853	0.732492	0.80885		0.827155	0.775497	0.754147		0.622937	0.61551	0.619957
21.23		0.822577	0.768043	0.750463		0.831667	0.797273	0.69515		0.653577	0.648367	0.656423		21.23		0.850298	0.73252	0.809582		0.827917	0.775807	0.75433		0.623753	0.616543	0.620703
21.4069		0.822127	0.768453	0.749743		0.832497	0.798143	0.694867		0.652413	0.64717	0.655217		21.4069		0.853395	0.733315	0.811458		0.829122	0.777097	0.756062		0.624123	0.61654	0.62041
21.5839		0.82164	0.76864	0.75023		0.832833	0.798477	0.694933		0.65195	0.646973	0.655063		21.5839		0.856985	0.733775	0.81507		0.832758	0.779752	0.756947		0.62515	0.617683	0.621797
21.7606		0.821543	0.767673	0.74963		0.83206	0.798103	0.694403		0.65097	0.645647	0.653803		21.7606		0.858217	0.734128	0.814895		0.833462	0.77957	0.75761		0.626157	0.61773	0.622383
21.9375		0.81949	0.76725	0.748933		0.830587	0.797417	0.693823		0.649967	0.64515	0.652817		21.9375		0.859252	0.734685	0.815767		0.83375	0.780922	0.758177		0.62652	0.618013	0.622137
22.1144		0.819737	0.766403	0.748557		0.830157	0.79678	0.693533		0.648983	0.643813	0.651653		22.1144		0.86131	0.734267	0.818087		0.834975	0.782305	0.75902		0.626757	0.618	0.622493
22.2914		0.821543	0.76705	0.748923		0.831597	0.797207	0.693527		0.648407	0.643423	0.65135		22.2914		0.86372	0.734653	0.82036		0.835987	0.78419	0.76062		0.626947	0.61859	0.62282
22.4683		0.81866	0.76516	0.748243		0.82822	0.794563	0.692967		0.64707	0.642113	0.649897		22.4683		0.862792	0.734023	0.819388		0.83462	0.782467	0.760177		0.627173	0.618673	0.622883
22.6453		0.820673	0.766163	0.747903		0.830373	0.795627	0.692777		0.646443	0.641357	0.648673		22.6453		0.866093	0.7345	0.821875		0.836545	0.784525	0.76198		0.62787	0.618533	0.62279
22.8222		0.817157	0.764997	0.747433		0.8273	0.79381	0.692233		0.645843	0.64056	0.648087		22.8222		0.86503	0.73367	0.821427		0.835133	0.783927	0.761352		0.628043	0.61947	0.62381
22.9992		0.81443	0.76327	0.7468		0.824317	0.791287	0.69169		0.644733	0.639753	0.647047		22.9992		0.864495	0.732375	0.822137		0.835445	0.78355	0.76018		0.62805	0.618697	0.62342
23.1761		0.81602	0.76437	0.746813		0.82549	0.792177	0.691683		0.644353	0.63897	0.6464		23.1761		0.865663	0.733125	0.823847		0.836795	0.784763	0.761108		0.62802	0.619357	0.62326
23.3531		0.812313	0.76207	0.74595		0.821647	0.788883	0.690983		0.64327	0.63835	0.645367		23.3531		0.862903	0.731402	0.821908		0.835235	0.782447	0.7598		0.628127	0.61916	0.62358
23.53		0.812193	0.762567	0.74599		0.822037	0.789133	0.69075		0.64247	0.637623	0.64458		23.53		0.86415	0.731248	0.823152		0.836562	0.783292	0.760448		0.628713	0.619787	0.6241
23.7069		0.812407	0.76256	0.74541		0.822977	0.78902	0.690207		0.64221	0.637193	0.643967		23.7069		0.865788	0.731132	0.824207		0.837735	0.785168	0.76118		0.62968	0.620023	0.62458
23.8836		0.807397	0.759693	0.744303		0.8169	0.78484	0.689643		0.641247	0.635993	0.642813		23.8836		0.862132	0.728657	0.820965		0.834655	0.78234	0.758685		0.629323	0.619487	0.62415

## Sheet: Suppl Fig 8c
40°C
time (hours)		WT A & B			DlarA A &B			Dlon A &B
0		0.117937	0.11794		0.117033	0.118317		0.117207	0.11878
0.176944		0.119793	0.119787		0.118527	0.11993		0.118197	0.11959
0.353889		0.12299	0.1229		0.121503	0.12318		0.119783	0.121793
0.530833		0.12747	0.127267		0.12572	0.12743		0.122733	0.124507
0.707778		0.132893	0.13261		0.13074	0.13256		0.12638	0.128507
0.884722		0.138563	0.138087		0.136137	0.137977		0.130373	0.1326
1.06167		0.144773	0.144133		0.141827	0.143837		0.134823	0.137203
1.23861		0.151487	0.15072		0.14817	0.150423		0.139553	0.141857
1.41556		0.15936	0.158133		0.155493	0.157497		0.144773	0.146877
1.5925		0.168303	0.16672		0.163693	0.165717		0.150117	0.15226
1.76917		0.178063	0.176233		0.172743	0.174933		0.156327	0.157967
1.94611		0.188583	0.186433		0.182213	0.18482		0.162523	0.164017
2.12306		0.20016	0.197867		0.19298	0.196273		0.169203	0.170693
2.3		0.213067	0.210517		0.204913	0.208843		0.17655	0.177863
2.47694		0.226863	0.223947		0.21756	0.22181		0.184363	0.18576
2.65389		0.241863	0.238703		0.232563	0.236217		0.19309	0.194503
2.83083		0.25854	0.25469		0.246373	0.25187		0.202727	0.20391
3.00778		0.27626	0.27231		0.262693	0.269493		0.21329	0.21404
3.18472		0.295397	0.29116		0.28038	0.28852		0.22352	0.22437
3.36167		0.31509	0.310667		0.298997	0.308293		0.234827	0.23593
3.53861		0.335723	0.331193		0.318293	0.328927		0.247307	0.248183
3.71556		0.356337	0.351763		0.337913	0.350377		0.260383	0.26129
3.8925		0.376943	0.372527		0.357397	0.371753		0.274447	0.275267
4.06944		0.396693	0.392593		0.37613	0.393643		0.289473	0.290193
4.24639		0.4167	0.413267		0.395403	0.41453		0.304757	0.305807
4.42333		0.435823	0.431947		0.413813	0.433777		0.321677	0.32233
4.60028		0.454797	0.451803		0.431747	0.455163		0.33837	0.339507
4.77722		0.472147	0.47001		0.44892	0.47278		0.35535	0.356427
4.95417		0.490443	0.49004		0.46684	0.492113		0.372927	0.374233
5.13111		0.505917	0.506923		0.48341	0.50881		0.390123	0.391
5.30806		0.52066	0.52262		0.499253	0.524813		0.406113	0.4075
5.485		0.533113	0.53616		0.51328	0.53883		0.422997	0.423807
5.66194		0.544923	0.548707		0.526877	0.552597		0.439403	0.438843
5.83889		0.553343	0.556627		0.535547	0.56168		0.454037	0.454063
6.01583		0.562063	0.56595		0.54634	0.573183		0.469103	0.467863
6.19278		0.56911	0.573897		0.554577	0.583293		0.482567	0.480047
6.36944		0.575947	0.581937		0.562433	0.593617		0.49374	0.492377
6.54667		0.583573	0.590613		0.571203	0.603643		0.50459	0.5026
6.72361		0.588647	0.598387		0.578937	0.61421		0.51494	0.51372
6.90028		0.592793	0.603213		0.58473	0.61817		0.523417	0.521963
7.07722		0.599153	0.611163		0.592423	0.626923		0.53109	0.531067
7.25444		0.605057	0.618027		0.598877	0.632627		0.537783	0.54414
7.43111		0.609963	0.62166		0.604313	0.63908		0.54671	0.546093
7.60806		0.613387	0.624677		0.607853	0.642387		0.545657	0.557273
7.785		0.61745	0.630147		0.61546	0.646803		0.549217	0.569487
7.96194		0.62167	0.634683		0.618667	0.652203		0.561063	0.579657
8.13889		0.624177	0.63687		0.622463	0.655463		0.562107	0.6083
8.31583		0.626193	0.639183		0.625743	0.657623		0.570007	0.62436
8.49278		0.63007	0.642017		0.628933	0.66231		0.589473	0.61222
8.66972		0.632427	0.645343		0.63359	0.667613		0.59612	0.617183
8.84667		0.634903	0.647057		0.63666	0.670977		0.61158	0.62454
9.02361		0.637647	0.650367		0.640413	0.675813		0.630357	0.62749
9.20056		0.640277	0.652817		0.643473	0.679343		0.64338	0.631993
9.3775		0.643373	0.654323		0.645367	0.681033		0.646017	0.63079
9.55444		0.64474	0.65493		0.647193	0.682723		0.647963	0.636823
9.73139		0.64757	0.657913		0.650023	0.686097		0.649957	0.643193
9.90833		0.649597	0.659943		0.651483	0.688433		0.655043	0.65197
10.0853		0.650367	0.661777		0.652237	0.691657		0.662447	0.65837
10.2622		0.652303	0.662373		0.65526	0.691643		0.66656	0.664673
10.4392		0.653097	0.665177		0.65539	0.691883		0.66747	0.66586
10.6161		0.65487	0.667217		0.657633	0.692223		0.670847	0.66606
10.7931		0.65788	0.670303		0.659687	0.695543		0.691943	0.666353
10.9697		0.658787	0.6711		0.65944	0.696913		0.695943	0.669277
11.1467		0.657527	0.672967		0.660607	0.694063		0.699113	0.675173
11.3236		0.66152	0.674773		0.66311	0.696333		0.699243	0.676713
11.5006		0.66106	0.676627		0.664747	0.700313		0.70388	0.678023
11.6775		0.658633	0.67626		0.664653	0.698297		0.708317	0.677203
11.8544		0.658343	0.67437		0.66624	0.700473		0.71372	0.681367
12.0314		0.65804	0.673177		0.664513	0.702553		0.715267	0.68271
12.2083		0.65655	0.672043		0.66308	0.700983		0.716647	0.682043
12.3853		0.655597	0.67335		0.660547	0.699687		0.717633	0.68406
12.5622		0.653997	0.672997		0.65632	0.698833		0.718433	0.68611
12.7392		0.653117	0.67321		0.65425	0.69828		0.718243	0.69085
12.9161		0.653193	0.678977		0.652117	0.699347		0.721797	0.691953
13.0931		0.651323	0.674123		0.653663	0.698017		0.720703	0.69024
13.27		0.651667	0.6718		0.65103	0.698033		0.7211	0.697693
13.4467		0.649507	0.667053		0.648427	0.69643		0.7174	0.700913
13.6236		0.64966	0.6647		0.64449	0.695767		0.71723	0.702447
13.8006		0.65094	0.662467		0.643033	0.694223		0.714533	0.70382
13.9775		0.6461	0.662737		0.641183	0.692997		0.71524	0.704533
14.1544		0.644177	0.66114		0.638913	0.69267		0.713713	0.70943
14.3314		0.644417	0.661827		0.639303	0.69398		0.712677	0.707737
14.5083		0.641243	0.659887		0.636813	0.690433		0.71201	0.706057
14.6853		0.641923	0.660157		0.636277	0.69067		0.710413	0.705997
14.8622		0.63963	0.657613		0.63431	0.689057		0.70853	0.707203
15.0392		0.635643	0.65624		0.63409	0.68623		0.707427	0.706213
15.2161		0.634113	0.654773		0.63293	0.68521		0.706327	0.706413
15.3931		0.63438	0.6532		0.632703	0.68058		0.70675	0.707527
15.57		0.633453	0.65105		0.6317	0.677483		0.708967	0.708417
15.7469		0.632703	0.65077		0.63115	0.676753		0.709167	0.70793
15.9236		0.632217	0.650063		0.630233	0.673857		0.711253	0.707953
16.1008		0.629837	0.648043		0.628493	0.67062		0.70956	0.708553
16.2775		0.628767	0.64668		0.62821	0.667753		0.71115	0.710383
16.4544		0.62791	0.64568		0.62858	0.666813		0.71278	0.71234
16.6314		0.62528	0.647047		0.628333	0.664183		0.713533	0.716413
16.8083		0.629583	0.644507		0.62897	0.660083		0.714193	0.717757
16.9853		0.626643	0.643743		0.628787	0.660073		0.7145	0.71991
17.1622		0.624703	0.641467		0.628397	0.657227		0.717557	0.720753
17.3392		0.62347	0.639173		0.628177	0.65568		0.719447	0.72395
17.5161		0.62306	0.638037		0.628887	0.655343		0.720173	0.724507
17.6931		0.62163	0.637143		0.62849	0.653903		0.72188	0.726083
17.87		0.62072	0.636303		0.627753	0.652727		0.722537	0.727387
18.0469		0.621073	0.635967		0.62748	0.652333		0.72721	0.731343
18.2239		0.61834	0.634973		0.626743	0.649517		0.732793	0.73174
18.4008		0.619057	0.634357		0.624633	0.65314		0.73935	0.732133
18.5778		0.617493	0.63394		0.62483	0.65245		0.74645	0.734777
18.7547		0.617007	0.634107		0.62825	0.651773		0.74685	0.73964
18.9317		0.61515	0.633437		0.626993	0.6522		0.749113	0.74642
19.1086		0.614733	0.633253		0.6273	0.65218		0.748983	0.7506
19.285		0.613277	0.633087		0.627837	0.652013		0.753993	0.754163
19.4619		0.61364	0.633013		0.627403	0.656313		0.761013	0.759073
19.6389		0.612267	0.63298		0.627487	0.655717		0.761927	0.763937
19.8158		0.61075	0.632847		0.62792	0.65355		0.7593	0.770927
19.9914		0.61079	0.633297		0.627683	0.65484		0.759483	0.780343
20.1683		0.609783	0.633027		0.628907	0.65186		0.759983	0.78337
20.3453		0.610297	0.632777		0.62838	0.651423		0.76644	0.783897
20.5222		0.609107	0.632757		0.630243	0.6569		0.760313	0.787233
20.6992		0.607307	0.632767		0.629677	0.66055		0.76553	0.79084
20.8761		0.607013	0.632897		0.63003	0.658023		0.765997	0.801107
21.0531		0.6072	0.632703		0.63046	0.649837		0.771237	0.804507
21.23		0.60798	0.632507		0.630693	0.6476		0.771847	0.807287
21.4069		0.607907	0.632657		0.63037	0.649293		0.77388	0.8226
21.5839		0.608353	0.632547		0.631257	0.653793		0.776323	0.823797
21.7606		0.607717	0.63234		0.632313	0.662223		0.780483	0.827073
21.9375		0.607803	0.632303		0.63198	0.659987		0.780703	0.823367
22.1144		0.607973	0.632167		0.631943	0.657367		0.786143	0.82448
22.2914		0.608153	0.63211		0.632093	0.655187		0.785837	0.830067
22.4683		0.60727	0.63198		0.63252	0.65815		0.78641	0.832677
22.6453		0.607147	0.632097		0.633673	0.6556		0.862327	0.841077
22.8222		0.608697	0.631903		0.634247	0.655877		0.901907	0.853407
22.9992		0.60781	0.631747		0.63283	0.65852		0.87559	0.84892
23.1761		0.606543	0.630883		0.63258	0.65558		0.84257	0.844783
23.3531		0.60622	0.63087		0.63199	0.656207		0.829777	0.84375
23.53		0.60692	0.6307		0.632487	0.657943		0.830133	0.841087
23.7069		0.606687	0.6302		0.632753	0.657233		0.830067	0.838247
23.8836		0.607023	0.630013		0.633093	0.65783		0.830157	0.84025

## Sheet: Suppl Fig 8d
42°C
time (hours)		WT A & B			DlarA A &B			Dlon A &B
0		0.1179	0.118257		0.118233	0.119413		0.119333	0.119573
0.176944		0.12001	0.120113		0.120723	0.121227		0.12051	0.120747
0.353889		0.123737	0.124037		0.1244	0.125297		0.12236	0.12283
0.530833		0.129133	0.129283		0.129757	0.130727		0.12595	0.126323
0.707778		0.135427	0.135607		0.13634	0.137053		0.131467	0.130717
0.884722		0.14195	0.14227		0.142983	0.14406		0.13585	0.135807
1.06167		0.14823	0.148693		0.149307	0.15069		0.141783	0.141103
1.23861		0.155127	0.15557		0.155867	0.157387		0.146793	0.146587
1.41556		0.163277	0.163547		0.16413	0.165507		0.15396	0.15238
1.5925		0.172147	0.172617		0.173437	0.17481		0.16011	0.158867
1.76917		0.181657	0.182257		0.18305	0.184337		0.167653	0.165663
1.94611		0.19217	0.19274		0.193927	0.19539		0.173897	0.172707
2.12306		0.20377	0.20461		0.20595	0.207533		0.181157	0.18007
2.3		0.216627	0.218263		0.220047	0.221903		0.18969	0.18854
2.47694		0.23029	0.232573		0.23441	0.236677		0.197887	0.196973
2.65389		0.245007	0.247583		0.25002	0.252493		0.207403	0.206477
2.83083		0.26126	0.264567		0.26727	0.270463		0.217457	0.216907
3.00778		0.27918	0.28332		0.286173	0.290137		0.22913	0.228943
3.18472		0.29785	0.30318		0.3061	0.31091		0.241163	0.240753
3.36167		0.31766	0.324763		0.327287	0.333327		0.253857	0.25404
3.53861		0.337873	0.346247		0.348603	0.355357		0.267573	0.267913
3.71556		0.357833	0.367907		0.369827	0.37743		0.281657	0.282477
3.8925		0.378373	0.389433		0.39156	0.399673		0.29747	0.29863
4.06944		0.397657	0.41041		0.411077	0.420957		0.3133	0.314947
4.24639		0.41699	0.431517		0.43196	0.44225		0.330273	0.331863
4.42333		0.436257	0.450993		0.450587	0.46224		0.34779	0.349673
4.60028		0.454983	0.47058		0.469673	0.482347		0.366493	0.368227
4.77722		0.472253	0.488483		0.486867	0.500227		0.3844	0.386053
4.95417		0.489963	0.506877		0.504203	0.518667		0.40256	0.40409
5.13111		0.506293	0.524097		0.52009	0.534813		0.420153	0.421353
5.30806		0.52146	0.539033		0.534627	0.54907		0.437963	0.438407
5.485		0.534663	0.55218		0.547653	0.562487		0.454227	0.454467
5.66194		0.546533	0.563803		0.55867	0.575077		0.47125	0.470693
5.83889		0.55698	0.574397		0.568577	0.58559		0.486867	0.48628
6.01583		0.567353	0.584463		0.578063	0.595563		0.50281	0.500703
6.19278		0.575367	0.59326		0.58657	0.604623		0.51702	0.514317
6.36944		0.58436	0.60233		0.594187	0.614643		0.53029	0.527353
6.54667		0.590957	0.610717		0.602063	0.62471		0.542783	0.539507
6.72361		0.597323	0.619487		0.607927	0.632513		0.55411	0.549657
6.90028		0.60367	0.626177		0.614433	0.638323		0.56462	0.560983
7.07722		0.608663	0.634797		0.620467	0.643353		0.574293	0.570387
7.25444		0.613647	0.6406		0.625417	0.64715		0.58259	0.579177
7.43111		0.6194	0.645963		0.63053	0.65143		0.58903	0.58682
7.60806		0.624083	0.64751		0.63553	0.657183		0.596477	0.591033
7.785		0.62808	0.64812		0.639963	0.662023		0.60206	0.596563
7.96194		0.632917	0.65306		0.641577	0.66836		0.607233	0.599563
8.13889		0.633683	0.65418		0.64597	0.669663		0.61196	0.60297
8.31583		0.638017	0.659207		0.650827	0.676013		0.618687	0.610283
8.49278		0.63999	0.66104		0.654773	0.677997		0.62277	0.60925
8.66972		0.644727	0.668403		0.65939	0.68461		0.63246	0.636277
8.84667		0.64756	0.67311		0.661733	0.687293		0.63124	0.637113
9.02361		0.650773	0.67588		0.663957	0.691467		0.635687	0.64939
9.20056		0.656093	0.680063		0.670083	0.697437		0.636363	0.65817
9.3775		0.656573	0.680657		0.67008	0.696483		0.637557	0.6645
9.55444		0.659737	0.68654		0.674657	0.704297		0.64196	0.66424
9.73139		0.66042	0.68754		0.6779	0.705643		0.644563	0.674247
9.90833		0.661917	0.690723		0.678243	0.708603		0.661013	0.6793
10.0853		0.664903	0.69229		0.681217	0.710443		0.67102	0.68071
10.2622		0.66573	0.695153		0.6827	0.712367		0.679643	0.686297
10.4392		0.667867	0.699373		0.684947	0.715847		0.693487	0.68825
10.6161		0.669837	0.700823		0.687373	0.716663		0.714643	0.71117
10.7931		0.67441	0.705037		0.68912	0.722893		0.688893	0.722643
10.9697		0.673853	0.70906		0.69298	0.72466		0.6981	0.726107
11.1467		0.677993	0.70821		0.691257	0.72744		0.71952	0.72729
11.3236		0.681557	0.71304		0.692277	0.729207		0.718743	0.728553
11.5006		0.67737	0.714643		0.693877	0.730447		0.726143	0.720643
11.6775		0.68409	0.714453		0.694273	0.733683		0.729057	0.73118
11.8544		0.685693	0.71501		0.695183	0.734713		0.736753	0.73226
12.0314		0.685593	0.714893		0.69597	0.738377		0.7308	0.73254
12.2083		0.686243	0.714333		0.695463	0.736763		0.756517	0.729207
12.3853		0.68737	0.717977		0.697663	0.740367		0.740773	0.734993
12.5622		0.689273	0.720583		0.69787	0.739993		0.73992	0.741267
12.7392		0.681807	0.71647		0.696103	0.738103		0.730833	0.74183
12.9161		0.67818	0.723387		0.69335	0.742033		0.776723	0.71291
13.0931		0.680283	0.720357		0.69241	0.74689		0.818773	0.71436
13.27		0.68003	0.72029		0.692867	0.74597		0.83024	0.721877
13.4467		0.681147	0.721413		0.693137	0.7459		0.834097	0.730483
13.6236		0.680883	0.722397		0.693053	0.740213		0.841597	0.741237
13.8006		0.683537	0.720953		0.693693	0.74009		0.84126	0.739337
13.9775		0.68446	0.72303		0.693797	0.74087		0.8461	0.737093
14.1544		0.688413	0.722143		0.692323	0.73893		0.84824	0.737333
14.3314		0.684833	0.718033		0.69019	0.739017		0.843037	0.735803
14.5083		0.682123	0.71813		0.688617	0.732263		0.842637	0.737127
14.6853		0.68348	0.7178		0.687953	0.731583		0.842177	0.74146
14.8622		0.689043	0.714247		0.68635	0.728143		0.839317	0.748937
15.0392		0.68288	0.708267		0.685383	0.727833		0.838503	0.760197
15.2161		0.683053	0.704157		0.68531	0.72488		0.83964	0.758007
15.3931		0.677317	0.70603		0.68399	0.717827		0.839333	0.76744
15.57		0.675497	0.703967		0.68212	0.71412		0.83826	0.77055
15.7469		0.674147	0.700147		0.679987	0.713393		0.838897	0.775393
15.9236		0.671497	0.69915		0.679247	0.710143		0.83739	0.77555
16.1008		0.66887	0.698783		0.68181	0.708497		0.83697	0.772927
16.2775		0.6672	0.688863		0.680767	0.708817		0.83807	0.77119
16.4544		0.666923	0.692653		0.679737	0.7101		0.83436	0.7689
16.6314		0.666213	0.694107		0.679297	0.706683		0.834713	0.76749
16.8083		0.664737	0.697227		0.67908	0.708047		0.834563	0.768523
16.9853		0.665023	0.690543		0.679267	0.708553		0.832363	0.774497
17.1622		0.667297	0.69333		0.682023	0.706083		0.832517	0.773223
17.3392		0.66594	0.69354		0.68091	0.702033		0.832073	0.769177
17.5161		0.66516	0.689863		0.68053	0.70096		0.832417	0.767343
17.6931		0.67356	0.689737		0.680893	0.701367		0.831993	0.770243
17.87		0.668847	0.69323		0.679283	0.698847		0.833273	0.76901
18.0469		0.663427	0.693913		0.679417	0.69954		0.833383	0.770937
18.2239		0.666517	0.692487		0.679093	0.694757		0.83618	0.77008
18.4008		0.666943	0.690577		0.678917	0.693197		0.83775	0.76999
18.5778		0.66157	0.68942		0.679213	0.694797		0.837313	0.770107
18.7547		0.679337	0.693067		0.678267	0.691073		0.836473	0.770423
18.9317		0.676787	0.691013		0.678853	0.68786		0.83596	0.771527
19.1086		0.677363	0.70117		0.678953	0.687833		0.836233	0.7702
19.285		0.676553	0.69677		0.67853	0.68444		0.83656	0.76921
19.4619		0.674313	0.687803		0.67831	0.682317		0.840447	0.77213
19.6389		0.67949	0.689993		0.677453	0.679933		0.84413	0.772663
19.8158		0.689567	0.698747		0.678193	0.684473		0.84733	0.77512
19.9914		0.681393	0.69142		0.678027	0.684757		0.849617	0.76921
20.1683		0.683553	0.70266		0.67879	0.68048		0.850233	0.771313
20.3453		0.683477	0.70749		0.679353	0.678077		0.851473	0.771733
20.5222		0.67827	0.676203		0.67966	0.680697		0.850733	0.772853
20.6992		0.680677	0.686987		0.68022	0.679373		0.852867	0.774443
20.8761		0.686743	0.684287		0.680043	0.679577		0.847493	0.773743
21.0531		0.686907	0.677887		0.67924	0.680007		0.846293	0.777587
21.23		0.690953	0.680313		0.680897	0.679623		0.848747	0.776543
21.4069		0.686347	0.686757		0.680423	0.680557		0.85061	0.777757
21.5839		0.689217	0.689947		0.68123	0.680343		0.85868	0.779517
21.7606		0.67322	0.67996		0.68165	0.680003		0.86012	0.77944
21.9375		0.67242	0.68114		0.682463	0.681927		0.86162	0.779353
22.1144		0.688377	0.686833		0.682507	0.68207		0.862877	0.77976
22.2914		0.685547	0.68223		0.684873	0.681897		0.864067	0.781223
22.4683		0.679673	0.68794		0.685347	0.681823		0.864157	0.778427
22.6453		0.689017	0.680403		0.685477	0.681703		0.865593	0.781127
22.8222		0.689613	0.68163		0.684837	0.682123		0.86861	0.782337
22.9992		0.68851	0.708563		0.686347	0.684207		0.870347	0.784877
23.1761		0.69224	0.7121		0.687297	0.684503		0.87424	0.78384
23.3531		0.68809	0.695143		0.687317	0.68459		0.879407	0.785277
23.53		0.678423	0.697813		0.686587	0.68541		0.885327	0.784313
23.7069		0.689277	0.690567		0.688323	0.68585		0.892187	0.78521
23.8836		0.68979	0.688017		0.688673	0.686507		0.87433	0.784647

## Sheet: Suppl Fig 8e
	40°C												40°C + 100 mg/ml Can												40°C + 150 mg/ml Can												40°C + 200 mg/ml Can
	time (hours)		WT A & B			DlarA A &B			Dlon A &B				time (hours)		WT A & B			DlarA A &B			Dlon A &B				time (hours)		WT A & B			DlarA A &B			Dlon A &B				time (hours)		WT A & B			DlarA A &B			Dlon A &B
	0		0.11723	0.117443		0.117943	0.115113		0.11848	0.118573			0		0.116695	0.117775		0.11793	0.116165		0.11905	0.11879			0		0.116107	0.11874		0.118387	0.11671		0.119383	0.123633			0		0.115895	0.11709		0.116955	0.115885		0.118625	0.11941
	0.176944		0.11987	0.120053		0.12106	0.11794		0.11969	0.119753			0.176944		0.1184	0.119195		0.119795	0.11807		0.120025	0.120465			0.176944		0.11753	0.118603		0.12083	0.117977		0.120223	0.121293			0.176944		0.116425	0.117905		0.11839	0.1168		0.119215	0.1201
	0.353889		0.121453	0.121583		0.12298	0.119457		0.120553	0.120633			0.353889		0.119985	0.1209		0.121695	0.119795		0.120745	0.121245			0.353889		0.119043	0.119907		0.121643	0.119333		0.12106	0.12206			0.353889		0.11667	0.11829		0.118845	0.11728		0.119115	0.12044
	0.530833		0.124433	0.124563		0.126097	0.122283		0.122247	0.122453			0.530833		0.122065	0.12319		0.1241	0.122105		0.122095	0.12236			0.530833		0.120747	0.12187		0.12353	0.121303		0.12235	0.12321			0.530833		0.117425	0.11913		0.12006	0.118005		0.11973	0.12121
	0.707778		0.128523	0.12841		0.13006	0.126237		0.124973	0.12506			0.707778		0.12513	0.12618		0.12744	0.125185		0.124425	0.124385			0.707778		0.123077	0.12437		0.126163	0.12373		0.12449	0.12524			0.707778		0.11826	0.12011		0.121855	0.119025		0.120745	0.122375
	0.884722		0.133533	0.133343		0.135387	0.13101		0.12837	0.128217			0.884722		0.12869	0.129595		0.13135	0.128745		0.127355	0.1273			0.884722		0.12608	0.127573		0.129203	0.126337		0.127063	0.127827			0.884722		0.119085	0.12104		0.12366	0.119975		0.12199	0.12383
	1.06167		0.139397	0.139173		0.14123	0.136467		0.132507	0.132053			1.06167		0.13266	0.13362		0.13557	0.13263		0.130805	0.130505			1.06167		0.129243	0.131123		0.132783	0.129527		0.130117	0.13087			1.06167		0.11972	0.12185		0.125405	0.12076		0.123335	0.12536
	1.23861		0.145707	0.145283		0.147433	0.14225		0.137123	0.136383			1.23861		0.13723	0.137915		0.1404	0.1369		0.1347	0.13415			1.23861		0.132603	0.134993		0.136687	0.132983		0.13357	0.134333			1.23861		0.120395	0.122685		0.127135	0.12165		0.12448	0.126945
	1.41556		0.152837	0.15227		0.154813	0.148777		0.14207	0.14111			1.41556		0.14183	0.142585		0.145255	0.14139		0.138705	0.138015			1.41556		0.13623	0.139107		0.140617	0.13647		0.136923	0.137753			1.41556		0.12109	0.123475		0.1289	0.122275		0.12578	0.12837
	1.5925		0.16086	0.16037		0.16326	0.15649		0.14758	0.146273			1.5925		0.146785	0.14751		0.150685	0.146135		0.142885	0.142155			1.5925		0.140117	0.143347		0.14473	0.140123		0.140413	0.14132			1.5925		0.121695	0.124185		0.13058	0.123		0.12689	0.129655
	1.76917		0.170233	0.16946		0.172693	0.165057		0.153407	0.151953			1.76917		0.151945	0.15247		0.156355	0.151165		0.14738	0.14634			1.76917		0.143807	0.147627		0.14868	0.14374		0.143933	0.144977			1.76917		0.12232	0.124975		0.132265	0.123835		0.128095	0.130985
	1.94611		0.180373	0.179523		0.182783	0.174733		0.159563	0.157853			1.94611		0.157085	0.157625		0.162035	0.15617		0.15163	0.15056			1.94611		0.147347	0.15182		0.152563	0.147147		0.14733	0.148447			1.94611		0.122885	0.125695		0.13393	0.124515		0.12875	0.13196
	2.12306		0.19176	0.190857		0.1945	0.185297		0.166167	0.16427			2.12306		0.162215	0.162505		0.167665	0.16112		0.15611	0.155065			2.12306		0.150813	0.155717		0.15646	0.15061		0.15048	0.15197			2.12306		0.12346	0.12629		0.135555	0.12528		0.12924	0.132985
	2.3		0.203987	0.20296		0.206927	0.197047		0.173123	0.171043			2.3		0.167245	0.167465		0.173305	0.166295		0.160375	0.15917			2.3		0.15416	0.159657		0.160023	0.153963		0.153803	0.15529			2.3		0.12392	0.126965		0.13701	0.12593		0.129745	0.133695
	2.47694		0.21817	0.217057		0.22106	0.21024		0.18118	0.178803			2.47694		0.17261	0.17281		0.179485	0.17148		0.16495	0.163605			2.47694		0.157623	0.163603		0.163793	0.157237		0.15717	0.158887			2.47694		0.124535	0.12766		0.138505	0.126585		0.130215	0.134655
	2.65389		0.233287	0.23213		0.2365	0.224773		0.189637	0.187287			2.65389		0.177695	0.177695		0.185425	0.17672		0.16918	0.167755			2.65389		0.160843	0.167377		0.167287	0.160487		0.160507	0.162337			2.65389		0.124945	0.128265		0.139785	0.12715		0.13062	0.13554
	2.83083		0.24991	0.24919		0.25367	0.240677		0.1991	0.19645			2.83083		0.18299	0.183015		0.191395	0.182085		0.173645	0.172795			2.83083		0.164137	0.171073		0.170997	0.163527		0.16364	0.165693			2.83083		0.125485	0.12893		0.141245	0.127775		0.13105	0.13642
	3.00778		0.26761	0.267163		0.271743	0.257763		0.209757	0.206483			3.00778		0.188035	0.18791		0.197275	0.18728		0.177945	0.1766			3.00778		0.167247	0.174823		0.174053	0.16674		0.166503	0.169113			3.00778		0.125885	0.12956		0.142445	0.128375		0.131495	0.13714
	3.18472		0.287107	0.28694		0.29166	0.276333		0.22026	0.217083			3.18472		0.193205	0.19276		0.20362	0.19265		0.182165	0.18119			3.18472		0.170357	0.178287		0.177347	0.169773		0.169687	0.172527			3.18472		0.126235	0.130115		0.143795	0.128945		0.131885	0.13802
	3.36167		0.307223	0.307643		0.312147	0.296153		0.231663	0.22845			3.36167		0.19812	0.197355		0.209775	0.197895		0.18611	0.185365			3.36167		0.17306	0.181513		0.180617	0.172543		0.172573	0.17552			3.36167		0.126545	0.13052		0.144835	0.129365		0.132215	0.138765
	3.53861		0.329107	0.33036		0.334877	0.317477		0.24403	0.240867			3.53861		0.203305	0.202605		0.21615	0.203495		0.190305	0.189425			3.53861		0.176087	0.184867		0.183707	0.175527		0.17543	0.179083			3.53861		0.12671	0.130925		0.14612	0.129855		0.132555	0.139405
	3.71556		0.351453	0.353073		0.357447	0.3396		0.257107	0.25342			3.71556		0.208625	0.20747		0.222895	0.20943		0.19425	0.19405			3.71556		0.179043	0.188253		0.186817	0.178377		0.178377	0.182347			3.71556		0.126935	0.131305		0.147045	0.130245		0.1331	0.14037
	3.8925		0.37388	0.377047		0.38125	0.362177		0.270933	0.26715			3.8925		0.213805	0.212435		0.22984	0.215265		0.199045	0.19837			3.8925		0.181777	0.191547		0.189677	0.181067		0.181037	0.1856			3.8925		0.1272	0.13187		0.14817	0.13052		0.13346	0.14106
	4.06944		0.39547	0.399733		0.40377	0.385313		0.286157	0.281623			4.06944		0.21866	0.21719		0.2374	0.22149		0.203135	0.201855			4.06944		0.184403	0.194583		0.192563	0.183893		0.183737	0.188673			4.06944		0.127265	0.132225		0.14929	0.130885		0.133845	0.14187
	4.24639		0.418517	0.423457		0.427363	0.408797		0.30295	0.297787			4.24639		0.22456	0.22282		0.245825	0.2282		0.20778	0.20605			4.24639		0.18745	0.197987		0.1955	0.186327		0.18707	0.19188			4.24639		0.12745	0.132605		0.150405	0.131125		0.13453	0.142665
	4.42333		0.44067	0.44666		0.449587	0.431727		0.319927	0.313947			4.42333		0.230415	0.228425		0.254565	0.235385		0.21225	0.211125			4.42333		0.1902	0.201437		0.198533	0.189207		0.19004	0.195453			4.42333		0.127525	0.13304		0.151655	0.131465		0.13496	0.143635
	4.60028		0.460713	0.46858		0.471227	0.453273		0.338117	0.331647			4.60028		0.23627	0.23407		0.264055	0.2433		0.216805	0.21501			4.60028		0.192837	0.20456		0.201393	0.191817		0.192407	0.198343			4.60028		0.12765	0.13332		0.15281	0.131835		0.135495	0.144315
	4.77722		0.480703	0.489403		0.49165	0.473737		0.35689	0.350043			4.77722		0.242825	0.24019		0.27414	0.251565		0.221015	0.220365			4.77722		0.195777	0.207833		0.204123	0.194327		0.19512	0.201793			4.77722		0.127645	0.133685		0.153735	0.131985		0.13583	0.14479
	4.95417		0.498487	0.509187		0.511127	0.493787		0.37624	0.36893			4.95417		0.24923	0.245935		0.284695	0.26		0.225635	0.22427			4.95417		0.198087	0.210897		0.206493	0.196623		0.197777	0.205267			4.95417		0.12754	0.13394		0.15486	0.13231		0.136275	0.1457
	5.13111		0.517653	0.528927		0.530637	0.514333		0.39548	0.388503			5.13111		0.25669	0.25285		0.2967	0.27026		0.23031	0.230305			5.13111		0.20094	0.214533		0.209713	0.199503		0.200967	0.208547			5.13111		0.127705	0.134305		0.15605	0.132735		0.13695	0.146605
	5.30806		0.533897	0.545933		0.54714	0.53301		0.414503	0.407493			5.30806		0.264365	0.260065		0.308975	0.280325		0.23543	0.234855			5.30806		0.203407	0.217813		0.212273	0.201607		0.203527	0.211963			5.30806		0.127755	0.13467		0.157045	0.132905		0.137355	0.14738
	5.485		0.551593	0.563877		0.564703	0.55113		0.43399	0.427163			5.485		0.273025	0.26766		0.32286	0.291195		0.24072	0.239695			5.485		0.206333	0.221497		0.21539	0.204377		0.20653	0.21518			5.485		0.127875	0.13498		0.15819	0.13338		0.137865	0.14828
	5.66194		0.566167	0.577623		0.579083	0.56688		0.452927	0.445697			5.66194		0.281755	0.276115		0.336675	0.302955		0.24634	0.245485			5.66194		0.2091	0.22539		0.21811	0.206797		0.20979	0.218863			5.66194		0.127925	0.13537		0.15931	0.133675		0.13871	0.14904
	5.83889		0.578663	0.591627		0.592723	0.58153		0.470887	0.464427			5.83889		0.29152	0.28465		0.351255	0.31526		0.251705	0.251555			5.83889		0.211617	0.228977		0.22116	0.20946		0.212633	0.222223			5.83889		0.12796	0.135585		0.160355	0.133965		0.13901	0.149785
	6.01583		0.591547	0.602883		0.604617	0.596077		0.487767	0.482293			6.01583		0.30174	0.29471		0.366125	0.328565		0.25798	0.257185			6.01583		0.214617	0.232907		0.224103	0.212213		0.215657	0.225493			6.01583		0.12796	0.135875		0.16152	0.134295		0.13962	0.1506
	6.19278		0.601723	0.61322		0.615267	0.607317		0.503607	0.499163			6.19278		0.31343	0.30479		0.380675	0.342015		0.264525	0.26341			6.19278		0.217257	0.23652		0.226907	0.21475		0.218403	0.228987			6.19278		0.12806	0.1362		0.162425	0.134595		0.140255	0.151395
	6.36944		0.612993	0.62332		0.62524	0.61857		0.519683	0.51482			6.36944		0.32553	0.31594		0.39525	0.356235		0.27089	0.270455			6.36944		0.220393	0.24061		0.23024	0.217777		0.221823	0.23257			6.36944		0.12809	0.13659		0.163415	0.134855		0.140705	0.152255
	6.54667		0.621643	0.631743		0.633607	0.628623		0.534027	0.530317			6.54667		0.33828	0.328		0.410265	0.369725		0.27783	0.277945			6.54667		0.223727	0.245253		0.233303	0.22053		0.224923	0.236217			6.54667		0.12811	0.136995		0.164435	0.135195		0.14138	0.15324
	6.72361		0.629833	0.639427		0.64098	0.637373		0.547047	0.545123			6.72361		0.35232	0.340655		0.426315	0.38418		0.28487	0.28432			6.72361		0.227147	0.249943		0.236673	0.223987		0.22804	0.23989			6.72361		0.128265	0.13732		0.16559	0.135545		0.14202	0.154085
	6.90028		0.63726	0.64595		0.64766	0.644753		0.558417	0.557637			6.90028		0.36587	0.353355		0.44174	0.398675		0.2922	0.29184			6.90028		0.23059	0.25479		0.240717	0.22722		0.2313	0.24325			6.90028		0.128195	0.137585		0.166605	0.13595		0.14261	0.15489
	7.07722		0.644977	0.651263		0.65311	0.65103		0.57083	0.570147			7.07722		0.38033	0.366585		0.457105	0.41353		0.29997	0.29978			7.07722		0.234137	0.260123		0.244703	0.230547		0.234813	0.247557			7.07722		0.12833	0.137985		0.16763	0.13642		0.14327	0.155805
	7.25444		0.65125	0.65657		0.65886	0.656933		0.58048	0.580007			7.25444		0.39504	0.38051		0.472345	0.4272		0.307335	0.307525			7.25444		0.23819	0.265603		0.24828	0.233763		0.238173	0.251093			7.25444		0.128435	0.138335		0.168615	0.1368		0.143815	0.156715
	7.43111		0.655353	0.66042		0.662677	0.66212		0.58792	0.5892			7.43111		0.408035	0.39304		0.486195	0.44133		0.314935	0.31484			7.43111		0.24177	0.27104		0.25249	0.23739		0.241353	0.255167			7.43111		0.128295	0.138665		0.169355	0.13728		0.14454	0.157485
	7.60806		0.660203	0.66522		0.667153	0.667113		0.59462	0.597357			7.60806		0.42332	0.40732		0.498955	0.45483		0.32218	0.32138			7.60806		0.24613	0.276673		0.256867	0.241497		0.244837	0.258547			7.60806		0.12842	0.139		0.170225	0.137645		0.14512	0.15858
	7.785		0.66531	0.6698		0.671917	0.671607		0.598707	0.602903			7.785		0.43853	0.421545		0.51203	0.46785		0.329575	0.3296			7.785		0.250523	0.28269		0.261533	0.24572		0.247937	0.26244			7.785		0.128485	0.139385		0.17113	0.13804		0.14577	0.15923
	7.96194		0.671163	0.67542		0.677043	0.67714		0.6036	0.609547			7.96194		0.4538	0.436695		0.524905	0.48138		0.33686	0.336105			7.96194		0.255693	0.28932		0.266677	0.2502		0.251723	0.266347			7.96194		0.12857	0.13967		0.172065	0.13856		0.146475	0.16024
	8.13889		0.675347	0.679893		0.681617	0.68149		0.60715	0.613027			8.13889		0.46931	0.451035		0.53696	0.493325		0.34445	0.34353			8.13889		0.260487	0.29539		0.271817	0.254913		0.25516	0.26996			8.13889		0.128665	0.140065		0.17278	0.13914		0.14706	0.1612
	8.31583		0.680347	0.685		0.68637	0.68656		0.60801	0.61749			8.31583		0.485345	0.466155		0.548265	0.50546		0.352275	0.351735			8.31583		0.265637	0.301987		0.278037	0.260223		0.258737	0.273937			8.31583		0.128635	0.14021		0.17345	0.139655		0.147755	0.16209
	8.49278		0.683767	0.68787		0.689623	0.69104		0.608327	0.619097			8.49278		0.50021	0.48073		0.55743	0.51697		0.36019	0.35922			8.49278		0.270993	0.309007		0.28378	0.265557		0.262247	0.277797			8.49278		0.12875	0.140595		0.174285	0.140065		0.1485	0.162885
	8.66972		0.687617	0.691213		0.692793	0.69425		0.613267	0.620107			8.66972		0.514705	0.495335		0.56537	0.52825		0.367625	0.36712			8.66972		0.27659	0.316133		0.290283	0.27145		0.265863	0.282133			8.66972		0.128835	0.14088		0.17493	0.140645		0.148955	0.16375
	8.84667		0.691187	0.69417		0.696113	0.697617		0.60712	0.622137			8.84667		0.52909	0.509065		0.572875	0.537345		0.375115	0.37509			8.84667		0.281813	0.32315		0.296543	0.277197		0.269163	0.285657			8.84667		0.128945	0.141065		0.17588	0.14118		0.14945	0.16456
	9.02361		0.692223	0.69635		0.69866	0.70073		0.604633	0.621197			9.02361		0.54251	0.52245		0.579455	0.54655		0.38323	0.383395			9.02361		0.287437	0.329717		0.302923	0.283583		0.272617	0.289197			9.02361		0.12912	0.141425		0.176435	0.141645		0.150085	0.1653
	9.20056		0.69679	0.699793		0.701377	0.703863		0.603973	0.630627			9.20056		0.55587	0.536345		0.587015	0.55607		0.39108	0.391275			9.20056		0.293957	0.337457		0.31047	0.290947		0.27633	0.29296			9.20056		0.12923	0.14172		0.17711	0.14219		0.15076	0.16638
	9.3775		0.700207	0.701753		0.70377	0.70647		0.603147	0.62348			9.3775		0.56865	0.549435		0.59396	0.563605		0.399875	0.399845			9.3775		0.300323	0.345487		0.317797	0.298097		0.27973	0.296787			9.3775		0.129455	0.142105		0.17788	0.14269		0.15131	0.167175
	9.55444		0.70173	0.703723		0.705693	0.708633		0.60115	0.622967			9.55444		0.57933	0.56059		0.597415	0.57126		0.40687	0.40747			9.55444		0.30679	0.35271		0.325163	0.305153		0.28288	0.300107			9.55444		0.12964	0.14236		0.17849	0.143265		0.15191	0.167975
	9.73139		0.704407	0.70624		0.708057	0.710943		0.602103	0.617283			9.73139		0.58914	0.571325		0.601395	0.577015		0.41438	0.415235			9.73139		0.313073	0.359807		0.333113	0.312847		0.2862	0.30363			9.73139		0.1298	0.142615		0.17892	0.143655		0.152435	0.168605
	9.90833		0.706507	0.708297		0.709837	0.713753		0.604453	0.619307			9.90833		0.59813	0.581285		0.60605	0.582085		0.42205	0.422925			9.90833		0.31978	0.36722		0.34139	0.32094		0.289363	0.30713			9.90833		0.129945	0.14267		0.179535	0.14411		0.15303	0.169575
	10.0853		0.708753	0.710163		0.712167	0.71499		0.598583	0.620063			10.0853		0.60615	0.590685		0.608345	0.58657		0.427845	0.428975			10.0853		0.326303	0.37473		0.350077	0.32925		0.291987	0.31031			10.0853		0.130145	0.143		0.180165	0.14467		0.15356	0.170405
	10.2622		0.71101	0.71156		0.71354	0.716707		0.59788	0.616903			10.2622		0.61545	0.600755		0.61072	0.590465		0.43518	0.43573			10.2622		0.33309	0.381973		0.35848	0.337167		0.295367	0.313513			10.2622		0.13037	0.143255		0.18047	0.144975		0.154035	0.170815
	10.4392		0.712727	0.713343		0.715217	0.718473		0.597537	0.61599			10.4392		0.62323	0.606895		0.6141	0.59378		0.4425	0.44314			10.4392		0.34022	0.389383		0.367747	0.346043		0.298593	0.31742			10.4392		0.130575	0.14356		0.181135	0.145495		0.154495	0.17163
	10.6161		0.714773	0.715277		0.71673	0.720177		0.59877	0.620627			10.6161		0.62548	0.614625		0.616535	0.596385		0.448455	0.44962			10.6161		0.346927	0.39669		0.37599	0.354483		0.30152	0.32082			10.6161		0.130835	0.14378		0.18159	0.14603		0.154775	0.172225
	10.7931		0.71762	0.71647		0.718547	0.721457		0.597593	0.614223			10.7931		0.634885	0.620775		0.617275	0.597245		0.45414	0.4553			10.7931		0.353943	0.403677		0.384603	0.36288		0.305027	0.324223			10.7931		0.13104	0.144015		0.18217	0.14637		0.155385	0.17265
	10.9697		0.719473	0.718793		0.720527	0.723217		0.59854	0.618967			10.9697		0.63813	0.62694		0.620655	0.600615		0.460935	0.46093			10.9697		0.361687	0.411527		0.3943	0.372637		0.307403	0.327577			10.9697		0.131275	0.14432		0.182825	0.146915		0.15567	0.173535
	11.1467		0.72117	0.719553		0.721627	0.724693		0.59595	0.614293			11.1467		0.647235	0.63177		0.62066	0.60189		0.466865	0.46709			11.1467		0.368473	0.418393		0.402293	0.380773		0.311067	0.331403			11.1467		0.131535	0.144605		0.18319	0.14712		0.15614	0.174055
	11.3236		0.722613	0.721147		0.723	0.725427		0.5965	0.62477			11.3236		0.650895	0.639245		0.62383	0.603145		0.47193	0.471845			11.3236		0.375023	0.425113		0.41051	0.388847		0.313263	0.33335			11.3236		0.13162	0.144775		0.183565	0.147575		0.15654	0.1748
	11.5006		0.72519	0.72191		0.72398	0.72657		0.596023	0.61963			11.5006		0.65348	0.64083		0.625205	0.605325		0.4749	0.47637			11.5006		0.380933	0.429713		0.418593	0.397563		0.31587	0.336323			11.5006		0.13184	0.145		0.183805	0.147845		0.157015	0.175425
	11.6775		0.72762	0.7231		0.72595	0.72774		0.595707	0.623733			11.6775		0.65421	0.64995		0.62554	0.607455		0.480535	0.482615			11.6775		0.387147	0.43708		0.427217	0.405553		0.318517	0.34			11.6775		0.13197	0.1453		0.184445	0.14822		0.15744	0.17598
	11.8544		0.728863	0.723793		0.726567	0.729173		0.59288	0.622567			11.8544		0.6598	0.65349		0.628185	0.60888		0.484865	0.48675			11.8544		0.392953	0.4441		0.43583	0.413817		0.32124	0.34391			11.8544		0.13225	0.14524		0.184775	0.14866		0.157545	0.17662
	12.0314		0.73007	0.724307		0.727023	0.729923		0.592023	0.61765			12.0314		0.66253	0.655825		0.63014	0.611135		0.489645	0.490915			12.0314		0.398793	0.451187		0.445017	0.422597		0.32424	0.346737			12.0314		0.132515	0.145585		0.185285	0.149085		0.158	0.177365
	12.2083		0.730967	0.72574		0.728417	0.731173		0.590337	0.616517			12.2083		0.664805	0.658375		0.63265	0.611845		0.492155	0.493535			12.2083		0.406587	0.456537		0.452047	0.430103		0.32659	0.349627			12.2083		0.13255	0.14585		0.185535	0.149255		0.1583	0.177885
	12.3853		0.731717	0.726783		0.728433	0.733223		0.589647	0.622117			12.3853		0.661965	0.661035		0.63201	0.61303		0.49622	0.496805			12.3853		0.411257	0.462053		0.46032	0.43778		0.329603	0.352617			12.3853		0.132675	0.146035		0.186295	0.149705		0.158525	0.178675
	12.5622		0.7322	0.72788		0.72943	0.733243		0.59122	0.616607			12.5622		0.66873	0.664315		0.63311	0.614145		0.498055	0.49882			12.5622		0.416207	0.466783		0.46591	0.445		0.331837	0.355407			12.5622		0.1328	0.14633		0.18661	0.14995		0.15901	0.17914
	12.7392		0.73216	0.727777		0.72961	0.73429		0.591493	0.613223			12.7392		0.666895	0.66454		0.635285	0.615935		0.501485	0.502895			12.7392		0.421173	0.4736		0.470787	0.453627		0.334397	0.358343			12.7392		0.13293	0.146475		0.18678	0.150125		0.159115	0.17953
	12.9161		0.732757	0.728953		0.730677	0.735807		0.596367	0.61446			12.9161		0.67043	0.66739		0.63805	0.617535		0.504475	0.506525			12.9161		0.42695	0.47994		0.48156	0.463107		0.337483	0.36189			12.9161		0.133045	0.14674		0.1876	0.150595		0.15972	0.18027
	13.0931		0.73337	0.729437		0.730523	0.73582		0.601827	0.616833			13.0931		0.67	0.66644		0.6391	0.61756		0.505985	0.506625			13.0931		0.430087	0.48414		0.48934	0.47046		0.33872	0.364247			13.0931		0.133265	0.147065		0.188045	0.15087		0.159875	0.180945
	13.27		0.732773	0.729533		0.730747	0.73632		0.602637	0.611107			13.27		0.67219	0.666075		0.640195	0.61907		0.50796	0.50903			13.27		0.435423	0.48947		0.49422	0.478053		0.341493	0.366843			13.27		0.133495	0.14724		0.18844	0.151165		0.16026	0.18129
	13.4467		0.732817	0.729313		0.730573	0.736657		0.604343	0.610887			13.4467		0.670165	0.6704		0.6404	0.619725		0.511325	0.51394			13.4467		0.438723	0.493887		0.504793	0.485623		0.343307	0.368993			13.4467		0.133585	0.14733		0.18899	0.151315		0.160395	0.18181
	13.6236		0.732703	0.728833		0.730713	0.736583		0.60384	0.61118			13.6236		0.671605	0.666045		0.64202	0.62105		0.514585	0.51752			13.6236		0.444283	0.499757		0.51159	0.49344		0.345643	0.37251			13.6236		0.13359	0.147625		0.189495	0.151685		0.160835	0.1825
	13.8006		0.73209	0.728263		0.729887	0.736027		0.60179	0.610947			13.8006		0.668485	0.66893		0.642095	0.627565		0.51493	0.51764			13.8006		0.447713	0.502883		0.518967	0.50049		0.34672	0.37341			13.8006		0.13366	0.147825		0.190125	0.151855		0.16112	0.18289
	13.9775		0.732017	0.727617		0.729357	0.73617		0.60394	0.61241			13.9775		0.67411	0.66606		0.642845	0.6226		0.517365	0.51921			13.9775		0.45248	0.506787		0.522843	0.506323		0.34931	0.374757			13.9775		0.13378	0.14805		0.19041	0.15213		0.161345	0.1834
	14.1544		0.731577	0.727033		0.72846	0.735673		0.608157	0.612557			14.1544		0.667165	0.666795		0.643645	0.62277		0.51779	0.521925			14.1544		0.457193	0.5105		0.530447	0.51295		0.35089	0.377333			14.1544		0.133975	0.148215		0.190775	0.15224		0.161615	0.184145
	14.3314		0.731133	0.726753		0.728477	0.736107		0.613503	0.619653			14.3314		0.666915	0.665035		0.645135	0.624305		0.522075	0.523925			14.3314		0.462623	0.514947		0.532263	0.52164		0.35232	0.37698			14.3314		0.13402	0.14841		0.191755	0.152595		0.161705	0.184485
	14.5083		0.730197	0.726473		0.728203	0.73557		0.62102	0.621887			14.5083		0.66515	0.665425		0.645235	0.624485		0.52319	0.524585			14.5083		0.464143	0.514437		0.5375	0.526637		0.352393	0.37896			14.5083		0.134165	0.14854		0.19197	0.15274		0.16187	0.185075
	14.6853		0.730033	0.725577		0.72765	0.734963		0.631757	0.632373			14.6853		0.66556	0.665625		0.64655	0.624695		0.524985	0.526255			14.6853		0.468583	0.5192		0.543667	0.532693		0.35339	0.381277			14.6853		0.13418	0.14881		0.19262	0.152965		0.162115	0.185565
	14.8622		0.729793	0.72542		0.727313	0.734683		0.66385	0.636597			14.8622		0.666185	0.662235		0.648455	0.62563		0.526935	0.52634			14.8622		0.47165	0.523293		0.549157	0.538693		0.353683	0.381397			14.8622		0.134155	0.14903		0.1931	0.15328		0.162065	0.18609
	15.0392		0.728707	0.72494		0.72729	0.73475		0.685177	0.641513			15.0392		0.67078	0.660505		0.64608	0.627985		0.52466	0.52559			15.0392		0.475927	0.52938		0.555573	0.544507		0.353517	0.382493			15.0392		0.134215	0.149105		0.1937	0.15332		0.16232	0.18625
	15.2161		0.728347	0.72471		0.72671	0.734367		0.706257	0.65432			15.2161		0.666225	0.663185		0.647605	0.627115		0.529235	0.52961			15.2161		0.48027	0.537467		0.561037	0.549347		0.354057	0.382293			15.2161		0.134355	0.149345		0.19455	0.15345		0.16252	0.18653
	15.3931		0.727813	0.723927		0.725647	0.73468		0.732613	0.66393			15.3931		0.67375	0.663875		0.648285	0.627185		0.528765	0.529665			15.3931		0.483403	0.531383		0.56633	0.55441		0.354433	0.38442			15.3931		0.134495	0.149415		0.19505	0.153705		0.16263	0.186915
	15.57		0.727093	0.723727		0.725657	0.733687		0.753747	0.6768			15.57		0.70393	0.662935		0.647815	0.62778		0.531955	0.533515			15.57		0.48529	0.543663		0.569277	0.558243		0.35633	0.386077			15.57		0.134445	0.14969		0.195895	0.154015		0.162705	0.187205
	15.7469		0.72698	0.723113		0.724987	0.733623		0.762953	0.694643			15.7469		0.657185	0.667895		0.648035	0.62841		0.534135	0.53308			15.7469		0.490277	0.545353		0.572033	0.562507		0.356253	0.38501			15.7469		0.134525	0.14984		0.196395	0.15424		0.16268	0.18727
	15.9236		0.72686	0.72298		0.72458	0.733763		0.771973	0.694363			15.9236		0.66228	0.664715		0.64672	0.62982		0.533525	0.53502			15.9236		0.494123	0.54241		0.576997	0.56813		0.356563	0.38769			15.9236		0.134565	0.14996		0.197135	0.154575		0.163065	0.18782
	16.1008		0.72662	0.722037		0.723813	0.732767		0.754543	0.71054			16.1008		0.657705	0.66743		0.64564	0.629195		0.535365	0.529795			16.1008		0.496507	0.538553		0.579627	0.570877		0.356087	0.387907			16.1008		0.134485	0.149935		0.19792	0.1546		0.162855	0.18791
	16.2775		0.72586	0.72215		0.723253	0.7328		0.796487	0.762117			16.2775		0.654345	0.670645		0.645255	0.62997		0.536495	0.536045			16.2775		0.4998	0.544083		0.584137	0.574563		0.355947	0.38801			16.2775		0.13448	0.15008		0.19924	0.15484		0.16296	0.1885
	16.4544		0.72525	0.72183		0.722517	0.732083		0.803397	0.780133			16.4544		0.652745	0.66877		0.644545	0.62968		0.535775	0.537815			16.4544		0.495107	0.54856		0.58577	0.57632		0.356267	0.38983			16.4544		0.134665	0.150245		0.199885	0.15506		0.16308	0.18866
	16.6314		0.72517	0.721737		0.72217	0.73216		0.82808	0.788737			16.6314		0.679925	0.69732		0.645205	0.630395		0.53944	0.539345			16.6314		0.49478	0.549867		0.589993	0.579417		0.356217	0.389663			16.6314		0.13464	0.150455		0.201335	0.155245		0.16306	0.18867
	16.8083		0.72363	0.72064		0.720913	0.73142		0.827077	0.778997			16.8083		0.66181	0.671835		0.64513	0.63088		0.54072	0.539065			16.8083		0.496587	0.55144		0.59235	0.58455		0.359757	0.389957			16.8083		0.134785	0.15048		0.202395	0.15547		0.163185	0.189155
	16.9853		0.723117	0.720027		0.721723	0.73127		0.835937	0.773713			16.9853		0.651785	0.678255		0.64576	0.63309		0.541215	0.540735			16.9853		0.499063	0.552577		0.595317	0.586083		0.358497	0.389883			16.9853		0.1349	0.15079		0.20369	0.1556		0.16316	0.18884
	17.1622		0.72222	0.719693		0.72012	0.730663		0.851363	0.771293			17.1622		0.65094	0.699605		0.644845	0.631205		0.539965	0.54161			17.1622		0.498943	0.558167		0.59599	0.589323		0.360977	0.3909			17.1622		0.13486	0.1509		0.20535	0.15566		0.163035	0.189255
	17.3392		0.72173	0.719673		0.72	0.731197		0.884357	0.77145			17.3392		0.64787	0.688825		0.64526	0.631935		0.53981	0.54118			17.3392		0.50044	0.56379		0.596463	0.591913		0.35992	0.392957			17.3392		0.13489	0.151115		0.207545	0.156075		0.163155	0.189665
	17.5161		0.72085	0.718683		0.71897	0.730077		0.913383	0.771997			17.5161		0.64648	0.66977		0.6452	0.63306		0.541265	0.54494			17.5161		0.50207	0.56518		0.597753	0.59458		0.358617	0.391087			17.5161		0.1348	0.151135		0.209385	0.156075		0.16305	0.189585
	17.6931		0.72042	0.717573		0.71853	0.72931		0.913037	0.76191			17.6931		0.654985	0.657		0.64495	0.63146		0.54134	0.545805			17.6931		0.50373	0.563247		0.597083	0.59319		0.358627	0.393587			17.6931		0.134945	0.15114		0.21149	0.156065		0.162905	0.19018
	17.87		0.71902	0.716807		0.717757	0.729023		0.880093	0.771687			17.87		0.65218	0.67234		0.64566	0.631335		0.54187	0.545015			17.87		0.503813	0.56337		0.597417	0.59476		0.358327	0.39465			17.87		0.134835	0.151265		0.2142	0.156105		0.162805	0.19015
	18.0469		0.718963	0.716273		0.717213	0.72794		0.857543	0.778857			18.0469		0.64673	0.65517		0.64626	0.631315		0.5457	0.54729			18.0469		0.502413	0.569843		0.602893	0.598283		0.35968	0.394253			18.0469		0.134905	0.15144		0.217025	0.156425		0.162635	0.190445
	18.2239		0.718033	0.715473		0.717067	0.7277		0.897003	0.79884			18.2239		0.64496	0.655255		0.64753	0.63221		0.544515	0.547425			18.2239		0.51144	0.574617		0.607033	0.597877		0.359953	0.39404			18.2239		0.134885	0.1516		0.219875	0.15652		0.16284	0.19085
	18.4008		0.717243	0.71565		0.716273	0.72712		0.911193	0.831977			18.4008		0.647065	0.65675		0.647125	0.63059		0.54427	0.546025			18.4008		0.514003	0.573303		0.621	0.600487		0.358327	0.39574			18.4008		0.13495	0.15153		0.223145	0.156735		0.16256	0.19132
	18.5778		0.716353	0.71536		0.716043	0.72629		0.931533	0.805707			18.5778		0.642995	0.648785		0.648785	0.630905		0.545275	0.546985			18.5778		0.51437	0.58239		0.6286	0.599583		0.358633	0.394803			18.5778		0.13497	0.15166		0.226465	0.15667		0.162295	0.19114
	18.7547		0.71567	0.714683		0.715497	0.72511		0.8593	0.760727			18.7547		0.64233	0.65459		0.65485	0.630685		0.54557	0.546155			18.7547		0.518653	0.57608		0.625947	0.599993		0.358013	0.395733			18.7547		0.13505	0.15178		0.230515	0.156735		0.1624	0.190925
	18.9317		0.71517	0.7138		0.714497	0.724567		0.91639	0.750077			18.9317		0.65066	0.64294		0.65869	0.630195		0.546645	0.54815			18.9317		0.520557	0.58862		0.627823	0.601747		0.359143	0.397933			18.9317		0.134835	0.15169		0.23474	0.15694		0.16229	0.191245
	19.1086		0.713933	0.71345		0.714273	0.723523		0.941877	0.777837			19.1086		0.704175	0.643235		0.65637	0.63025		0.54592	0.54727			19.1086		0.521883	0.58074		0.64125	0.612137		0.358767	0.397097			19.1086		0.13475	0.1517		0.23918	0.156955		0.16211	0.19115
	19.285		0.71374	0.71254		0.7139	0.723177		0.924007	0.793293			19.285		0.638025	0.65017		0.652545	0.6295		0.546855	0.5486			19.285		0.529807	0.581913		0.654257	0.620007		0.35946	0.398363			19.285		0.13484	0.152135		0.24422	0.157215		0.16226	0.19167
	19.4619		0.71237	0.71216		0.71338	0.722283		0.911433	0.8155			19.4619		0.64181	0.65448		0.651225	0.62907		0.546715	0.550435			19.4619		0.514593	0.579077		0.65625	0.609803		0.358837	0.397597			19.4619		0.13476	0.15185		0.25055	0.157195		0.161805	0.19173
	19.6389		0.711943	0.711283		0.713503	0.72182		0.850737	0.819753			19.6389		0.637955	0.667655		0.64031	0.628715		0.54704	0.55184			19.6389		0.51656	0.58369		0.659293	0.608487		0.35894	0.400543			19.6389		0.134915	0.152125		0.257755	0.157185		0.16175	0.19204
	19.8158		0.71141	0.711187		0.712193	0.72392		0.854613	0.814683			19.8158		0.648715	0.645005		0.63655	0.628805		0.5476	0.54759			19.8158		0.518713	0.58566		0.65633	0.609513		0.35834	0.401567			19.8158		0.13466	0.152045		0.266185	0.1575		0.161655	0.19165
	19.9914		0.711693	0.710307		0.711717	0.72095		0.867447	0.8022			19.9914		0.64128	0.639055		0.63436	0.62934		0.546675	0.549635			19.9914		0.5222	0.589307		0.649933	0.621133		0.358247	0.402203			19.9914		0.13466	0.152155		0.27526	0.157415		0.161805	0.19169
	20.1683		0.710153	0.709567		0.71103	0.720133		0.854907	0.792337			20.1683		0.63454	0.64319		0.633315	0.627065		0.547295	0.547695			20.1683		0.515153	0.594413		0.656407	0.620963		0.359407	0.40231			20.1683		0.134555	0.152095		0.288365	0.157735		0.16156	0.19107
	20.3453		0.70971	0.709173		0.710367	0.720233		0.830657	0.811787			20.3453		0.6328	0.669855		0.63202	0.62953		0.547805	0.54758			20.3453		0.51869	0.591703		0.640177	0.613407		0.359253	0.402613			20.3453		0.134655	0.15216		0.29794	0.157735		0.1615	0.191355
	20.5222		0.709803	0.709197		0.710257	0.719827		0.823663	0.804483			20.5222		0.63151	0.669215		0.63115	0.626275		0.547625	0.548205			20.5222		0.529393	0.602767		0.627377	0.617223		0.358037	0.402377			20.5222		0.134595	0.15229		0.309955	0.157775		0.161245	0.191365
	20.6992		0.709607	0.70929		0.709857	0.719777		0.819887	0.790933			20.6992		0.629845	0.69752		0.63014	0.625505		0.549025	0.549925			20.6992		0.523277	0.617387		0.640997	0.620547		0.360463	0.4037			20.6992		0.134545	0.152285		0.317625	0.15789		0.161125	0.191785
	20.8761		0.708967	0.708793		0.709577	0.71982		0.786937	0.773353			20.8761		0.63063	0.67327		0.630585	0.624795		0.54858	0.559145			20.8761		0.53849	0.611743		0.64109	0.617703		0.359973	0.404487			20.8761		0.134335	0.152475		0.32214	0.158015		0.1613	0.192075
	21.0531		0.707637	0.708		0.70888	0.71955		0.787763	0.780487			21.0531		0.62916	0.655175		0.630995	0.624045		0.548085	0.548655			21.0531		0.538887	0.598273		0.650757	0.615053		0.358573	0.404517			21.0531		0.13428	0.15224		0.3328	0.157995		0.161145	0.19214
	21.23		0.707413	0.70691		0.708513	0.71906		0.78568	0.77546			21.23		0.674395	0.636755		0.630355	0.62371		0.547515	0.54518			21.23		0.541087	0.61063		0.64084	0.61919		0.360113	0.406573			21.23		0.134195	0.15244		0.334655	0.15805		0.16108	0.191815
	21.4069		0.707273	0.707357		0.708523	0.71953		0.80927	0.792847			21.4069		0.66676	0.637		0.630595	0.624645		0.54773	0.55096			21.4069		0.534453	0.62478		0.639267	0.64284		0.36003	0.4086			21.4069		0.13424	0.152425		0.337205	0.158315		0.16106	0.192145
	21.5839		0.706317	0.707053		0.707903	0.718387		0.830283	0.79479			21.5839		0.628795	0.636495		0.644085	0.62094		0.54783	0.549555			21.5839		0.54211	0.609		0.638763	0.663883		0.36041	0.40825			21.5839		0.13413	0.152435		0.341425	0.158215		0.160945	0.19237
	21.7606		0.705127	0.70667		0.706913	0.718117		0.84619	0.75958			21.7606		0.65789	0.63907		0.66679	0.62049		0.548295	0.55153			21.7606		0.551007	0.622573		0.64431	0.628453		0.361253	0.40918			21.7606		0.13419	0.152425		0.346125	0.158395		0.160825	0.19177
	21.9375		0.704763	0.70574		0.70631	0.71761		0.841757	0.752117			21.9375		0.63162	0.641065		0.658075	0.617695		0.5478	0.549515			21.9375		0.55024	0.620047		0.644953	0.62213		0.36148	0.40973			21.9375		0.134095	0.15241		0.35051	0.158485		0.16071	0.19166
	22.1144		0.70371	0.705943		0.70654	0.717427		0.82303	0.78413			22.1144		0.62435	0.6867		0.65182	0.616475		0.54815	0.556015			22.1144		0.581283	0.60552		0.636337	0.623763		0.36144	0.41055			22.1144		0.134115	0.152395		0.354995	0.158665		0.16093	0.19182
	22.2914		0.702657	0.704727		0.70599	0.717347		0.825533	0.782483			22.2914		0.62085	0.63563		0.650005	0.61595		0.548785	0.55168			22.2914		0.58753	0.61756		0.638727	0.62191		0.36127	0.411567			22.2914		0.13388	0.15234		0.358795	0.15878		0.160755	0.191055
	22.4683		0.70206	0.706367		0.70543	0.717303		0.85452	0.79191			22.4683		0.624465	0.650365		0.63703	0.61819		0.548245	0.55464			22.4683		0.596507	0.62423		0.63694	0.622577		0.361717	0.411233			22.4683		0.133815	0.152395		0.36159	0.15892		0.16025	0.19142
	22.6453		0.700687	0.703223		0.704013	0.71682		0.88625	0.78368			22.6453		0.617845	0.630995		0.62062	0.627825		0.547125	0.557465			22.6453		0.575967	0.611973		0.64475	0.6247		0.361843	0.413123			22.6453		0.13381	0.152205		0.36304	0.159075		0.16	0.191455
	22.8222		0.700143	0.703403		0.703723	0.71623		0.89551	0.785617			22.8222		0.61714	0.62979		0.666385	0.611515		0.548885	0.56805			22.8222		0.575903	0.621883		0.644987	0.62518		0.36305	0.413413			22.8222		0.133615	0.15234		0.365015	0.15942		0.159805	0.19176
	22.9992		0.699543	0.702543		0.703277	0.716027		0.89632	0.764763			22.9992		0.61696	0.6299		0.613815	0.60896		0.546505	0.550075			22.9992		0.59755	0.61303		0.661263	0.62566		0.36275	0.416257			22.9992		0.133725	0.152435		0.36688	0.15974		0.16001	0.191435
	23.1761		0.698903	0.701217		0.70257	0.71581		0.85555	0.780817			23.1761		0.616135	0.62947		0.61416	0.60731		0.547275	0.5532			23.1761		0.558117	0.632313		0.682743	0.62574		0.363043	0.416907			23.1761		0.13372	0.15251		0.3685	0.159895		0.16013	0.19156
	23.3531		0.697337	0.701737		0.70256	0.714957		0.85957	0.766023			23.3531		0.624055	0.660445		0.62351	0.605065		0.54958	0.574895			23.3531		0.566797	0.65709		0.72585	0.630687		0.363623	0.417243			23.3531		0.13366	0.15271		0.370105	0.16009		0.15989	0.19085
	23.53		0.69646	0.700547		0.701633	0.714847		0.850183	0.759743			23.53		0.612835	0.64341		0.68007	0.608185		0.54769	0.561445			23.53		0.56438	0.636243		0.719617	0.63288		0.363057	0.417667			23.53		0.13357	0.15282		0.371725	0.160515		0.15985	0.190995
	23.7069		0.69522	0.699617		0.70109	0.714107		0.844053	0.760123			23.7069		0.621825	0.63522		0.662355	0.602385		0.547775	0.563755			23.7069		0.577377	0.623213		0.71221	0.630663		0.362913	0.418817			23.7069		0.133415	0.152715		0.3735	0.16059		0.159665	0.190645
	23.8836		0.694367	0.698757		0.700997	0.713463		0.85731	0.77306			23.8836		0.612195	0.655395		0.660965	0.60102		0.547455	0.56082			23.8836		0.553543	0.626537		0.734583	0.631113		0.365193	0.42031			23.8836		0.133475	0.153115		0.375415	0.16104		0.159685	0.19083

## Sheet: Suppl Fig 8f
	30°C + 125 mg/ml Can												30°C + 150 mg/ml Can												30°C + 168.75 mg/ml Can														30°C + 250 mg/ml Can
	time (hours)		WT A & B			DlarA A &B			Dlon A &B				time (hours)		WT A & B			DlarA A &B			Dlon A &B				time (hours)		WT A, B, C				DlarA A, B, C				Dlon A, B, C				time (hours)		WT A and B			DlarA A, B, C			Dlon A
	0		0.11817	0.1173		0.117873	0.11727		0.119117	0.119507			0		0.11846	0.1193		0.11751	0.11917		0.11995	0.120637			0		0.11805	0.12	0.11815		0.11915	0.1195	0.11585		0.11915	0.11965	0.1176		0		0.1214	0.1239		0.12155	0.1216	0.11965		0.12245
	0.176944		0.119603	0.118697		0.12148	0.118777		0.120037	0.120543			0.176944		0.120033	0.11892		0.118343	0.11941		0.121163	0.121907			0.176944		0.11925	0.1212	0.11925		0.1202	0.12045	0.11705		0.121	0.1206	0.1185		0.176944		0.1217	0.12485		0.1221	0.12185	0.11995		0.1229
	0.353889		0.121517	0.120277		0.120773	0.120527		0.120863	0.121187			0.353889		0.121997	0.120427		0.119697	0.120903		0.121973	0.122923			0.353889		0.12095	0.12305	0.121		0.12195	0.12195	0.11855		0.1218	0.12135	0.1196		0.353889		0.12205	0.1249		0.1224	0.12235	0.1204		0.1229
	0.530833		0.123533	0.122117		0.12292	0.122613		0.12219	0.122467			0.530833		0.12404	0.12258		0.121627	0.12275		0.123337	0.12409			0.530833		0.1233	0.1255	0.1233		0.1241	0.1246	0.12075		0.1235	0.12265	0.12105		0.530833		0.12275	0.1258		0.12315	0.12315	0.12105		0.12355
	0.707778		0.12575	0.124207		0.1277	0.12464		0.123833	0.12405			0.707778		0.126083	0.12456		0.1233	0.124813		0.124773	0.125573			0.707778		0.12555	0.1276	0.1252		0.12625	0.12655	0.12235		0.1248	0.12415	0.1225		0.707778		0.1236	0.128		0.12395	0.1241	0.12195		0.1244
	0.884722		0.12825	0.126417		0.127677	0.12698		0.125503	0.12576			0.884722		0.128337	0.126653		0.12523	0.12788		0.12641	0.1274			0.884722		0.12775	0.1297	0.12725		0.12825	0.1286	0.1241		0.1266	0.126	0.1242		0.884722		0.1244	0.1277		0.12475	0.1246	0.1223		0.1253
	1.06167		0.130777	0.1288		0.130113	0.12938		0.127397	0.127743			1.06167		0.130693	0.128733		0.127253	0.130553		0.128277	0.129293			1.06167		0.12975	0.1317	0.1292		0.13035	0.1306	0.1258		0.1289	0.1273	0.12595		1.06167		0.12505	0.1283		0.1255	0.1254	0.12305		0.12605
	1.23861		0.133363	0.13114		0.130537	0.131943		0.129493	0.12981			1.23861		0.132947	0.130933		0.129377	0.132873		0.130233	0.131287			1.23861		0.1317	0.13365	0.13115		0.13225	0.1325	0.1274		0.13215	0.129	0.1275		1.23861		0.12575	0.12925		0.1262	0.12605	0.12365		0.12705
	1.41556		0.135923	0.133473		0.13294	0.134337		0.13156	0.131843			1.41556		0.135423	0.133093		0.131333	0.135963		0.13222	0.133287			1.41556		0.1338	0.1358	0.13305		0.1341	0.1344	0.1292		0.13165	0.1306	0.12915		1.41556		0.1263	0.1303		0.1267	0.12675	0.12425		0.1278
	1.5925		0.138723	0.136093		0.13521	0.137027		0.13372	0.134023			1.5925		0.138087	0.13537		0.13353	0.138017		0.134187	0.135493			1.5925		0.13575	0.1379	0.1352		0.1361	0.13645	0.13095		0.1335	0.1323	0.13105		1.5925		0.12695	0.13035		0.12745	0.1274	0.1248		0.12875
	1.76917		0.141547	0.13869		0.13776	0.139787		0.136093	0.136353			1.76917		0.14053	0.137737		0.13578	0.14027		0.136357	0.137843			1.76917		0.13795	0.1399	0.13725		0.13815	0.13865	0.13295		0.1355	0.13405	0.13295		1.76917		0.12755	0.13085		0.1281	0.1281	0.1254		0.13035
	1.94611		0.144437	0.14143		0.140323	0.142547		0.13829	0.138603			1.94611		0.143267	0.14016		0.13809	0.142607		0.138593	0.14003			1.94611		0.14005	0.142	0.13935		0.14015	0.14065	0.1347		0.1372	0.13565	0.1346		1.94611		0.12815	0.1314		0.12875	0.12875	0.12595		0.1303
	2.12306		0.147793	0.14423		0.14299	0.145357		0.140593	0.141			2.12306		0.145913	0.142563		0.140337	0.144937		0.14075	0.142253			2.12306		0.1422	0.14395	0.1414		0.1423	0.14275	0.13665		0.13895	0.1372	0.1365		2.12306		0.12865	0.13215		0.12925	0.12945	0.1264		0.13095
	2.3		0.150507	0.146897		0.145833	0.14817		0.143047	0.1433			2.3		0.14882	0.145187		0.142703	0.147113		0.143053	0.144563			2.3		0.14445	0.1464	0.1436		0.14435	0.1449	0.1386		0.1411	0.1392	0.1385		2.3		0.1295	0.13295		0.13	0.13	0.1269		0.13175
	2.47694		0.153387	0.149657		0.148417	0.151113		0.145383	0.145637			2.47694		0.15153	0.147687		0.145037	0.14943		0.14513	0.146877			2.47694		0.1468	0.14865	0.1457		0.14665	0.1472	0.1404		0.1428	0.1409	0.14025		2.47694		0.13	0.1337		0.1306	0.1308	0.12755		0.1325
	2.65389		0.156717	0.152617		0.151383	0.153797		0.148	0.14819			2.65389		0.154407	0.15026		0.147593	0.151867		0.147537	0.14922			2.65389		0.14925	0.15085	0.1479		0.1489	0.14945	0.1424		0.1447	0.1425	0.1424		2.65389		0.1306	0.13415		0.1313	0.1315	0.1281		0.13315
	2.83083		0.16026	0.155717		0.154103	0.15691		0.150497	0.15075			2.83083		0.157227	0.15294		0.150053	0.15448		0.149827	0.15174			2.83083		0.15165	0.1534	0.1504		0.15125	0.15185	0.14445		0.1476	0.1446	0.14445		2.83083		0.13125	0.1346		0.13185	0.1321	0.12855		0.13375
	3.00778		0.162947	0.158583		0.157007	0.159967		0.153077	0.153153			3.00778		0.16004	0.15562		0.15271	0.156863		0.152067	0.154077			3.00778		0.15415	0.156	0.15275		0.15375	0.15425	0.14645		0.15085	0.1463	0.1465		3.00778		0.1319	0.1349		0.1325	0.1327	0.1292		0.1344
	3.18472		0.16605	0.16182		0.16014	0.16309		0.15561	0.155717			3.18472		0.162897	0.158307		0.155347	0.15924		0.15444	0.15668			3.18472		0.15675	0.15855	0.1551		0.156	0.1567	0.14855		0.15175	0.1484	0.1487		3.18472		0.1324	0.13555		0.13315	0.1335	0.1296		0.13495
	3.36167		0.16954	0.165193		0.16323	0.16659		0.158283	0.15816			3.36167		0.16601	0.161023		0.157957	0.16171		0.156657	0.158923			3.36167		0.1596	0.16095	0.15775		0.15835	0.15935	0.1506		0.1551	0.14995	0.15085		3.36167		0.133	0.1368		0.13365	0.13415	0.13015		0.13535
	3.53861		0.173023	0.168683		0.16638	0.16998		0.160787	0.16073			3.53861		0.16912	0.163753		0.16056	0.16421		0.15888	0.161217			3.53861		0.16245	0.16385	0.1602		0.161	0.162	0.15275		0.15675	0.15205	0.15295		3.53861		0.13365	0.13695		0.1345	0.1349	0.1308		0.13595
	3.71556		0.17743	0.173213		0.170803	0.175263		0.163993	0.163627			3.71556		0.17307	0.16729		0.16412	0.168043		0.161607	0.164143			3.71556		0.16495	0.16675	0.1626		0.1634	0.16465	0.1547		0.1586	0.15385	0.1548		3.71556		0.1342	0.1374		0.13505	0.13555	0.1311		0.13655
	3.8925		0.18092	0.1762		0.173207	0.177613		0.166067	0.16589			3.8925		0.17515	0.169617		0.16618	0.16981		0.1637	0.166127			3.8925		0.16805	0.17	0.16555		0.1662	0.1677	0.15725		0.1611	0.1559	0.1572		3.8925		0.1348	0.1383		0.1357	0.13605	0.13145		0.13685
	4.06944		0.184603	0.179963		0.17693	0.181563		0.168727	0.168553			4.06944		0.178323	0.17261		0.169047	0.1726		0.165967	0.168463			4.06944		0.17105	0.17285	0.1686		0.1691	0.1706	0.1596		0.16325	0.15785	0.1598		4.06944		0.1355	0.1389		0.1363	0.1366	0.1321		0.13735
	4.24639		0.188897	0.184177		0.180767	0.185887		0.17142	0.171113			4.24639		0.18196	0.175763		0.172017	0.17574		0.16831	0.171047			4.24639		0.1741	0.17595	0.1714		0.1719	0.17355	0.1617		0.16455	0.1596	0.16175		4.24639		0.13595	0.14035		0.1369	0.1374	0.1328		0.1376
	4.42333		0.193163	0.18823		0.184677	0.190207		0.174227	0.173797			4.42333		0.185633	0.17907		0.175027	0.178727		0.17059	0.173323			4.42333		0.1771	0.17895	0.174		0.17465	0.1766	0.16395		0.16485	0.16125	0.1641		4.42333		0.1366	0.14035		0.13755	0.13795	0.1332		0.13825
	4.60028		0.197957	0.192807		0.188757	0.194733		0.17734	0.17662			4.60028		0.189427	0.18245		0.178253	0.181803		0.172933	0.17568			4.60028		0.18045	0.1822	0.17715		0.17765	0.1798	0.1666		0.16665	0.16335	0.16675		4.60028		0.1372	0.14015		0.13825	0.13875	0.1338		0.13865
	4.77722		0.202503	0.197083		0.192997	0.199217		0.18013	0.17954			4.77722		0.19331	0.185937		0.181697	0.18514		0.17554	0.178517			4.77722		0.18355	0.1854	0.1802		0.18065	0.1828	0.1691		0.168	0.16485	0.169		4.77722		0.1376	0.14095		0.13885	0.13935	0.1343		0.13895
	4.95417		0.20715	0.201553		0.197357	0.203973		0.183057	0.182223			4.95417		0.197097	0.18955		0.184893	0.18851		0.177847	0.180937			4.95417		0.18695	0.1887	0.1833		0.1836	0.1861	0.17165		0.16995	0.1667	0.1708		4.95417		0.138	0.14175		0.1393	0.13985	0.13475		0.1392
	5.13111		0.2121	0.20632		0.20161	0.208747		0.186147	0.18506			5.13111		0.200927	0.193373		0.18824	0.19201		0.180243	0.183823			5.13111		0.1901	0.19195	0.18635		0.1866	0.1894	0.174		0.17175	0.16815	0.173		5.13111		0.13865	0.1428		0.13985	0.1405	0.1352		0.1397
	5.30806		0.21697	0.210977		0.206027	0.213483		0.18908	0.188053			5.30806		0.2051	0.196623		0.19155	0.195493		0.18256	0.1861			5.30806		0.1935	0.19505	0.1893		0.1897	0.1927	0.17665		0.17355	0.1701	0.17525		5.30806		0.13925	0.1432		0.14055	0.1411	0.1357		0.1401
	5.485		0.222233	0.216		0.210933	0.218853		0.192427	0.191197			5.485		0.209567	0.20053		0.195357	0.19905		0.185293	0.188977			5.485		0.19695	0.19865	0.19235		0.19285	0.19595	0.1794		0.1754	0.1718	0.17775		5.485		0.1396	0.14355		0.1411	0.14185	0.1363		0.14045
	5.66194		0.227303	0.221257		0.215547	0.22423		0.195743	0.194377			5.66194		0.213603	0.2043		0.199073	0.20266		0.18778	0.19184			5.66194		0.20005	0.20205	0.19585		0.1959	0.1994	0.18205		0.17735	0.17375	0.1801		5.66194		0.1401	0.1443		0.14165	0.14225	0.13675		0.1409
	5.83889		0.232717	0.22663		0.220727	0.229967		0.199227	0.197697			5.83889		0.21783	0.208163		0.202663	0.206473		0.190583	0.194847			5.83889		0.20385	0.2059	0.1992		0.19925	0.2032	0.1848		0.17935	0.1756	0.18265		5.83889		0.14045	0.1447		0.14205	0.1428	0.13715		0.1411
	6.01583		0.23857	0.23202		0.225973	0.23553		0.202457	0.20083			6.01583		0.222453	0.212217		0.2066	0.21036		0.193373	0.197423			6.01583		0.2075	0.20965	0.203		0.2027	0.20685	0.1882		0.1812	0.17715	0.1856		6.01583		0.1409	0.1453		0.14255	0.14335	0.1377		0.1414
	6.19278		0.24463	0.238253		0.231407	0.242103		0.205827	0.20406			6.19278		0.227217	0.216193		0.21052	0.21397		0.196067	0.200157			6.19278		0.21125	0.21295	0.20615		0.2061	0.21025	0.1904		0.18315	0.1789	0.1875		6.19278		0.14135	0.14595		0.14305	0.144	0.13815		0.14175
	6.36944		0.25103	0.244463		0.23725	0.248317		0.2094	0.207653			6.36944		0.232073	0.22053		0.214733	0.21799		0.19879	0.20331			6.36944		0.2149	0.21645	0.20965		0.20945	0.21405	0.1935		0.18485	0.1805	0.18985		6.36944		0.14185	0.1464		0.14365	0.1445	0.13865		0.14225
	6.54667		0.257837	0.250993		0.24332	0.25506		0.213227	0.21111			6.54667		0.236877	0.224853		0.21879	0.22219		0.201573	0.20595			6.54667		0.219	0.2208	0.2135		0.21335	0.218	0.1965		0.18695	0.18205	0.1926		6.54667		0.14215	0.14635		0.14405	0.14485	0.13885		0.1424
	6.72361		0.26483	0.257637		0.249773	0.2623		0.21711	0.21522			6.72361		0.242057	0.22925		0.223273	0.226193		0.204767	0.209067			6.72361		0.22285	0.2249	0.2171		0.217	0.2219	0.19955		0.18905	0.1841	0.195		6.72361		0.14255	0.148		0.1444	0.1456	0.1395		0.14285
	6.90028		0.27221	0.264887		0.256483	0.26981		0.221377	0.218813			6.90028		0.24753	0.23419		0.227863	0.230813		0.207927	0.21201			6.90028		0.22695	0.2283	0.2207		0.22065	0.22605	0.2023		0.1912	0.18555	0.1976		6.90028		0.14305	0.1475		0.1451	0.14615	0.13995		0.14325
	7.07722		0.280007	0.272867		0.264057	0.277927		0.225423	0.22285			7.07722		0.25312	0.239023		0.232447	0.235447		0.210817	0.215307			7.07722		0.2309	0.2324	0.2244		0.22415	0.22985	0.2053		0.19285	0.1873	0.2003		7.07722		0.1434	0.1482		0.1454	0.1468	0.14035		0.14355
	7.25444		0.287523	0.28013		0.272423	0.286207		0.22919	0.226313			7.25444		0.258913	0.243727		0.237357	0.239963		0.2138	0.218273			7.25444		0.2351	0.23665	0.22825		0.22825	0.23405	0.2086		0.19545	0.18945	0.20325		7.25444		0.1438	0.14915		0.1459	0.1472	0.14075		0.14405
	7.43111		0.296143	0.288617		0.28211	0.294727		0.233687	0.230543			7.43111		0.264493	0.249103		0.242517	0.244917		0.216923	0.221777			7.43111		0.2396	0.24095	0.23225		0.2323	0.2386	0.21195		0.19735	0.1907	0.2056		7.43111		0.1441	0.14975		0.1462	0.14785	0.1412		0.14445
	7.60806		0.304783	0.29711		0.292417	0.303787		0.238257	0.234713			7.60806		0.270937	0.254443		0.247867	0.249917		0.220603	0.225127			7.60806		0.24395	0.24555	0.2363		0.23625	0.24295	0.2152		0.19955	0.19245	0.2082		7.60806		0.14465	0.1499		0.14695	0.1484	0.1417		0.14485
	7.785		0.31413	0.30626		0.301143	0.31324		0.243013	0.239017			7.785		0.277043	0.26004		0.253057	0.255033		0.22368	0.228337			7.785		0.2484	0.24975	0.2406		0.2406	0.2474	0.21875		0.20145	0.194	0.2112		7.785		0.1452	0.1503		0.1473	0.14905	0.1422		0.14535
	7.96194		0.324177	0.315943		0.31018	0.32395		0.24744	0.24333			7.96194		0.283923	0.266147		0.259187	0.260593		0.2271	0.232063			7.96194		0.253	0.25455	0.245		0.24485	0.25215	0.22245		0.2037	0.19595	0.21405		7.96194		0.14565	0.15115		0.14765	0.1494	0.14235		0.14575
	8.13889		0.33389	0.325557		0.318167	0.333817		0.25298	0.24845			8.13889		0.290973	0.2723		0.265153	0.26636		0.231093	0.23567			8.13889		0.25815	0.25945	0.2494		0.2494	0.25695	0.226		0.2059	0.19785	0.21675		8.13889		0.14605	0.1523		0.1482	0.1502	0.14295		0.1462
	8.31583		0.343357	0.335033		0.325983	0.343773		0.25792	0.252937			8.31583		0.29819	0.27829		0.271177	0.271733		0.234267	0.239473			8.31583		0.2631	0.2643	0.2543		0.25375	0.2624	0.22955		0.20785	0.19915	0.2193		8.31583		0.14635	0.15275		0.14855	0.1511	0.1437		0.14675
	8.49278		0.353403	0.34477		0.334713	0.354023		0.263163	0.258123			8.49278		0.305987	0.285043		0.277783	0.278067		0.238113	0.243557			8.49278		0.2683	0.2697	0.2589		0.2588	0.2673	0.23345		0.21045	0.20165	0.22215		8.49278		0.14705	0.15395		0.14915	0.15155	0.144		0.14725
	8.66972		0.362857	0.3548		0.34307	0.363347		0.26867	0.262927			8.66972		0.312833	0.291717		0.283797	0.283727		0.24171	0.247397			8.66972		0.27305	0.27465	0.26375		0.2631	0.2725	0.237		0.21225	0.20335	0.22495		8.66972		0.14745	0.15425		0.14975	0.15225	0.14455		0.1478
	8.84667		0.372277	0.36454		0.35245	0.373517		0.273983	0.268047			8.84667		0.320973	0.29877		0.29041	0.290527		0.24577	0.251763			8.84667		0.279	0.2802	0.2687		0.26855	0.2781	0.24175		0.21495	0.2052	0.2283		8.84667		0.14815	0.15505		0.15045	0.1529	0.1452		0.14835
	9.02361		0.382843	0.37459		0.362503	0.383787		0.2803	0.27386			9.02361		0.329467	0.30665		0.29745	0.29773		0.25005	0.256683			9.02361		0.2842	0.28495	0.27395		0.2735	0.2833	0.2457		0.2171	0.20685	0.23105		9.02361		0.14865	0.1565		0.15105	0.1534	0.14575		0.1488
	9.20056		0.39323	0.385197		0.372423	0.394797		0.28673	0.279937			9.20056		0.33749	0.314773		0.30462	0.305403		0.254677	0.261843			9.20056		0.2902	0.2916	0.27945		0.27865	0.28935	0.25		0.2201	0.2096	0.23455		9.20056		0.14935	0.15655		0.15185	0.15425	0.14625		0.1495
	9.3775		0.40346	0.395193		0.382043	0.40504		0.292717	0.285687			9.3775		0.345477	0.322663		0.31185	0.312797		0.258947	0.26636			9.3775		0.2952	0.2967	0.28505		0.28355	0.29485	0.25425		0.22265	0.2114	0.23725		9.3775		0.14995	0.15795		0.15245	0.15475	0.1466		0.14995
	9.55444		0.413957	0.40546		0.392247	0.415723		0.29894	0.291593			9.55444		0.353643	0.330887		0.319427	0.320143		0.263413	0.271683			9.55444		0.30105	0.30215	0.2901		0.28945	0.30085	0.25935		0.22555	0.2136	0.2409		9.55444		0.15045	0.158		0.15315	0.1555	0.1472		0.15035
	9.73139		0.425183	0.416123		0.40302	0.42672		0.306263	0.298213			9.73139		0.36222	0.33942		0.327437	0.328497		0.268517	0.27779			9.73139		0.30555	0.3064	0.29515		0.2942	0.30625	0.2636		0.2279	0.21565	0.24415		9.73139		0.15135	0.1593		0.154	0.15615	0.1479		0.1511
	9.90833		0.435783	0.426433		0.413463	0.437593		0.311813	0.303843			9.90833		0.37062	0.34741		0.33545	0.33647		0.273057	0.28249			9.90833		0.31065	0.3122	0.3004		0.29905	0.31195	0.2687		0.2303	0.21775	0.2472		9.90833		0.15215	0.1604		0.15495	0.157	0.14865		0.15175
	10.0853		0.446503	0.436403		0.42456	0.448557		0.318867	0.310517			10.0853		0.37932	0.355603		0.343623	0.344213		0.27866	0.288157			10.0853		0.3163	0.31795	0.30565		0.3043	0.3175	0.2744		0.23315	0.22025	0.25055		10.0853		0.15275	0.16105		0.1557	0.15755	0.14895		0.15235
	10.2622		0.457433	0.446967		0.434597	0.45887		0.324673	0.316233			10.2622		0.38739	0.36351		0.35133	0.351883		0.283243	0.29361			10.2622		0.3212	0.32265	0.31115		0.30885	0.3231	0.2794		0.2354	0.2223	0.2531		10.2622		0.15345	0.1619		0.15665	0.1582	0.1497		0.1528
	10.4392		0.468223	0.457343		0.44523	0.46986		0.330433	0.322383			10.4392		0.39608	0.372		0.359727	0.359853		0.288093	0.29944			10.4392		0.3261	0.328	0.3156		0.3136	0.3281	0.28435		0.23905	0.22455	0.25705		10.4392		0.15425	0.16315		0.15745	0.15905	0.1504		0.15325
	10.6161		0.479227	0.467947		0.455967	0.48019		0.337573	0.328857			10.6161		0.405403	0.38101		0.368157	0.36816		0.293647	0.30528			10.6161		0.33165	0.3333	0.3211		0.319	0.33435	0.2899		0.24215	0.2275	0.26065		10.6161		0.15495	0.16355		0.15835	0.1595	0.15085		0.1537
	10.7931		0.489627	0.478253		0.466333	0.489817		0.343237	0.33431			10.7931		0.41436	0.389953		0.376907	0.37635		0.29889	0.311			10.7931		0.3372	0.33945	0.3268		0.3243	0.3404	0.29575		0.2446	0.22995	0.26405		10.7931		0.1559	0.16445		0.15925	0.16	0.15125		0.15435
	10.9697		0.499487	0.487707		0.47685	0.49971		0.350397	0.34127			10.9697		0.42379	0.398997		0.385747	0.384767		0.30509	0.316797			10.9697		0.3427	0.3443	0.3316		0.3292	0.34575	0.301		0.2483	0.2324	0.2669		10.9697		0.1566	0.1654		0.1601	0.1609	0.1521		0.1551
	11.1467		0.5089	0.497833		0.48706	0.50921		0.356967	0.347103			11.1467		0.43342	0.408037		0.39423	0.393107		0.309723	0.322563			11.1467		0.3482	0.3499	0.3369		0.33425	0.3518	0.3062		0.2518	0.23525	0.2704		11.1467		0.15755	0.1663		0.16105	0.16165	0.1526		0.15545
	11.3236		0.51798	0.506663		0.496873	0.517703		0.363413	0.353377			11.3236		0.442433	0.41731		0.402833	0.401207		0.315113	0.327863			11.3236		0.3538	0.3542	0.3419		0.33945	0.35725	0.3114		0.25525	0.2379	0.2739		11.3236		0.15835	0.1674		0.16195	0.1624	0.15315		0.156
	11.5006		0.526507	0.515453		0.50624	0.525987		0.370553	0.359993			11.5006		0.451977	0.42681		0.411257	0.410327		0.320317	0.333903			11.5006		0.3594	0.36125	0.3479		0.3448	0.3637	0.31665		0.25835	0.24015	0.27765		11.5006		0.1592	0.1679		0.1628	0.16305	0.15345		0.1565
	11.6775		0.533633	0.52317		0.515417	0.533617		0.377287	0.36612			11.6775		0.461433	0.43645		0.420573	0.41928		0.32601	0.339967			11.6775		0.3657	0.36765	0.35385		0.3502	0.37	0.3217		0.26205	0.24375	0.2814		11.6775		0.1599	0.16855		0.16355	0.1636	0.1542		0.1571
	11.8544		0.541433	0.53151		0.524327	0.54127		0.384193	0.37252			11.8544		0.470823	0.445877		0.429347	0.42827		0.331433	0.345677			11.8544		0.37145	0.37315	0.35935		0.3558	0.3762	0.32675		0.2652	0.2461	0.28325		11.8544		0.16075	0.16955		0.16455	0.1644	0.15475		0.1577
	12.0314		0.548173	0.538673		0.532273	0.54771		0.390583	0.378903			12.0314		0.479527	0.455103		0.437453	0.436847		0.336723	0.35162			12.0314		0.37695	0.379	0.3646		0.36115	0.382	0.33175		0.26825	0.24915	0.2868		12.0314		0.1615	0.1702		0.1653	0.1649	0.15525		0.1582
	12.2083		0.554507	0.545637		0.539357	0.553613		0.396497	0.384683			12.2083		0.487567	0.464		0.44553	0.445463		0.341337	0.35662			12.2083		0.38285	0.3835	0.36955		0.36685	0.3878	0.3368		0.2713	0.2514	0.2893		12.2083		0.1623	0.1712		0.16635	0.1657	0.15575		0.15865
	12.3853		0.561323	0.552197		0.547293	0.55999		0.405027	0.392103			12.3853		0.496123	0.474533		0.454863	0.455363		0.347633	0.363797			12.3853		0.38975	0.3908	0.37625		0.3732	0.3947	0.3434		0.27535	0.2546	0.2933		12.3853		0.1631	0.17155		0.1671	0.16625	0.1562		0.1592
	12.5622		0.56599	0.55764		0.55362	0.56524		0.41235	0.399523			12.5622		0.50386	0.483367		0.463533	0.464113		0.3538	0.37009			12.5622		0.39545	0.3962	0.38155		0.37825	0.40075	0.3487		0.2782	0.2568	0.29555		12.5622		0.16415	0.17255		0.1681	0.1671	0.1569		0.15965
	12.7392		0.57185	0.5636		0.560537	0.570947		0.41827	0.405167			12.7392		0.511363	0.4923		0.47232	0.47285		0.35844	0.374827			12.7392		0.40265	0.40235	0.38765		0.3844	0.4079	0.3544		0.28235	0.2598	0.2994		12.7392		0.1649	0.17325		0.1688	0.16775	0.1574		0.16025
	12.9161		0.577083	0.569083		0.56676	0.575513		0.425467	0.4124			12.9161		0.51851	0.50119		0.480553	0.482007		0.364557	0.382033			12.9161		0.4088	0.4089	0.3939		0.39005	0.4138	0.3599		0.2859	0.2628	0.30215		12.9161		0.16565	0.17445		0.1697	0.1684	0.1579		0.16095
	13.0931		0.581833	0.574177		0.572793	0.580523		0.431937	0.418797			13.0931		0.52522	0.509497		0.48991	0.490573		0.370383	0.387883			13.0931		0.4149	0.41495	0.40025		0.3959	0.4207	0.36585		0.28925	0.26565	0.30545		13.0931		0.16625	0.17495		0.17035	0.169	0.1585		0.1612
	13.27		0.586247	0.579503		0.577977	0.584583		0.438263	0.424903			13.27		0.530783	0.5171		0.498153	0.498607		0.37585	0.394373			13.27		0.4214	0.42195	0.40565		0.4018	0.4268	0.37215		0.29265	0.26855	0.3087		13.27		0.1669	0.17565		0.1712	0.1695	0.1588		0.16175
	13.4467		0.590087	0.58317		0.583323	0.58846		0.44495	0.43077			13.4467		0.537107	0.52459		0.506503	0.506167		0.38132	0.399927			13.4467		0.4276	0.42725	0.412		0.4076	0.4332	0.37805		0.2965	0.2715	0.3119		13.4467		0.16765	0.1769		0.17185	0.17005	0.15945		0.1624
	13.6236		0.59404	0.587627		0.588013	0.592527		0.450357	0.436753			13.6236		0.543003	0.531423		0.515353	0.513103		0.38653	0.405097			13.6236		0.43425	0.4343	0.41805		0.4138	0.4394	0.38395		0.30075	0.27415	0.31555		13.6236		0.16845	0.1773		0.1727	0.17075	0.1598		0.16285
	13.8006		0.598113	0.592		0.593217	0.596773		0.45675	0.44333			13.8006		0.54835	0.53822		0.523273	0.520567		0.392387	0.410777			13.8006		0.4388	0.4397	0.4239		0.41915	0.44495	0.39055		0.30405	0.2774	0.31835		13.8006		0.16925	0.17825		0.17355	0.17155	0.16045		0.1635
	13.9775		0.6015	0.595697		0.597607	0.600207		0.46267	0.44937			13.9775		0.553297	0.5447		0.53203	0.527953		0.399277	0.418037			13.9775		0.4441	0.44575	0.42995		0.42525	0.45165	0.39615		0.30775	0.28085	0.32125		13.9775		0.16985	0.17935		0.1743	0.1722	0.1608		0.16405
	14.1544		0.604897	0.599263		0.601267	0.602937		0.467797	0.45429			14.1544		0.557093	0.549907		0.539117	0.533273		0.403483	0.423523			14.1544		0.44865	0.45045	0.43515		0.4299	0.4562	0.4022		0.31225	0.28435	0.32485		14.1544		0.1703	0.1793		0.17485	0.17285	0.1617		0.16455
	14.3314		0.60769	0.60252		0.605807	0.606667		0.472737	0.459507			14.3314		0.561997	0.55529		0.547383	0.539413		0.40892	0.428373			14.3314		0.45375	0.45515	0.44		0.435	0.46135	0.4079		0.3153	0.28705	0.32825		14.3314		0.1711	0.18035		0.17565	0.17355	0.16215		0.1651
	14.5083		0.611477	0.606133		0.60973	0.60986		0.477443	0.464773			14.5083		0.565737	0.561743		0.554427	0.545667		0.414287	0.43516			14.5083		0.4584	0.4606	0.44635		0.4403	0.4669	0.41515		0.3204	0.2911	0.3324		14.5083		0.17165	0.1817		0.1765	0.17435	0.1628		0.1657
	14.6853		0.613983	0.60942		0.613523	0.613363		0.483323	0.470983			14.6853		0.570167	0.56615		0.56236	0.55061		0.42152	0.441417			14.6853		0.4624	0.4646	0.4502		0.44495	0.471	0.4205		0.32325	0.29365	0.3352		14.6853		0.1723	0.1828		0.1774	0.175	0.1631		0.16655
	14.8622		0.616483	0.611683		0.61646	0.615547		0.486917	0.47476			14.8622		0.573223	0.570257		0.56876	0.554823		0.425087	0.445293			14.8622		0.46725	0.46995	0.45555		0.45005	0.47685	0.42655		0.32705	0.2967	0.3387		14.8622		0.1727	0.1836		0.1779	0.1756	0.16365		0.1671
	15.0392		0.619537	0.614667		0.620613	0.61877		0.4919	0.47971			15.0392		0.57727	0.574963		0.575767	0.56002		0.43051	0.450437			15.0392		0.4717	0.47565	0.46045		0.4548	0.4815	0.43285		0.33135	0.30015	0.34315		15.0392		0.1736	0.1846		0.17895	0.17655	0.164		0.16815
	15.2161		0.621883	0.61739		0.623273	0.62073		0.495837	0.484257			15.2161		0.58005	0.579253		0.582237	0.564903		0.435263	0.455467			15.2161		0.47515	0.4791	0.4645		0.4585	0.4853	0.43755		0.33495	0.30325	0.3461		15.2161		0.17405	0.18545		0.17965	0.177	0.16435		0.16865
	15.3931		0.62405	0.61915		0.626333	0.62299		0.499267	0.48832			15.3931		0.583293	0.582703		0.587903	0.56837		0.4397	0.460307			15.3931		0.4796	0.4834	0.4692		0.46305	0.48955	0.4428		0.3394	0.3072	0.35005		15.3931		0.17455	0.1866		0.1804	0.1779	0.16515		0.1695
	15.57		0.62647	0.6219		0.629643	0.62533		0.502783	0.49201			15.57		0.586423	0.586497		0.593907	0.572043		0.445043	0.46506			15.57		0.4821	0.4859	0.47245		0.4665	0.4923	0.4473		0.3424	0.3099	0.3538		15.57		0.1751	0.18795		0.1808	0.1789	0.16585		0.1699
	15.7469		0.628943	0.624677		0.63291	0.62793		0.507	0.496387			15.7469		0.589943	0.590097		0.600457	0.576203		0.449357	0.46956			15.7469		0.48585	0.4901	0.47655		0.47055	0.49565	0.4519		0.34675	0.3139	0.35745		15.7469		0.17585	0.18915		0.182	0.17985	0.16665		0.17085
	15.9236		0.630913	0.62655		0.635603	0.629947		0.510337	0.499963			15.9236		0.592397	0.59342		0.60571	0.57967		0.454603	0.47508			15.9236		0.4891	0.4933	0.48035		0.4733	0.49855	0.4568		0.35055	0.3167	0.3607		15.9236		0.17675	0.1896		0.18295	0.18105	0.1673		0.17215
	16.1008		0.63277	0.628313		0.638117	0.631103		0.512053	0.501613			16.1008		0.594547	0.595733		0.61007	0.582393		0.45677	0.47734			16.1008		0.49195	0.4955	0.4825		0.4765	0.5019	0.46045		0.35495	0.32115	0.3636		16.1008		0.17705	0.1907		0.1835	0.18155	0.1675		0.17245
	16.2775		0.634457	0.630157		0.6409	0.63325		0.514587	0.504883			16.2775		0.597527	0.599063		0.615757	0.58607		0.461593	0.481443			16.2775		0.49575	0.4995	0.4865		0.47975	0.50515	0.4652		0.35855	0.3237	0.36625		16.2775		0.1775	0.19215		0.1843	0.1826	0.16845		0.17335
	16.4544		0.63609	0.632017		0.643433	0.63459		0.518283	0.50867			16.4544		0.600237	0.602307		0.621087	0.58936		0.466533	0.486477			16.4544		0.49895	0.50205	0.48945		0.48325	0.5089	0.4695		0.3626	0.32735	0.3701		16.4544		0.17815	0.1934		0.18545	0.1837	0.1693		0.17415
	16.6314		0.637813	0.634137		0.646017	0.636113		0.52104	0.511537			16.6314		0.602733	0.60502		0.625767	0.591993		0.46985	0.4886			16.6314		0.5019	0.5057	0.49235		0.48585	0.51135	0.473		0.3662	0.33065	0.37305		16.6314		0.17895	0.1947		0.18625	0.1847	0.16995		0.17535
	16.8083		0.639283	0.635527		0.64816	0.637193		0.523203	0.51399			16.8083		0.604927	0.60807		0.630413	0.59522		0.47347	0.493147			16.8083		0.50415	0.50865	0.49555		0.4888	0.5138	0.4763		0.3696	0.3343	0.3767		16.8083		0.1795	0.196		0.18725	0.18585	0.17065		0.17595
	16.9853		0.640327	0.63671		0.650017	0.638423		0.524713	0.515243			16.9853		0.606653	0.609987		0.634203	0.597263		0.47607	0.495123			16.9853		0.5085	0.51225	0.4991		0.4932	0.518	0.4805		0.3741	0.33745	0.3804		16.9853		0.18015	0.19735		0.1881	0.1869	0.17125		0.1771
	17.1622		0.641817	0.63846		0.652417	0.6402		0.528507	0.51972			17.1622		0.608813	0.613157		0.638673	0.600227		0.48032	0.499947			17.1622		0.51095	0.51485	0.5014		0.49545	0.52015	0.48325		0.3773	0.341	0.38355		17.1622		0.1807	0.19885		0.18935	0.1878	0.17205		0.17785
	17.3392		0.64304	0.63951		0.654547	0.641017		0.530387	0.522193			17.3392		0.61095	0.615923		0.64285	0.603113		0.483517	0.502333			17.3392		0.514	0.5181	0.50455		0.49865	0.5236	0.4864		0.38035	0.34455	0.3861		17.3392		0.1816	0.2002		0.19045	0.18925	0.17285		0.17905
	17.5161		0.643687	0.64047		0.655797	0.641667		0.53122	0.523327			17.5161		0.612247	0.617367		0.645903	0.60457		0.4848	0.503683			17.5161		0.51695	0.521	0.5082		0.50195	0.52725	0.4901		0.3843	0.34805	0.39115		17.5161		0.1822	0.20205		0.1917	0.19015	0.1738		0.1804
	17.6931		0.644457	0.64111		0.657433	0.64223		0.532543	0.52493			17.6931		0.61446	0.61995		0.650047	0.607577		0.48729	0.50648			17.6931		0.51895	0.5227	0.5103		0.50375	0.52945	0.49265		0.38695	0.35075	0.39325		17.6931		0.1827	0.2038		0.19265	0.19135	0.1747		0.18125
	17.87		0.6459	0.642743		0.659577	0.64346		0.53431	0.527343			17.87		0.616263	0.622107		0.653783	0.60976		0.48912	0.508173			17.87		0.52185	0.5254	0.51295		0.5068	0.53245	0.49515		0.39055	0.35485	0.39585		17.87		0.18335	0.20555		0.1938	0.19265	0.17545		0.18245
	18.0469		0.647047	0.643753		0.66122	0.64427		0.536227	0.52968			18.0469		0.61772	0.62438		0.657413	0.61229		0.491807	0.511403			18.0469		0.52425	0.52825	0.51565		0.5092	0.53515	0.4977		0.39415	0.3582	0.40015		18.0469		0.18405	0.20705		0.19495	0.19385	0.17645		0.1836
	18.2239		0.648003	0.644773		0.662763	0.645217		0.53732	0.531383			18.2239		0.6191	0.625917		0.66072	0.614463		0.49404	0.513297			18.2239		0.5259	0.53075	0.5176		0.5119	0.53815	0.50005		0.3979	0.36075	0.4018		18.2239		0.1849	0.2094		0.19635	0.1953	0.1778		0.18495
	18.4008		0.64861	0.645317		0.663857	0.646067		0.53852	0.53355			18.4008		0.620363	0.627537		0.663907	0.61644		0.496107	0.514077			18.4008		0.52835	0.53355	0.5206		0.5144	0.54105	0.5033		0.40045	0.36445	0.40355		18.4008		0.18585	0.21135		0.19785	0.1965	0.17885		0.1861
	18.5778		0.649937	0.64655		0.66572	0.647393		0.539803	0.535157			18.5778		0.62183	0.629703		0.667953	0.61882		0.49786	0.516457			18.5778		0.53075	0.53585	0.5231		0.5166	0.54335	0.50525		0.40285	0.36715	0.40425		18.5778		0.1863	0.21195		0.1989	0.19785	0.1798		0.18725
	18.7547		0.650303	0.64667		0.66681	0.647593		0.540677	0.53618			18.7547		0.62262	0.630573		0.67036	0.6204		0.499067	0.517893			18.7547		0.53265	0.5387	0.526		0.5189	0.5464	0.5083		0.4054	0.3698	0.408		18.7547		0.18735	0.2133		0.2004	0.19915	0.18105		0.18875
	18.9317		0.651457	0.648133		0.668703	0.64889		0.542803	0.53838			18.9317		0.62413	0.632493		0.6743	0.622443		0.501337	0.52015			18.9317		0.53465	0.54025	0.527		0.52095	0.54795	0.5097		0.4076	0.373	0.40945		18.9317		0.1877	0.2167		0.2015	0.20035	0.182		0.1898
	19.1086		0.652697	0.64911		0.670243	0.649777		0.545077	0.540273			19.1086		0.62484	0.63377		0.67711	0.624247		0.502677	0.52202			19.1086		0.5372	0.54295	0.5299		0.5236	0.5512	0.51245		0.41135	0.37545	0.4127		19.1086		0.18895	0.2193		0.2031	0.20165	0.1833		0.19075
	19.285		0.652927	0.64967		0.67135	0.65026		0.544887	0.54011			19.285		0.625797	0.63423		0.679047	0.62507		0.503033	0.522673			19.285		0.5398	0.54575	0.5324		0.526	0.55445	0.5156		0.41405	0.3788	0.41465		19.285		0.18935	0.22		0.2042	0.2027	0.18405		0.1917
	19.4619		0.654227	0.651033		0.67314	0.651713		0.546967	0.542563			19.4619		0.626927	0.63611		0.6822	0.62713		0.505193	0.52481			19.4619		0.54155	0.54745	0.534		0.52775	0.55645	0.51715		0.415	0.38085	0.4152		19.4619		0.19075	0.22125		0.20635	0.2042	0.1858		0.19325
	19.6389		0.654907	0.65151		0.674353	0.652177		0.549267	0.54402			19.6389		0.628017	0.637333		0.68517	0.62902		0.507213	0.52614			19.6389		0.5435	0.54995	0.5367		0.5301	0.55865	0.52005		0.41775	0.3837	0.4179		19.6389		0.1919	0.2233		0.20785	0.20575	0.18695		0.195
	19.8158		0.655703	0.65255		0.675963	0.653207		0.550833	0.54481			19.8158		0.62876	0.638357		0.687843	0.630337		0.508007	0.527183			19.8158		0.54505	0.55195	0.5388		0.5319	0.5607	0.52235		0.41945	0.38635	0.41945		19.8158		0.1929	0.2258		0.2096	0.2074	0.18855		0.19595
	19.9914		0.65604	0.652493		0.676987	0.65342		0.551317	0.545323			19.9914		0.629253	0.638443		0.689153	0.631217		0.508723	0.527663			19.9914		0.54745	0.5548	0.54105		0.5346	0.5644	0.52445		0.42215	0.3889	0.4208		19.9914		0.1938	0.2292		0.21135	0.20925	0.19015		0.197
	20.1683		0.65726	0.654093		0.678577	0.654997		0.55281	0.546583			20.1683		0.630587	0.639653		0.691547	0.63226		0.510167	0.52834			20.1683		0.5488	0.55545	0.5422		0.5357	0.566	0.5265		0.42345	0.3913	0.42385		20.1683		0.19485	0.23135		0.2131	0.21015	0.1916		0.1981
	20.3453		0.657647	0.654477		0.67959	0.655487		0.55527	0.548273			20.3453		0.631103	0.640517		0.693777	0.633043		0.511823	0.530173			20.3453		0.5509	0.5583	0.54505		0.5386	0.56975	0.5292		0.42525	0.3933	0.4258		20.3453		0.1963	0.23325		0.2149	0.2117	0.19315		0.20005
	20.5222		0.658537	0.655527		0.681133	0.6561		0.557227	0.549423			20.5222		0.632557	0.64183		0.696037	0.634783		0.51396	0.532097			20.5222		0.5527	0.5606	0.5473		0.54085	0.5719	0.53185		0.4266	0.3956	0.42535		20.5222		0.19705	0.2352		0.21675	0.21345	0.1943		0.20045
	20.6992		0.65969	0.656817		0.68194	0.656833		0.559423	0.55237			20.6992		0.633213	0.642917		0.697783	0.635873		0.51541	0.533273			20.6992		0.55365	0.5609	0.54825		0.542	0.5728	0.5331		0.42835	0.39765	0.426		20.6992		0.1985	0.23955		0.21815	0.214	0.1957		0.20165
	20.8761		0.659977	0.656793		0.683297	0.65734		0.559597	0.551513			20.8761		0.63336	0.64347		0.69903	0.63717		0.516157	0.533887			20.8761		0.55485	0.56245	0.55025		0.54365	0.57495	0.53545		0.43	0.3992	0.4262		20.8761		0.19965	0.2416		0.2199	0.2155	0.19775		0.2029
	21.0531		0.66094	0.658093		0.684883	0.65832		0.56215	0.554027			21.0531		0.634657	0.644677		0.701987	0.63868		0.518203	0.536507			21.0531		0.55585	0.564	0.55185		0.5452	0.57665	0.53735		0.43095	0.40135	0.42915		21.0531		0.20095	0.24395		0.2216	0.2166	0.19875		0.20405
	21.23		0.66119	0.65802		0.68563	0.658753		0.56272	0.554133			21.23		0.634907	0.6448		0.702197	0.638577		0.518567	0.536293			21.23		0.55755	0.56595	0.55335		0.5466	0.5781	0.53915		0.43255	0.40285	0.42945		21.23		0.2024	0.2465		0.22355	0.21885	0.20095		0.20545
	21.4069		0.661813	0.658753		0.686633	0.659303		0.563253	0.554547			21.4069		0.63588	0.645683		0.704073	0.639563		0.519197	0.53741			21.4069		0.5584	0.5676	0.5547		0.54755	0.5789	0.5402		0.4329	0.4049	0.43045		21.4069		0.2039	0.24945		0.2254	0.22	0.2024		0.2068
	21.5839		0.66216	0.659263		0.687693	0.659937		0.565317	0.55593			21.5839		0.636577	0.64665		0.705373	0.640727		0.520653	0.539133			21.5839		0.5599	0.5692	0.5562		0.54905	0.58095	0.54275		0.43555	0.40655	0.43035		21.5839		0.20525	0.2519		0.22725	0.2214	0.2044		0.20715
	21.7606		0.663027	0.66021		0.68876	0.660817		0.56631	0.55738			21.7606		0.63752	0.647497		0.70703	0.642303		0.52211	0.540613			21.7606		0.5611	0.5696	0.5573		0.55015	0.58265	0.54445		0.4359	0.40775	0.4324		21.7606		0.2068	0.2545		0.229	0.22265	0.20555		0.20825
	21.9375		0.664637	0.663393		0.692423	0.664953		0.568237	0.559277			21.9375		0.64086	0.650037		0.710767	0.644483		0.52341	0.542897			21.9375		0.56175	0.5706	0.55865		0.55125	0.5832	0.54575		0.4363	0.40765	0.43185		21.9375		0.2085	0.25725		0.2313	0.2244	0.2072		0.21005
	22.1144		0.663423	0.6604		0.690407	0.661127		0.56812	0.558547			22.1144		0.638383	0.648667		0.70871	0.643647		0.523433	0.542313			22.1144		0.56185	0.5708	0.55915		0.55205	0.58415	0.54695		0.4383	0.4086	0.4332		22.1144		0.2098	0.25955		0.23285	0.22595	0.2086		0.21085
	22.2914		0.66388	0.660903		0.691523	0.661637		0.56972	0.560197			22.2914		0.63941	0.64932		0.709907	0.644507		0.524847	0.544003			22.2914		0.56385	0.57235	0.56015		0.55335	0.5858	0.5481		0.43875	0.4103	0.43375		22.2914		0.21125	0.2621		0.2347	0.22745	0.21035		0.21165
	22.4683		0.664143	0.6611		0.69184	0.66194		0.57034	0.560843			22.4683		0.639637	0.650167		0.710753	0.645053		0.5254	0.54477			22.4683		0.5647	0.57355	0.5622		0.55455	0.58755	0.5495		0.4394	0.41065	0.4359		22.4683		0.21305	0.2658		0.237	0.22895	0.2118		0.21235
	22.6453		0.664373	0.661477		0.693067	0.662687		0.570413	0.561347			22.6453		0.640737	0.651037		0.712317	0.64614		0.526137	0.5459			22.6453		0.56485	0.57345	0.5622		0.5549	0.5874	0.55		0.44065	0.4128	0.43535		22.6453		0.2143	0.26835		0.2385	0.23	0.21275		0.2134
	22.8222		0.664947	0.662113		0.694197	0.66325		0.571667	0.56298			22.8222		0.641457	0.65154		0.713553	0.646717		0.527697	0.5474			22.8222		0.56605	0.575	0.5641		0.55555	0.589	0.55175		0.44105	0.4139	0.437		22.8222		0.21635	0.2696		0.2406	0.2319	0.2153		0.2145
	22.9992		0.665527	0.662937		0.694857	0.66389		0.572203	0.56412			22.9992		0.641867	0.652603		0.715187	0.648073		0.52788	0.547687			22.9992		0.56715	0.57505	0.564		0.5568	0.58955	0.55205		0.4424	0.4151	0.4374		22.9992		0.21845	0.2725		0.2435	0.234	0.2173		0.21535
	23.1761		0.665593	0.662967		0.69515	0.6638		0.572427	0.56421			23.1761		0.64254	0.652883		0.715353	0.64822		0.528733	0.548917			23.1761		0.56805	0.5769	0.5654		0.5577	0.5912	0.5541		0.44365	0.4155	0.4374		23.1761		0.21985	0.2729		0.24465	0.2356	0.2185		0.2164
	23.3531		0.665967	0.66311		0.695467	0.663887		0.57317	0.565317			23.3531		0.6427	0.653757		0.716507	0.649247		0.52928	0.550113			23.3531		0.56895	0.5777	0.5666		0.5578	0.5925	0.5541		0.4444	0.4165	0.43765		23.3531		0.22065	0.27425		0.24585	0.23605	0.2193		0.21655
	23.53		0.665793	0.662873		0.695773	0.66385		0.573063	0.565597			23.53		0.642453	0.65412		0.71708	0.649913		0.52973	0.55091			23.53		0.56895	0.5773	0.5667		0.55865	0.593	0.5551		0.4426	0.41685	0.43835		23.53		0.22295	0.27725		0.2483	0.23825	0.22125		0.21795
	23.7069		0.666467	0.663723		0.69679	0.664543		0.573907	0.566403			23.7069		0.64353	0.654797		0.718407	0.65076		0.530723	0.55135			23.7069		0.56905	0.57765	0.5669		0.55935	0.5941	0.55555		0.44315	0.41525	0.43915		23.7069		0.2247	0.27565		0.25045	0.2403	0.22475		0.21905
	23.8836												23.8836												23.8836		0.5704	0.5795	0.56805		0.5601	0.5956	0.5566		0.4463	0.41655	0.4391		23.8836		0.226	0.2813		0.25155	0.24145	0.2247		0.2188

## Sheet: Suppl Fig 8g
	30°C + 0.0625 mg/ml Kan												30°C + 0.125 mg/ml Kan												30°C + 0.1875 mg/ml Kan												30°C + 0.25 mg/ml Kan
	time (hours)		WT A & B			DlarA A & B			Dlon A & B				time (hours)		WT A & B			DlarA A &B			Dlon A &B				time (hours)		WT A & B			DlarA A &B			Dlon A &B				time (hours)		WT A & B			DlarA A &B			Dlon A &B
	0		0.115633	0.117667		0.121173	0.11741		0.117553	0.120523			0		0.1173	0.117567		0.11855	0.117767		0.119887	0.118587			0		0.116657	0.120447		0.11873	0.117653		0.118437	0.118453			0		0.117093	0.11908		0.117773	0.11939		0.118313	0.11829
	0.176944		0.116557	0.119417		0.1202	0.118627		0.11885	0.122143			0.176944		0.118583	0.119043		0.119787	0.120037		0.12114	0.120037			0.176944		0.118053	0.12222		0.120123	0.11934		0.11974	0.12009			0.176944		0.118457	0.120427		0.11893	0.119427		0.11983	0.119807
	0.353889		0.118793	0.120857		0.12272	0.120703		0.120267	0.12338			0.353889		0.12063	0.120983		0.12219	0.12136		0.122197	0.120927			0.353889		0.11995	0.123967		0.12326	0.121197		0.120703	0.120987			0.353889		0.12067	0.122333		0.121093	0.12129		0.12084	0.12091
	0.530833		0.122213	0.12458		0.127193	0.124357		0.12192	0.125253			0.530833		0.123313	0.123493		0.125677	0.124323		0.123727	0.12247			0.530833		0.122753	0.126763		0.126867	0.12423		0.122237	0.122737			0.530833		0.123927	0.125687		0.12466	0.124703		0.122537	0.122637
	0.707778		0.125063	0.127897		0.12917	0.12743		0.124133	0.127313			0.707778		0.126177	0.126423		0.129033	0.127683		0.125773	0.124463			0.707778		0.125677	0.129533		0.129453	0.12704		0.124113	0.124617			0.707778		0.126947	0.12888		0.12787	0.127763		0.124413	0.124503
	0.884722		0.12816	0.131073		0.131203	0.130587		0.126407	0.129773			0.884722		0.129397	0.129657		0.13255	0.130677		0.127887	0.126567			0.884722		0.128703	0.13276		0.132777	0.13011		0.12644	0.126653			0.884722		0.12954	0.132217		0.131043	0.130843		0.126387	0.126437
	1.06167		0.131557	0.13461		0.136367	0.13397		0.128693	0.132307			1.06167		0.133047	0.13341		0.136533	0.13447		0.13038	0.129027			1.06167		0.132303	0.136433		0.136613	0.133777		0.128403	0.128943			1.06167		0.13305	0.135973		0.134647	0.134227		0.128653	0.12863
	1.23861		0.135343	0.138537		0.13821	0.137817		0.131263	0.13497			1.23861		0.137037	0.137283		0.140957	0.1382		0.13325	0.131657			1.23861		0.13614	0.14029		0.141007	0.137473		0.13106	0.131407			1.23861		0.137067	0.139893		0.138657	0.13785		0.131103	0.13092
	1.41556		0.139467	0.14308		0.142467	0.142177		0.13414	0.137983			1.41556		0.141237	0.141693		0.145503	0.14266		0.136097	0.134283			1.41556		0.14011	0.144503		0.14577	0.141477		0.133523	0.133727			1.41556		0.14085	0.14399		0.142797	0.141427		0.133407	0.133087
	1.5925		0.143957	0.148047		0.14713	0.147013		0.13697	0.140953			1.5925		0.145807	0.146187		0.15046	0.146987		0.13906	0.136973			1.5925		0.144323	0.14907		0.14991	0.145593		0.136327	0.136217			1.5925		0.14437	0.148247		0.146977	0.145223		0.135737	0.135027
	1.76917		0.148837	0.153087		0.152123	0.15206		0.13993	0.14414			1.76917		0.150347	0.151077		0.155567	0.151753		0.14212	0.139857			1.76917		0.148583	0.1534		0.154573	0.149563		0.140083	0.138643			1.76917		0.148563	0.152423		0.150947	0.14889		0.137963	0.137277
	1.94611		0.15402	0.158517		0.157427	0.157217		0.142963	0.14744			1.94611		0.155393	0.156237		0.161313	0.156713		0.145177	0.14266			1.94611		0.15288	0.158053		0.159497	0.153727		0.14153	0.14117			1.94611		0.151833	0.156687		0.15467	0.152217		0.140157	0.139237
	2.12306		0.159933	0.16454		0.163033	0.162893		0.14614	0.1508			2.12306		0.160823	0.161787		0.167547	0.161777		0.14822	0.145287			2.12306		0.157363	0.162923		0.164743	0.15792		0.14398	0.143437			2.12306		0.155363	0.160923		0.159083	0.15559		0.142093	0.14098
	2.3		0.166037	0.17121		0.16965	0.169303		0.1494	0.154307			2.3		0.166887	0.16814		0.174913	0.167693		0.151653	0.14846			2.3		0.16234	0.168333		0.170757	0.162547		0.146993	0.145917			2.3		0.15953	0.165463		0.163607	0.159287		0.144337	0.14295
	2.47694		0.173297	0.178737		0.17684	0.176477		0.153323	0.15815			2.47694		0.1728	0.174567		0.182187	0.173527		0.155007	0.15159			2.47694		0.166947	0.174017		0.176267	0.16708		0.14937	0.148373			2.47694		0.163433	0.169777		0.167403	0.16257		0.14638	0.144893
	2.65389		0.18068	0.18639		0.185233	0.183997		0.157297	0.162317			2.65389		0.178747	0.180823		0.18893	0.179103		0.158363	0.154487			2.65389		0.171397	0.17885		0.180933	0.171163		0.151873	0.1506			2.65389		0.166207	0.173467		0.17119	0.165483		0.148147	0.146547
	2.83083		0.18875	0.194963		0.19293	0.19227		0.16126	0.166457			2.83083		0.184913	0.18756		0.19603	0.184823		0.161667	0.157453			2.83083		0.175567	0.184083		0.18573	0.175203		0.154853	0.152987			2.83083		0.169083	0.17705		0.174457	0.168287		0.149863	0.148303
	3.00778		0.197247	0.203223		0.201377	0.20053		0.16525	0.170483			3.00778		0.19104	0.194433		0.20333	0.19059		0.165137	0.16057			3.00778		0.17967	0.189087		0.190097	0.17916		0.156647	0.15527			3.00778		0.1718	0.1801		0.177427	0.170833		0.151627	0.149803
	3.18472		0.205813	0.21224		0.210077	0.20913		0.169547	0.17484			3.18472		0.197137	0.201307		0.21032	0.196383		0.168517	0.16387			3.18472		0.183487	0.193873		0.19428	0.182743		0.158963	0.157533			3.18472		0.17459	0.183433		0.180667	0.173403		0.153583	0.151597
	3.36167		0.215603	0.222087		0.21986	0.21837		0.17428	0.179387			3.36167		0.20348	0.208203		0.217517	0.201943		0.17215	0.167007			3.36167		0.187323	0.19832		0.198593	0.186343		0.161783	0.159787			3.36167		0.17701	0.185993		0.183353	0.175613		0.15526	0.153063
	3.53861		0.226073	0.231957		0.230043	0.227817		0.178867	0.184303			3.53861		0.209177	0.21472		0.22433	0.207837		0.175493	0.170093			3.53861		0.19072	0.202753		0.20235	0.189707		0.164437	0.16189			3.53861		0.179523	0.188737		0.185907	0.177857		0.15694	0.154547
	3.71556		0.236983	0.243057		0.24085	0.237987		0.183607	0.188877			3.71556		0.214963	0.221157		0.231057	0.213093		0.179063	0.173187			3.71556		0.19391	0.206517		0.205803	0.192577		0.166037	0.163797			3.71556		0.18137	0.19113		0.188137	0.17977		0.158313	0.156093
	3.8925		0.247977	0.254863		0.25289	0.24978		0.189	0.194373			3.8925		0.2211	0.227837		0.23817	0.21845		0.18274	0.17649			3.8925		0.197327	0.21077		0.209487	0.195903		0.168823	0.166007			3.8925		0.18362	0.193583		0.19037	0.181667		0.16025	0.15752
	4.06944		0.259663	0.26499		0.26298	0.258677		0.193397	0.198293			4.06944		0.22688	0.234453		0.244887	0.224007		0.18621	0.179687			4.06944		0.200227	0.21426		0.21262	0.1985		0.170593	0.16785			4.06944		0.185527	0.195583		0.192577	0.183417		0.161463	0.158797
	4.24639		0.272033	0.276927		0.275363	0.26977		0.19872	0.203637			4.24639		0.23232	0.240727		0.251127	0.229143		0.189487	0.18273			4.24639		0.203173	0.217677		0.215617	0.200987		0.172573	0.169827			4.24639		0.187257	0.197637		0.194663	0.185127		0.16301	0.16
	4.42333		0.284973	0.289653		0.28807	0.281333		0.203837	0.208937			4.42333		0.237423	0.24643		0.2571	0.234047		0.19283	0.185557			4.42333		0.205523	0.22109		0.21835	0.203523		0.17454	0.17153			4.42333		0.18896	0.199683		0.196133	0.186493		0.16379	0.16097
	4.60028		0.298427	0.302493		0.301367	0.292947		0.20921	0.21388			4.60028		0.242677	0.25253		0.262913	0.238703		0.19612	0.18851			4.60028		0.207693	0.22397		0.220673	0.20583		0.175917	0.173397			4.60028		0.190407	0.20129		0.19769	0.187857		0.165327	0.162023
	4.77722		0.312567	0.315797		0.315253	0.304947		0.215027	0.219267			4.77722		0.247587	0.258083		0.268323	0.24342		0.199657	0.191443			4.77722		0.21025	0.226903		0.223443	0.207943		0.177783	0.174963			4.77722		0.191907	0.203183		0.199497	0.189303		0.16642	0.163063
	4.95417		0.326673	0.328617		0.328747	0.317193		0.22077	0.22483			4.95417		0.252433	0.26358		0.273567	0.247633		0.202667	0.194463			4.95417		0.212273	0.229647		0.22558	0.209723		0.179567	0.17637			4.95417		0.19322	0.20482		0.200943	0.190273		0.167433	0.16388
	5.13111		0.343557	0.343703		0.343937	0.330267		0.226693	0.22999			5.13111		0.256637	0.26864		0.27821	0.251957		0.205877	0.19731			5.13111		0.214027	0.23192		0.227597	0.211473		0.180923	0.177823			5.13111		0.194403	0.206183		0.20221	0.191257		0.16835	0.164783
	5.30806		0.360423	0.358183		0.358727	0.34322		0.232803	0.23566			5.30806		0.260693	0.273363		0.28292	0.255903		0.208963	0.200137			5.30806		0.21564	0.23404		0.229313	0.212997		0.182873	0.17924			5.30806		0.19529	0.207383		0.203317	0.19203		0.169	0.16568
	5.485		0.376303	0.371863		0.373493	0.356123		0.23873	0.241223			5.485		0.264793	0.277937		0.287923	0.25942		0.212333	0.203047			5.485		0.21712	0.23601		0.231217	0.214483		0.183967	0.180757			5.485		0.19623	0.208587		0.20441	0.193033		0.169657	0.166383
	5.66194		0.394193	0.385813		0.388153	0.368703		0.24503	0.2472			5.66194		0.268663	0.282533		0.292083	0.262593		0.215363	0.2057			5.66194		0.218577	0.237503		0.232607	0.215633		0.185533	0.181883			5.66194		0.197077	0.20923		0.205053	0.193567		0.17042	0.16699
	5.83889		0.414643	0.40329		0.406963	0.384263		0.251767	0.253507			5.83889		0.271883	0.28675		0.295887	0.265843		0.217863	0.208623			5.83889		0.219547	0.239243		0.23374	0.21696		0.186427	0.183217			5.83889		0.197537	0.210173		0.205783	0.19412		0.171093	0.167447
	6.01583		0.429687	0.416937		0.420887	0.396907		0.258447	0.259543			6.01583		0.27539	0.290173		0.30001	0.268817		0.221213	0.21102			6.01583		0.220707	0.24071		0.2351	0.217607		0.188107	0.184277			6.01583		0.198267	0.210903		0.20646	0.194827		0.172017	0.16807
	6.19278		0.44816	0.432003		0.438303	0.41149		0.265657	0.265793			6.19278		0.279	0.29462		0.304037	0.272893		0.224177	0.213843			6.19278		0.221553	0.241703		0.236053	0.218563		0.189823	0.185453			6.19278		0.198737	0.211557		0.206943	0.195113		0.172177	0.16856
	6.36944		0.463737	0.44424		0.452037	0.423947		0.272827	0.272227			6.36944		0.28223	0.298193		0.308613	0.275547		0.227317	0.216387			6.36944		0.222547	0.243087		0.237253	0.219337		0.190657	0.186597			6.36944		0.199127	0.211933		0.207393	0.1955		0.17316	0.169107
	6.54667		0.477843	0.456003		0.46465	0.435857		0.280597	0.279457			6.54667		0.28548	0.302183		0.31246	0.27839		0.23005	0.218943			6.54667		0.22356	0.244477		0.23845	0.220227		0.19146	0.18759			6.54667		0.199623	0.212557		0.208057	0.195987		0.173617	0.169597
	6.72361		0.490653	0.467157		0.476697	0.4457		0.287537	0.285697			6.72361		0.28794	0.305137		0.315577	0.280723		0.232317	0.220943			6.72361		0.223997	0.24537		0.238837	0.220767		0.192137	0.188473			6.72361		0.199777	0.212663		0.20804	0.195883		0.173833	0.16977
	6.90028		0.506973	0.478633		0.491273	0.457753		0.29569	0.29282			6.90028		0.290593	0.308557		0.31823	0.282993		0.235	0.223427			6.90028		0.22461	0.246237		0.239213	0.221317		0.193677	0.189413			6.90028		0.199827	0.21317		0.208333	0.19609		0.174143	0.17011
	7.07722		0.52186	0.490907		0.50554	0.46994		0.303117	0.300117			7.07722		0.292987	0.311383		0.320813	0.285137		0.237473	0.2254			7.07722		0.224763	0.246953		0.239743	0.222513		0.194743	0.190083			7.07722		0.20008	0.2134		0.20861	0.196007		0.17462	0.170383
	7.25444		0.53411	0.501517		0.51847	0.4815		0.311183	0.307267			7.25444		0.29546	0.3148		0.323497	0.287673		0.24027	0.227867			7.25444		0.22553	0.247837		0.24036	0.22193		0.194623	0.19081			7.25444		0.20027	0.21346		0.20878	0.196067		0.174567	0.170827
	7.43111		0.548807	0.513177		0.533067	0.49321		0.319687	0.314373			7.43111		0.297827	0.317833		0.326833	0.290063		0.24296	0.230293			7.43111		0.226157	0.2485		0.24087	0.22242		0.196667	0.19168			7.43111		0.2003	0.213663		0.2089	0.196047		0.174893	0.170907
	7.60806		0.562003	0.523487		0.545573	0.503273		0.327663	0.32191			7.60806		0.30005	0.320283		0.329637	0.291613		0.245217	0.23224			7.60806		0.22629	0.249187		0.24126	0.222677		0.1972	0.19253			7.60806		0.20018	0.21389		0.208817	0.19635		0.175183	0.171347
	7.785		0.57634	0.53824		0.561953	0.516797		0.336077	0.32904			7.785		0.302497	0.3234		0.332807	0.293913		0.247777	0.234617			7.785		0.226673	0.24976		0.241797	0.222967		0.19746	0.193143			7.785		0.200387	0.21409		0.209007	0.196273		0.17577	0.171523
	7.96194		0.585003	0.5467		0.572853	0.52573		0.34401	0.33652			7.96194		0.30468	0.325883		0.335903	0.29573		0.2505	0.23671			7.96194		0.226793	0.250103		0.241793	0.223007		0.198243	0.19364			7.96194		0.20027	0.213953		0.20895	0.19607		0.175753	0.171553
	8.13889		0.596617	0.556303		0.584313	0.536067		0.352907	0.344253			8.13889		0.306437	0.328683		0.33896	0.2977		0.253057	0.239047			8.13889		0.226993	0.250477		0.242267	0.223187		0.199273	0.19431			8.13889		0.200187	0.213947		0.20895	0.195943		0.176207	0.171793
	8.31583		0.610223	0.570473		0.59906	0.549133		0.361293	0.351537			8.31583		0.308607	0.330887		0.34182	0.299617		0.255113	0.24078			8.31583		0.227207	0.25075		0.242317	0.223383		0.19961	0.194787			8.31583		0.200213	0.21406		0.2089	0.196087		0.176357	0.171913
	8.49278		0.620287	0.581023		0.609627	0.5593		0.36976	0.359543			8.49278		0.310637	0.33318		0.344573	0.301463		0.257707	0.242863			8.49278		0.227463	0.251287		0.242753	0.223663		0.20032	0.19547			8.49278		0.200187	0.21405		0.208997	0.196023		0.17653	0.172143
	8.66972		0.626557	0.587267		0.617313	0.56667		0.3774	0.36587			8.66972		0.312467	0.335663		0.346957	0.303247		0.260157	0.244903			8.66972		0.227713	0.251447		0.243213	0.223697		0.200797	0.19567			8.66972		0.2001	0.213793		0.208723	0.195743		0.176313	0.17201
	8.84667		0.637627	0.596407		0.627573	0.576923		0.38595	0.373477			8.84667		0.31427	0.337573		0.349187	0.30474		0.261953	0.246527			8.84667		0.227623	0.251713		0.2431	0.223927		0.201357	0.196223			8.84667		0.200127	0.21391		0.208657	0.195633		0.176517	0.172223
	9.02361		0.644	0.602623		0.63478	0.584413		0.393273	0.380827			9.02361		0.315997	0.339403		0.35176	0.306453		0.26453	0.24847			9.02361		0.227683	0.2522		0.243287	0.224047		0.20166	0.196607			9.02361		0.199827	0.214003		0.208673	0.195777		0.176813	0.172333
	9.20056		0.645263	0.603083		0.636017	0.587593		0.400363	0.386817			9.20056		0.3175	0.341193		0.353213	0.30781		0.2666	0.250423			9.20056		0.22787	0.252323		0.243183	0.223917		0.202497	0.197153			9.20056		0.199617	0.213713		0.208477	0.195577		0.176787	0.172287
	9.3775		0.655997	0.613953		0.646857	0.597273		0.408377	0.394047			9.3775		0.31917	0.343147		0.355263	0.309467		0.268983	0.25254			9.3775		0.22778	0.25206		0.243127	0.22375		0.20268	0.19721			9.3775		0.199463	0.21335		0.208187	0.19515		0.176767	0.1723
	9.55444		0.66269	0.62086		0.652977	0.604013		0.416367	0.40168			9.55444		0.320443	0.344597		0.357243	0.311097		0.27125	0.25449			9.55444		0.227673	0.25244		0.243117	0.223797		0.202657	0.1977			9.55444		0.199413	0.213487		0.208237	0.195063		0.176873	0.172423
	9.73139		0.66658	0.624747		0.65817	0.610327		0.424263	0.40845			9.73139		0.321883	0.346307		0.358637	0.312383		0.273433	0.2562			9.73139		0.227493	0.252693		0.242857	0.22385		0.202813	0.19801			9.73139		0.199193	0.21318		0.20805	0.195017		0.176527	0.172357
	9.90833		0.671733	0.631457		0.661853	0.614767		0.432323	0.416157			9.90833		0.323093	0.34791		0.360463	0.313507		0.27511	0.257817			9.90833		0.22751	0.25272		0.242747	0.223987		0.203213	0.19842			9.90833		0.199063	0.21317		0.207913	0.194953		0.176273	0.172473
	10.0853		0.67598	0.634157		0.66613	0.619947		0.44044	0.42363			10.0853		0.32463	0.350277		0.362837	0.31522		0.27778	0.260383			10.0853		0.227547	0.252833		0.242833	0.223883		0.203977	0.19879			10.0853		0.199063	0.212907		0.207803	0.19466		0.17671	0.172323
	10.2622		0.677767	0.63637		0.668183	0.623303		0.447507	0.429663			10.2622		0.325687	0.35147		0.364493	0.316183		0.27993	0.261823			10.2622		0.22741	0.252823		0.242573	0.223923		0.203343	0.199037			10.2622		0.199017	0.212837		0.207793	0.19477		0.176563	0.17234
	10.4392		0.68268	0.64148		0.672247	0.6284		0.455087	0.43705			10.4392		0.326993	0.3528		0.366433	0.317393		0.282033	0.26367			10.4392		0.227223	0.252723		0.24257	0.223597		0.20374	0.199147			10.4392		0.198813	0.212703		0.207547	0.194443		0.17647	0.172107
	10.6161		0.68663	0.647497		0.678977	0.634833		0.46337	0.444503			10.6161		0.327503	0.354223		0.367977	0.318263		0.283737	0.26497			10.6161		0.22698	0.252363		0.24192	0.223423		0.20357	0.199167			10.6161		0.198573	0.212473		0.207133	0.19422		0.17569	0.171967
	10.7931		0.687987	0.64865		0.67931	0.637167		0.470077	0.451273			10.7931		0.328753	0.35618		0.368877	0.319563		0.28588	0.266433			10.7931		0.22685	0.253307		0.24207	0.223213		0.20373	0.199223			10.7931		0.198377	0.21201		0.206867	0.19392		0.175953	0.17198
	10.9697		0.692467	0.653813		0.683717	0.642547		0.478943	0.459007			10.9697		0.329947	0.35783		0.3716	0.32053		0.28804	0.26843			10.9697		0.226557	0.253273		0.241683	0.223177		0.204103	0.199183			10.9697		0.198087	0.21184		0.206657	0.193763		0.1758	0.171847
	11.1467		0.693553	0.65578		0.685437	0.64513		0.486217	0.465907			11.1467		0.330953	0.359373		0.373257	0.321443		0.29009	0.270307			11.1467		0.226307	0.253203		0.241487	0.223183		0.2042	0.199527			11.1467		0.19823	0.21185		0.206657	0.193737		0.175873	0.171783
	11.3236		0.696393	0.65919		0.687997	0.650053		0.494083	0.473647			11.3236		0.332213	0.36146		0.376073	0.322573		0.2925	0.272297			11.3236		0.2264	0.2532		0.241717	0.223		0.204383	0.199637			11.3236		0.19814	0.211823		0.20668	0.193757		0.176123	0.171743
	11.5006		0.698977	0.661443		0.690877	0.654293		0.501163	0.480313			11.5006		0.332787	0.36307		0.377487	0.323303		0.294033	0.27363			11.5006		0.226117	0.252813		0.241213	0.22266		0.204117	0.199487			11.5006		0.19787	0.211373		0.20627	0.193217		0.1755	0.171513
	11.6775		0.695943	0.65831		0.686953	0.65414		0.507483	0.486657			11.6775		0.334163	0.365077		0.37976	0.324273		0.296363	0.275137			11.6775		0.226103	0.252727		0.241143	0.222603		0.20408	0.199677			11.6775		0.19766	0.21133		0.20618	0.193297		0.175483	0.171373
	11.8544		0.698783	0.662737		0.69046	0.65829		0.515083	0.493917			11.8544		0.335343	0.366843		0.38117	0.32506		0.298053	0.276983			11.8544		0.225737	0.2526		0.24081	0.222417		0.203947	0.199793			11.8544		0.19748	0.21102		0.205937	0.19303		0.17563	0.171227
	12.0314		0.69859	0.661497		0.689697	0.66022		0.521033	0.500303			12.0314		0.33627	0.368157		0.38281	0.325597		0.29961	0.27792			12.0314		0.225333	0.25215		0.240297	0.222037		0.203847	0.199377			12.0314		0.197373	0.210977		0.205417	0.19281		0.175043	0.171093
	12.2083		0.69658	0.65928		0.689893	0.661497		0.527797	0.506863			12.2083		0.33745	0.370897		0.385717	0.327267		0.302217	0.28028			12.2083		0.225127	0.252267		0.24029	0.221977		0.204127	0.19958			12.2083		0.197257	0.21083		0.205653	0.192883		0.175037	0.17108
	12.3853		0.701497	0.66186		0.693117	0.665133		0.53509	0.5132			12.3853		0.338893	0.373077		0.38808	0.327967		0.30407	0.281873			12.3853		0.225077	0.25212		0.24011	0.222077		0.20428	0.199593			12.3853		0.197027	0.21043		0.20516	0.192707		0.175237	0.17089
	12.5622		0.70009	0.662643		0.693187	0.66527		0.541203	0.519743			12.5622		0.339973	0.375063		0.389747	0.329003		0.30573	0.283203			12.5622		0.224873	0.25217		0.239837	0.221793		0.204247	0.19923			12.5622		0.1969	0.21022		0.205057	0.192433		0.174903	0.17066
	12.7392		0.699913	0.661543		0.69161	0.666013		0.54724	0.525553			12.7392		0.341563	0.377627		0.392793	0.33039		0.30793	0.285103			12.7392		0.224657	0.251947		0.24006	0.221407		0.204183	0.199423			12.7392		0.19699	0.21008		0.204807	0.19229		0.17475	0.170667
	12.9161		0.700673	0.661163		0.688807	0.665917		0.553263	0.531657			12.9161		0.342597	0.37952		0.395763	0.33101		0.308563	0.286133			12.9161		0.22423	0.25165		0.239617	0.221167		0.203797	0.199283			12.9161		0.196793	0.20997		0.204663	0.192113		0.17459	0.17037
	13.0931		0.70069	0.660773		0.68916	0.66732		0.55972	0.538097			13.0931		0.344533	0.382113		0.399453	0.33236		0.31147	0.28803			13.0931		0.22431	0.25128		0.239677	0.221007		0.204137	0.199407			13.0931		0.196453	0.21001		0.204633	0.19204		0.174543	0.17032
	13.27		0.702687	0.661797		0.686817	0.66863		0.565393	0.543497			13.27		0.346117	0.384663		0.401763	0.33344		0.31305	0.28936			13.27		0.22407	0.250973		0.239283	0.220753		0.203987	0.199283			13.27		0.196257	0.209687		0.204523	0.191887		0.175033	0.170217
	13.4467		0.70406	0.661477		0.68491	0.669213		0.569363	0.548687			13.4467		0.34749	0.387633		0.405517	0.334317		0.314053	0.29054			13.4467		0.223873	0.250483		0.238947	0.220557		0.203597	0.199203			13.4467		0.196057	0.209663		0.204183	0.1916		0.17446	0.170083
	13.6236		0.703397	0.661607		0.681543	0.670027		0.57489	0.554493			13.6236		0.349527	0.38991		0.412343	0.33589		0.316543	0.292447			13.6236		0.22389	0.250497		0.238897	0.220493		0.203827	0.199097			13.6236		0.195743	0.209307		0.20402	0.191677		0.173817	0.169993
	13.8006		0.70097	0.660983		0.678587	0.670547		0.578473	0.557627			13.8006		0.351067	0.39259		0.413677	0.33758		0.317817	0.293737			13.8006		0.223313	0.25028		0.238517	0.22033		0.203893	0.199			13.8006		0.19576	0.20921		0.203867	0.191347		0.174143	0.169547
	13.9775		0.70177	0.663183		0.675713	0.671097		0.583237	0.56275			13.9775		0.352603	0.395217		0.418337	0.338847		0.31953	0.29545			13.9775		0.223053	0.250017		0.23811	0.22016		0.20372	0.198733			13.9775		0.195613	0.208883		0.20382	0.19102		0.173883	0.169383
	14.1544		0.70135	0.662047		0.67399	0.671207		0.58677	0.566927			14.1544		0.354817	0.39844		0.422207	0.340407		0.321537	0.297193			14.1544		0.22314	0.249903		0.238237	0.219903		0.204	0.198747			14.1544		0.19575	0.209123		0.203727	0.1911		0.173907	0.16939
	14.3314		0.699583	0.661057		0.675427	0.67102		0.591017	0.57162			14.3314		0.35622	0.400387		0.422093	0.341313		0.322163	0.29767			14.3314		0.222523	0.249437		0.237627	0.21959		0.203473	0.198493			14.3314		0.195167	0.20877		0.20318	0.190947		0.173397	0.169263
	14.5083		0.700997	0.661033		0.674637	0.670653		0.59513	0.575697			14.5083		0.358317	0.403433		0.42668	0.343163		0.32382	0.29953			14.5083		0.222463	0.249083		0.23748	0.2195		0.203163	0.198407			14.5083		0.195033	0.208743		0.203097	0.1907		0.173757	0.169043
	14.6853		0.698167	0.661107		0.673553	0.6696		0.598983	0.5796			14.6853		0.361677	0.407243		0.43011	0.345293		0.327183	0.301863			14.6853		0.222353	0.24928		0.237517	0.219303		0.20455	0.198353			14.6853		0.19492	0.208563		0.20299	0.190583		0.173533	0.169043
	14.8622		0.698977	0.66166		0.677153	0.669027		0.60184	0.58354			14.8622		0.3634	0.409983		0.436527	0.346753		0.32784	0.30289			14.8622		0.22197	0.24899		0.237097	0.21924		0.203063	0.198217			14.8622		0.194697	0.20828		0.202757	0.190447		0.17321	0.168747
	15.0392		0.6982	0.661767		0.676553	0.668557		0.604753	0.587623			15.0392		0.36566	0.413577		0.43972	0.349147		0.329913	0.304643			15.0392		0.222067	0.249007		0.236963	0.219093		0.20422	0.198183			15.0392		0.194627	0.20828		0.202827	0.190523		0.173277	0.168713
	15.2161		0.699463	0.662983		0.676973	0.669137		0.608467	0.590527			15.2161		0.36795	0.417217		0.44424	0.35137		0.332307	0.30686			15.2161		0.221857	0.248667		0.236767	0.218887		0.203537	0.198227			15.2161		0.194497	0.208053		0.202647	0.190307		0.173563	0.168723
	15.3931		0.693797	0.662223		0.675173	0.667047		0.609947	0.592903			15.3931		0.37013	0.420077		0.446927	0.352563		0.333697	0.307603			15.3931		0.221367	0.2485		0.236177	0.218573		0.202747	0.197787			15.3931		0.194397	0.20784		0.20238	0.19019		0.174547	0.168467
	15.57		0.697957	0.663983		0.67774	0.668307		0.61513	0.598647			15.57		0.372847	0.42346		0.45117	0.35427		0.33569	0.308947			15.57		0.221193	0.248487		0.23606	0.218497		0.202603	0.197677			15.57		0.19417	0.20772		0.202263	0.190147		0.17415	0.168467
	15.7469		0.697287	0.663643		0.675783	0.66636		0.615917	0.60054			15.7469		0.375803	0.426887		0.454987	0.356193		0.33784	0.310587			15.7469		0.22123	0.24796		0.23613	0.218223		0.20283	0.197383			15.7469		0.19422	0.207493		0.20198	0.189883		0.1744	0.168347
	15.9236		0.700087	0.664833		0.675757	0.666777		0.619853	0.603907			15.9236		0.377703	0.430873		0.457913	0.358293		0.339823	0.312083			15.9236		0.220967	0.247717		0.235837	0.21802		0.202563	0.197283			15.9236		0.194023	0.20742		0.202027	0.18981		0.173287	0.16822
	16.1008		0.697933	0.66489		0.676043	0.66767		0.62165	0.606807			16.1008		0.380843	0.43426		0.461973	0.361607		0.342023	0.313647			16.1008		0.22084	0.247423		0.235493	0.217883		0.202993	0.197407			16.1008		0.194097	0.207097		0.2017	0.189543		0.173317	0.167997
	16.2775		0.696937	0.665217		0.676937	0.667987		0.623157	0.609153			16.2775		0.383383	0.438023		0.463313	0.36308		0.344447	0.31512			16.2775		0.22039	0.247293		0.235277	0.217733		0.202237	0.196997			16.2775		0.19383	0.20689		0.20152	0.189537		0.174143	0.167837
	16.4544		0.695877	0.665747		0.675903	0.668137		0.624257	0.611283			16.4544		0.386473	0.44191		0.468257	0.36601		0.346667	0.317037			16.4544		0.22027	0.247223		0.235217	0.217697		0.202437	0.196797			16.4544		0.193903	0.20715		0.201683	0.189497		0.173083	0.167763
	16.6314		0.691343	0.665457		0.67377	0.667233		0.626537	0.613717			16.6314		0.38876	0.447323		0.475023	0.36831		0.348737	0.318713			16.6314		0.220037	0.246867		0.235023	0.217217		0.20202	0.196687			16.6314		0.193597	0.20677		0.201413	0.189097		0.17311	0.167497
	16.8083		0.69003	0.666717		0.673377	0.666553		0.628623	0.6162			16.8083		0.391923	0.44944		0.482037	0.37046		0.351037	0.31994			16.8083		0.219653	0.246743		0.234343	0.217023		0.20181	0.196533			16.8083		0.193737	0.206817		0.201133	0.189087		0.173213	0.167397
	16.9853		0.68769	0.66677		0.67345	0.66627		0.62989	0.61764			16.9853		0.395373	0.454007		0.48642	0.373303		0.353653	0.321927			16.9853		0.2196	0.246383		0.2344	0.216623		0.20209	0.19632			16.9853		0.193573	0.206487		0.200817	0.18878		0.17274	0.167327
	17.1622		0.687673	0.66831		0.675307	0.66594		0.633077	0.620833			17.1622		0.39916	0.458313		0.490977	0.376687		0.35667	0.32412			17.1622		0.2196	0.246413		0.23421	0.21653		0.202347	0.196137			17.1622		0.19342	0.20648		0.200893	0.188777		0.1714	0.167233
	17.3392		0.68311	0.67049		0.674973	0.667203		0.633223	0.621557			17.3392		0.403247	0.462657		0.495513	0.379753		0.35949	0.325913			17.3392		0.219437	0.24645		0.234273	0.216707		0.20207	0.196197			17.3392		0.19331	0.20652		0.20099	0.18885		0.172167	0.167007
	17.5161		0.68655	0.675587		0.676847	0.66762		0.635193	0.62242			17.5161		0.40632	0.46631		0.496667	0.38249		0.362427	0.32773			17.5161		0.21898	0.246057		0.233777	0.21629		0.201997	0.195967			17.5161		0.19304	0.20632		0.20064	0.188617		0.17215	0.16691
	17.6931		0.684627	0.67634		0.676553	0.66584		0.636663	0.62496			17.6931		0.409147	0.470583		0.500407	0.386013		0.36619	0.330507			17.6931		0.219013	0.245857		0.23369	0.21599		0.202057	0.19581			17.6931		0.19283	0.205897		0.200483	0.188477		0.171593	0.166817
	17.87		0.685857	0.674777		0.675793	0.66534		0.637877	0.62603			17.87		0.41209	0.473977		0.502693	0.388497		0.369493	0.331903			17.87		0.218733	0.245683		0.233567	0.215863		0.20167	0.196047			17.87		0.19282	0.205727		0.2003	0.18819		0.171683	0.166817
	18.0469		0.687343	0.677673		0.67759	0.666287		0.638327	0.62664			18.0469		0.415847	0.479127		0.504353	0.392077		0.370377	0.3338			18.0469		0.218597	0.245583		0.23331	0.215717		0.201357	0.195327			18.0469		0.192767	0.205767		0.200443	0.188297		0.17178	0.166643
	18.2239		0.688187	0.67805		0.676987	0.667617		0.640053	0.628303			18.2239		0.418933	0.48218		0.505137	0.395103		0.373147	0.335707			18.2239		0.21836	0.245103		0.232947	0.215407		0.20124	0.195023			18.2239		0.192553	0.20555		0.199967	0.187977		0.172923	0.166483
	18.4008		0.689837	0.678283		0.67836	0.66718		0.63998	0.628457			18.4008		0.422807	0.48766		0.512687	0.399243		0.376797	0.338193			18.4008		0.218347	0.245183		0.232983	0.215423		0.20115	0.19523			18.4008		0.192483	0.20578		0.200103	0.188157		0.172943	0.16631
	18.5778		0.688333	0.67948		0.67899	0.665673		0.640177	0.629073			18.5778		0.426753	0.492133		0.515247	0.403057		0.38005	0.34094			18.5778		0.21832	0.245267		0.23291	0.215503		0.201283	0.195373			18.5778		0.192627	0.205447		0.20002	0.187837		0.171277	0.16633
	18.7547		0.691117	0.68189		0.679143	0.665687		0.641177	0.629817			18.7547		0.43002	0.496123		0.518263	0.40639		0.38238	0.34301			18.7547		0.217813	0.24455		0.232397	0.215123		0.20074	0.19483			18.7547		0.192313	0.205223		0.199577	0.187687		0.17059	0.166023
	18.9317		0.69211	0.68071		0.679677	0.66508		0.641163	0.629547			18.9317		0.435513	0.500463		0.523763	0.409793		0.3849	0.34538			18.9317		0.21767	0.24477		0.23223	0.215113		0.20075	0.19449			18.9317		0.192393	0.205157		0.199823	0.18768		0.17029	0.16604
	19.1086		0.687217	0.68186		0.679953	0.66432		0.64027	0.628243			19.1086		0.438343	0.50495		0.529693	0.41378		0.388973	0.34755			19.1086		0.21751	0.244473		0.232077	0.214827		0.200653	0.194383			19.1086		0.192153	0.205357		0.199617	0.18765		0.171743	0.16578
	19.285		0.68788	0.680763		0.680117	0.665047		0.64092	0.628073			19.285		0.443043	0.509227		0.53228	0.417753		0.391103	0.34984			19.285		0.21744	0.24438		0.23205	0.21467		0.202873	0.194157			19.285		0.192207	0.204903		0.199463	0.18724		0.17096	0.16557
	19.4619		0.688007	0.680527		0.684393	0.665413		0.640653	0.62769			19.4619		0.447057	0.51333		0.537423	0.42187		0.39457	0.351967			19.4619		0.21716	0.244123		0.231673	0.214493		0.201153	0.19433			19.4619		0.192157	0.20496		0.199193	0.187297		0.17073	0.165833
	19.6389		0.68854	0.67904		0.68355	0.665547		0.639403	0.62607			19.6389		0.449963	0.518107		0.544243	0.426237		0.398273	0.35521			19.6389		0.217167	0.244013		0.231753	0.21454		0.2009	0.195953			19.6389		0.192187	0.20483		0.199127	0.1873		0.169497	0.16584
	19.8158		0.688947	0.679643		0.684063	0.665373		0.6403	0.625973			19.8158		0.453687	0.522017		0.54581	0.430497		0.401273	0.35827			19.8158		0.216653	0.243733		0.231433	0.214187		0.200687	0.193287			19.8158		0.191743	0.204813		0.198783	0.187077		0.169837	0.16559
	19.9914		0.688387	0.680433		0.683	0.665573		0.63952	0.624647			19.9914		0.457513	0.5264		0.551173	0.43462		0.404643	0.360713			19.9914		0.21662	0.243387		0.231163	0.2141		0.20071	0.193343			19.9914		0.191713	0.204653		0.19871	0.186973		0.169327	0.165357
	20.1683		0.69025	0.685343		0.684157	0.665963		0.638477	0.623167			20.1683		0.462073	0.530327		0.556213	0.439263		0.40811	0.363147			20.1683		0.216677	0.243317		0.231413	0.214173		0.20077	0.19323			20.1683		0.191547	0.204763		0.198793	0.187007		0.171867	0.165483
	20.3453		0.69109	0.685523		0.68283	0.66628		0.638123	0.621773			20.3453		0.46624	0.53721		0.560233	0.4434		0.411487	0.36621			20.3453		0.216533	0.2432		0.231227	0.213793		0.201207	0.193197			20.3453		0.191427	0.204397		0.198797	0.186783		0.172443	0.16519
	20.5222		0.692997	0.689317		0.685333	0.666557		0.63706	0.619423			20.5222		0.470297	0.53847		0.567437	0.447877		0.415237	0.368567			20.5222		0.216213	0.243103		0.231157	0.21365		0.201013	0.19343			20.5222		0.19154	0.204577		0.198467	0.186817		0.17255	0.164987
	20.6992		0.69515	0.692547		0.687293	0.666837		0.63594	0.617733			20.6992		0.473927	0.542783		0.572123	0.45252		0.418537	0.371573			20.6992		0.215947	0.242873		0.23098	0.21354		0.201713	0.192793			20.6992		0.191477	0.20429		0.198377	0.186567		0.17216	0.164853
	20.8761		0.69552	0.68707		0.686103	0.666367		0.634903	0.61571			20.8761		0.478173	0.546933		0.577023	0.457237		0.422903	0.374653			20.8761		0.215867	0.243287		0.230997	0.213537		0.201493	0.193517			20.8761		0.191487	0.20434		0.198403	0.186683		0.17139	0.164897
	21.0531		0.695	0.683593		0.686703	0.666647		0.63363	0.61361			21.0531		0.48172	0.550773		0.58097	0.461593		0.42506	0.377067			21.0531		0.215523	0.242517		0.230417	0.213357		0.200083	0.19188			21.0531		0.190857	0.20399		0.198077	0.18638		0.17024	0.164723
	21.23		0.695053	0.68271		0.689337	0.666953		0.63275	0.612593			21.23		0.48641	0.55486		0.591113	0.466317		0.430783	0.38121			21.23		0.21566	0.242673		0.230603	0.213387		0.2011	0.19299			21.23		0.191037	0.204063		0.198263	0.186433		0.171667	0.165067
	21.4069		0.6939	0.67739		0.69227	0.667337		0.632817	0.610607			21.4069		0.489353	0.558		0.595597	0.470303		0.433717	0.383997			21.4069		0.21532	0.24237		0.230107	0.21283		0.201127	0.192363			21.4069		0.190937	0.203907		0.197877	0.18622		0.169617	0.16466
	21.5839		0.69254	0.669047		0.69371	0.666667		0.631067	0.609917			21.5839		0.491963	0.561707		0.5991	0.474457		0.43771	0.387227			21.5839		0.215057	0.242333		0.230037	0.212677		0.200167	0.19297			21.5839		0.190557	0.203663		0.197743	0.185917		0.171197	0.164433
	21.7606		0.690493	0.667543		0.6915	0.66619		0.6301	0.608287			21.7606		0.495583	0.564767		0.60172	0.47916		0.441207	0.389603			21.7606		0.215063	0.242143		0.2298	0.21264		0.2002	0.19124			21.7606		0.19056	0.203273		0.197473	0.1859		0.174483	0.164257
	21.9375		0.691337	0.668047		0.693773	0.66729		0.62912	0.606907			21.9375		0.499333	0.569443		0.606517	0.483463		0.445327	0.392907			21.9375		0.21484	0.241693		0.229483	0.21244		0.199437	0.19139			21.9375		0.19029	0.20346		0.19737	0.18593		0.172613	0.163987
	22.1144		0.689213	0.666947		0.69432	0.66589		0.628807	0.606627			22.1144		0.50361	0.57099		0.61615	0.4884		0.45133	0.397433			22.1144		0.214663	0.241857		0.229493	0.21266		0.199567	0.191287			22.1144		0.190107	0.202997		0.19727	0.18571		0.175627	0.164057
	22.2914		0.686903	0.665597		0.69369	0.6669		0.62776	0.60476			22.2914		0.507933	0.57507		0.610953	0.492397		0.453817	0.40008			22.2914		0.214703	0.24185		0.22943	0.212407		0.199143	0.19088			22.2914		0.190137	0.203057		0.197363	0.185457		0.17072	0.16399
	22.4683		0.684557	0.664277		0.691803	0.666347		0.627027	0.604203			22.4683		0.511173	0.577767		0.61128	0.497127		0.458313	0.40438			22.4683		0.214553	0.241823		0.229563	0.212313		0.19966	0.1914			22.4683		0.190007	0.203247		0.19745	0.185333		0.172187	0.164097
	22.6453		0.682443	0.663063		0.692023	0.667803		0.62627	0.602993			22.6453		0.514313	0.580977		0.614083	0.501133		0.463117	0.40769			22.6453		0.21449	0.24173		0.229523	0.212097		0.19974	0.191283			22.6453		0.189893	0.20311		0.19713	0.18551		0.170983	0.164357
	22.8222		0.6797	0.66297		0.691163	0.668933		0.62634	0.60256			22.8222		0.51956	0.583993		0.620847	0.50525		0.46616	0.411213			22.8222		0.214287	0.241713		0.22934	0.212347		0.200347	0.19042			22.8222		0.189727	0.20324		0.197047	0.185383		0.17273	0.163877
	22.9992		0.676577	0.66198		0.689553	0.672187		0.624813	0.601063			22.9992		0.52235	0.586297		0.62672	0.508597		0.46997	0.4144			22.9992		0.214407	0.241417		0.229567	0.211987		0.19976	0.19051			22.9992		0.18957	0.202927		0.19697	0.185277		0.17031	0.164003
	23.1761		0.67532	0.661237		0.683113	0.669363		0.624073	0.600213			23.1761		0.525293	0.589953		0.633223	0.5135		0.473813	0.418213			23.1761		0.21437	0.24128		0.229403	0.212083		0.199243	0.191553			23.1761		0.189567	0.20297		0.197233	0.185167		0.172343	0.163437
	23.3531		0.673667	0.660973		0.682527	0.671457		0.622647	0.600297			23.3531		0.527557	0.592		0.627633	0.51739		0.478153	0.4221			23.3531		0.214007	0.241013		0.229133	0.211737		0.199193	0.19018			23.3531		0.189273	0.20272		0.19672	0.184967		0.175243	0.1634
	23.53		0.671647	0.659853		0.68098	0.672837		0.62237	0.599813			23.53		0.531327	0.59565		0.634163	0.521847		0.48303	0.42624			23.53		0.21418	0.241207		0.22924	0.211897		0.200317	0.190677			23.53		0.189353	0.202847		0.196697	0.185103		0.17323	0.163057
	23.7069		0.67093	0.659133		0.68007	0.673013		0.622187	0.598943			23.7069		0.534597	0.59814		0.632457	0.52561		0.486313	0.429787			23.7069		0.21379	0.24114		0.229053	0.211503		0.19996	0.19005			23.7069		0.189037	0.20255		0.19679	0.184767		0.17243	0.163203
	23.8836		0.669717	0.65875		0.678323	0.671177		0.621297	0.598613			23.8836		0.537257	0.599817		0.638657	0.52906		0.49044	0.43339			23.8836		0.2138	0.241293		0.228973	0.2118		0.20001	0.190077			23.8836		0.188873	0.20242		0.196537	0.184807		0.17525	0.163113

## Sheet: Suppl Fig 8h
	Ethanol 3%								Ethanol 4%										Ethanol 5%
	time (hours)		WT 3% EtOH			ΔlarA 3% EtOH			time (hours)		WT 4% EtOH				ΔlarA 4% EtOH				time (hours)		WT 5% EtOH			ΔlarA 5% EtOH				Dlon 5% EtOH
	0		0.1141	0.116		0.1141	0.1134		0		0.1176	0.1191	0.1191		0.1157	0.117	0.1169		0		0.1183	0.11845		0.1168	0.1172	0.1136		0.11865
	0.176944		0.1176	0.1198		0.1174	0.1165		0.176944		0.1221	0.1236	0.1236		0.1199	0.1212	0.121		0.176944		0.1222	0.1217		0.12115	0.1214	0.1175		0.1228
	0.353889		0.1195	0.1231		0.1195	0.1184		0.353889		0.1232	0.1249	0.1251		0.1211	0.1227	0.1222		0.353889		0.1235	0.1232		0.1218	0.1231	0.11925		0.12405
	0.530833		0.1218	0.1255		0.1216	0.1201		0.530833		0.1248	0.1266	0.1268		0.1224	0.1242	0.1236		0.530833		0.1254	0.12465		0.1235	0.1248	0.12025		0.12555
	0.707778		0.1242	0.1274		0.1236	0.1225		0.707778		0.1269	0.1286	0.1288		0.1245	0.1262	0.1255		0.707778		0.1272	0.12645		0.125	0.12675	0.1214		0.12695
	0.884722		0.1266	0.1295		0.1262	0.1246		0.884722		0.1292	0.131	0.1308		0.1265	0.1283	0.1276		0.884722		0.1291	0.12815		0.1268	0.12865	0.1223		0.1284
	1.06167		0.129	0.1318		0.1283	0.1271		1.06167		0.1317	0.1334	0.1333		0.1288	0.1308	0.1299		1.06167		0.13115	0.13		0.12865	0.13075	0.124		0.1302
	1.23861		0.1318	0.1352		0.1307	0.1296		1.23861		0.1342	0.1359	0.136		0.1311	0.1333	0.1324		1.23861		0.13325	0.13185		0.1306	0.1329	0.12605		0.13155
	1.41556		0.1345	0.1376		0.1332	0.1321		1.41556		0.1372	0.1384	0.1386		0.1336	0.1359	0.1351		1.41556		0.13545	0.13365		0.1325	0.1349	0.1273		0.13325
	1.5925		0.1371	0.1408		0.1355	0.1347		1.5925		0.1399	0.1413	0.1414		0.1359	0.1388	0.1376		1.5925		0.13785	0.1359		0.13465	0.13755	0.12985		0.1345
	1.76917		0.1402	0.1427		0.1382	0.1372		1.76917		0.143	0.1441	0.1442		0.139	0.1413	0.1404		1.76917		0.14045	0.13835		0.13705	0.14005	0.1322		0.1363
	1.94611		0.1432	0.1469		0.141	0.14		1.94611		0.1459	0.1472	0.1472		0.1417	0.1444	0.1431		1.94611		0.14305	0.14075		0.13935	0.14255	0.1345		0.1381
	2.12306		0.1468	0.1506		0.1443	0.1431		2.12306		0.1494	0.1504	0.1501		0.1448	0.1474	0.1459		2.12306		0.14585	0.14335		0.14195	0.14545	0.137		0.14055
	2.3		0.1509	0.1535		0.1478	0.1469		2.3		0.1519	0.1533	0.1531		0.1475	0.1502	0.1487		2.3		0.14905	0.14625		0.14485	0.1485	0.13965		0.1424
	2.47694		0.1558	0.159		0.1522	0.1511		2.47694		0.1549	0.156	0.1562		0.1505	0.1529	0.1516		2.47694		0.1521	0.1494		0.14765	0.15155	0.14245		0.1447
	2.65389		0.1612	0.1652		0.157	0.1558		2.65389		0.1581	0.1594	0.1593		0.153	0.1561	0.1543		2.65389		0.15545	0.1527		0.15055	0.15485	0.1454		0.1469
	2.83083		0.1667	0.1701		0.1622	0.1609		2.83083		0.1617	0.1627	0.1626		0.1561	0.1591	0.1575		2.83083		0.15855	0.15595		0.15335	0.15785	0.14805		0.14935
	3.00778		0.1726	0.1753		0.1675	0.1656		3.00778		0.1663	0.1667	0.1664		0.1595	0.1629	0.1607		3.00778		0.1619	0.1594		0.15615	0.161	0.151		0.15205
	3.18472		0.1784	0.1805		0.173	0.1712		3.18472		0.1714	0.1712	0.1711		0.1633	0.1672	0.1643		3.18472		0.16555	0.1627		0.15925	0.16435	0.154		0.15465
	3.36167		0.185	0.1883		0.179	0.1772		3.36167		0.1771	0.1767	0.1764		0.1677	0.1725	0.1685		3.36167		0.16945	0.16645		0.16305	0.16785	0.15735		0.15785
	3.53861		0.1919	0.1938		0.1851	0.1827		3.53861		0.1829	0.1825	0.1821		0.1724	0.1778	0.1734		3.53861		0.17445	0.1704		0.16685	0.17215	0.16175		0.1614
	3.71556		0.1995	0.2014		0.1918	0.1898		3.71556		0.1893	0.1888	0.1882		0.1779	0.1837	0.1786		3.71556		0.18005	0.1752		0.1716	0.17695	0.1664		0.16465
	3.8925		0.2077	0.2091		0.199	0.1965		3.8925		0.1959	0.1954	0.1947		0.1836	0.1908	0.1841		3.8925		0.18575	0.18055		0.1767	0.182	0.17145		0.1681
	4.06944		0.2175	0.218		0.2072	0.2043		4.06944		0.2025	0.2026	0.2008		0.19	0.1966	0.1901		4.06944		0.1922	0.18675		0.18225	0.18765	0.1767		0.17405
	4.24639		0.2276	0.2293		0.216	0.2129		4.24639		0.2083	0.2092	0.2079		0.196	0.2029	0.1962		4.24639		0.1984	0.1929		0.18785	0.19385	0.1828		0.17805
	4.42333		0.2378	0.2377		0.2255	0.222		4.42333		0.2149	0.2161	0.2148		0.2022	0.2097	0.203		4.42333		0.2053	0.2001		0.1943	0.2006	0.1888		0.1816
	4.60028		0.249	0.2488		0.2359	0.2317		4.60028		0.222	0.2226	0.2213		0.2091	0.2159	0.2094		4.60028		0.21185	0.2079		0.2007	0.20765	0.19525		0.18605
	4.77722		0.2605	0.2594		0.2463	0.2418		4.77722		0.2295	0.2304	0.2278		0.215	0.2222	0.2157		4.77722		0.21855	0.215		0.20695	0.2147	0.20085		0.19205
	4.95417		0.2725	0.273		0.2565	0.252		4.95417		0.2382	0.2378	0.235		0.2213	0.2289	0.2222		4.95417		0.2264	0.2225		0.2136	0.22215	0.20725		0.19785
	5.13111		0.2857	0.2852		0.2683	0.2629		5.13111		0.2479	0.2459	0.2429		0.2276	0.2362	0.2287		5.13111		0.24265	0.2294		0.22035	0.22985	0.21405		0.2013
	5.30806		0.2993	0.2987		0.2802	0.2745		5.30806		0.259	0.255	0.2515		0.2354	0.2451	0.2351		5.30806		0.24405	0.2369		0.22795	0.23735	0.2219		0.20905
	5.485		0.3142	0.3122		0.2936	0.2865		5.485		0.27	0.2658	0.2614		0.2435	0.2548	0.2432		5.485		0.2532	0.2449		0.23615	0.2449	0.23045		0.2155
	5.66194		0.3285	0.3272		0.3066	0.2998		5.66194		0.2808	0.2763	0.2716		0.2521	0.2651	0.251		5.66194		0.26375	0.25445		0.2444	0.2536	0.24005		0.22295
	5.83889		0.3431	0.3418		0.3203	0.3133		5.83889		0.292	0.2873	0.2827		0.2624	0.2759	0.2601		5.83889		0.27445	0.26525		0.25375	0.2633	0.24965		0.2315
	6.01583		0.3585	0.3568		0.3343	0.3274		6.01583		0.3028	0.2994	0.2941		0.2729	0.2866	0.2702		6.01583		0.28465	0.27735		0.26405	0.27335	0.25935		0.2385
	6.19278		0.3748	0.3721		0.3496	0.3422		6.19278		0.3143	0.3098	0.3058		0.2839	0.2974	0.2806		6.19278		0.2959	0.2896		0.27475	0.28475	0.26905		0.2484
	6.36944		0.3886	0.3868		0.3636	0.3564		6.36944		0.3256	0.3215	0.3166		0.2955	0.3081	0.2911		6.36944		0.3083	0.302		0.286	0.29695	0.2801		0.25685
	6.54667		0.4035	0.4019		0.3784	0.3703		6.54667		0.3376	0.3331	0.3276		0.3059	0.3194	0.3023		6.54667		0.31885	0.31285		0.29705	0.30765	0.28995		0.26465
	6.72361		0.4187	0.4158		0.3939	0.3844		6.72361		0.3491	0.344	0.3381		0.3159	0.3296	0.3129		6.72361		0.3313	0.3247		0.30815	0.31905	0.3007		0.27245
	6.90028		0.4324	0.4302		0.4069	0.3985		6.90028		0.3614	0.356	0.3502		0.3276	0.3419	0.3245		6.90028		0.3438	0.33695		0.31925	0.33045	0.31245		0.281
	7.07722		0.4468	0.443		0.4207	0.4107		7.07722		0.3732	0.3672	0.3618		0.3369	0.3522	0.3341		7.07722		0.3573	0.3504		0.33105	0.3419	0.32515		0.2897
	7.25444		0.4615	0.4575		0.4346	0.4246		7.25444		0.3846	0.3776	0.3732		0.348	0.3641	0.3449		7.25444		0.3699	0.36375		0.3432	0.3527	0.33695		0.29785
	7.43111		0.4744	0.4705		0.4473	0.4375		7.43111		0.3954	0.3915	0.3851		0.3598	0.3767	0.3555		7.43111		0.38225	0.37725		0.35525	0.3641	0.34865		0.30615
	7.60806		0.4885	0.4831		0.4612	0.4508		7.60806		0.4057	0.4024	0.3959		0.3702	0.3883	0.366		7.60806		0.39335	0.39035		0.36705	0.3744	0.35905		0.31465
	7.785		0.5009	0.496		0.4741	0.4637		7.785		0.4159	0.4142	0.4072		0.3801	0.3994	0.3777		7.785		0.40555	0.4035		0.38	0.3862	0.36965		0.3231
	7.96194		0.5137	0.5077		0.4867	0.4755		7.96194		0.4248	0.4252	0.4177		0.3905	0.41	0.3877		7.96194		0.4175	0.41565		0.39065	0.397	0.38045		0.33205
	8.13889		0.527	0.5196		0.4997	0.4873		8.13889		0.4347	0.4334	0.4273		0.4006	0.4189	0.397		8.13889		0.42805	0.42615		0.40105	0.4067	0.3913		0.3412
	8.31583		0.5387	0.5312		0.5115	0.4987		8.31583		0.4438	0.4434	0.4368		0.4092	0.429	0.4073		8.31583		0.4392	0.43725		0.41115	0.4165	0.40195		0.3498
	8.49278		0.5492	0.5428		0.5227	0.5095		8.49278		0.4553	0.4521	0.4449		0.4193	0.4383	0.4176		8.49278		0.45055	0.4479		0.42105	0.4257	0.41195		0.35905
	8.66972		0.5603	0.555		0.5342	0.5207		8.66972		0.4652	0.4593	0.4538		0.4277	0.4458	0.4281		8.66972		0.46025	0.4575		0.4301	0.434	0.4222		0.36655
	8.84667		0.5694	0.5641		0.5449	0.5312		8.84667		0.4728	0.468	0.4623		0.4352	0.4544	0.4362		8.84667		0.47125	0.4677		0.4396	0.4425	0.432		0.37545
	9.02361		0.5775	0.5732		0.5547	0.5408		9.02361		0.4813	0.4793	0.4715		0.4432	0.4632	0.4443		9.02361		0.47955	0.47675		0.4468	0.45025	0.4409		0.38275
	9.20056		0.5848	0.5821		0.5637	0.5503		9.20056		0.4903	0.4871	0.4796		0.4508	0.4716	0.4521		9.20056		0.48975	0.4866		0.4558	0.4581	0.449		0.3905
	9.3775		0.5928	0.5913		0.5735	0.5592		9.3775		0.4968	0.4954	0.4881		0.4582	0.4798	0.4597		9.3775		0.4987	0.4958		0.4631	0.46555	0.4568		0.39655
	9.55444		0.5997	0.5996		0.5815	0.5679		9.55444		0.5052	0.5015	0.4957		0.4662	0.4881	0.4665		9.55444		0.50775	0.5048		0.47125	0.47365	0.46465		0.40245
	9.73139		0.6039	0.6058		0.587	0.5739		9.73139		0.5108	0.5107	0.503		0.4732	0.496	0.4739		9.73139		0.51685	0.5151		0.47905	0.48175	0.47265		0.40985
	9.90833		0.6103	0.6121		0.5939	0.5808		9.90833		0.5173	0.5178	0.5092		0.4801	0.5032	0.4811		9.90833		0.5272	0.52375		0.4866	0.48925	0.48095		0.4152
	10.0853		0.6151	0.6173		0.5987	0.5867		10.0853		0.5238	0.5229	0.516		0.4874	0.5091	0.4875		10.0853		0.53565	0.5333		0.4941	0.49675	0.48805		0.42225
	10.2622		0.6209	0.6229		0.6054	0.5916		10.2622		0.5283	0.5285	0.5213		0.4932	0.5151	0.495		10.2622		0.5435	0.54095		0.50075	0.50335	0.49525		0.4273
	10.4392		0.6259	0.6276		0.6099	0.5959		10.4392		0.5328	0.5344	0.5273		0.4982	0.5209	0.5015		10.4392		0.5519	0.5487		0.50715	0.50925	0.5015		0.4315
	10.6161		0.6309	0.6317		0.615	0.6001		10.6161		0.5379	0.5401	0.5319		0.5034	0.5257	0.5063		10.6161		0.56005	0.55645		0.5142	0.5156	0.50815		0.43765
	10.7931		0.6339	0.6367		0.6196	0.6053		10.7931		0.5432	0.545	0.537		0.51	0.532	0.5134		10.7931		0.56775	0.564		0.5197	0.5218	0.51475		0.442
	10.9697		0.6376	0.6408		0.6236	0.6097		10.9697		0.5467	0.5494	0.5425		0.5134	0.5372	0.518		10.9697		0.5753	0.57205		0.52585	0.5278	0.52105		0.4465
	11.1467		0.6404	0.6437		0.6269	0.6126		11.1467		0.5507	0.5538	0.5451		0.5184	0.5415	0.5228		11.1467		0.58005	0.57955		0.53115	0.53335	0.5265		0.45145
	11.3236		0.6437	0.6475		0.6309	0.6165		11.3236		0.5556	0.5571	0.5503		0.5222	0.5465	0.5286		11.3236		0.58725	0.58765		0.53635	0.53865	0.5315		0.45555
	11.5006		0.6474	0.6514		0.6352	0.6205		11.5006		0.5572	0.56	0.5528		0.5253	0.5495	0.5316		11.5006		0.59215	0.59415		0.5409	0.54315	0.53695		0.46
	11.6775		0.6492	0.6544		0.6375	0.6239		11.6775		0.5617	0.5648	0.5578		0.5303	0.5545	0.5374		11.6775		0.5965	0.5998		0.5459	0.5473	0.54155		0.4635
	11.8544		0.6519	0.6576		0.6405	0.627		11.8544		0.5645	0.5676	0.5594		0.5328	0.556	0.5393		11.8544		0.6039	0.6069		0.5516	0.55195	0.54645		0.46775
	12.0314		0.6542	0.6609		0.6435	0.6305		12.0314		0.5675	0.5704	0.5629		0.5365	0.5591	0.5431		12.0314		0.6075	0.61255		0.5551	0.55605	0.55055		0.4715
	12.2083		0.6563	0.6628		0.6457	0.6329		12.2083		0.5694	0.5732	0.5652		0.5385	0.5628	0.5452		12.2083		0.61235	0.61725		0.5591	0.5594	0.554		0.4748
	12.3853		0.6584	0.6657		0.6482	0.6357		12.3853		0.572	0.5753	0.5681		0.5423	0.566	0.548		12.3853		0.6161	0.62145		0.56275	0.5624	0.5573		0.47745
	12.5622		0.661	0.6681		0.6505	0.6378		12.5622		0.5746	0.5794	0.5719		0.5446	0.5698	0.5518		12.5622		0.6211	0.62615		0.5664	0.566	0.561		0.4809
	12.7392		0.6618	0.6699		0.652	0.6396		12.7392		0.5758	0.5802	0.5732		0.5459	0.5708	0.553		12.7392		0.6249	0.62955		0.57015	0.56905	0.5646		0.484
	12.9161		0.664	0.6726		0.6545	0.6417		12.9161		0.5776	0.5819	0.5749		0.5477	0.573	0.5543		12.9161		0.62905	0.6337		0.573	0.5715	0.56755		0.48745
	13.0931		0.6647	0.6742		0.656	0.6436		13.0931		0.5796	0.5849	0.5773		0.5503	0.5765	0.5569		13.0931		0.6321	0.63565		0.5746	0.573	0.5697		0.48995
	13.27		0.6662	0.6754		0.6574	0.6446		13.27		0.5821	0.5858	0.5805		0.5519	0.5787	0.5587		13.27		0.63445	0.6386		0.57675	0.57485	0.5721		0.49165
	13.4467		0.6685	0.6772		0.6596	0.6463		13.4467		0.5824	0.5869	0.5817		0.5533	0.5806	0.5602		13.4467		0.6405	0.64185		0.58055	0.5776	0.5745		0.4951
	13.6236		0.6699	0.6789		0.6611	0.6481		13.6236		0.5845	0.5903	0.5827		0.5557	0.5836	0.5616		13.6236		0.64365	0.6443		0.58315	0.57935	0.5787		0.49765
	13.8006		0.671	0.6807		0.6621	0.6496		13.8006		0.5844	0.5914	0.5848		0.5562	0.5846	0.5635		13.8006		0.64735	0.64735		0.5847	0.58025	0.57985		0.5004
	13.9775		0.672	0.6823		0.6647	0.6511		13.9775		0.5867	0.5937	0.5874		0.5582	0.587	0.5652		13.9775		0.65045	0.64975		0.58685	0.582	0.58025		0.50195
	14.1544		0.6742	0.6836		0.6658	0.6524		14.1544		0.5869	0.5937	0.5873		0.5584	0.5881	0.5657		14.1544		0.6534	0.65135		0.589	0.5826	0.58275		0.5039
	14.3314		0.6748	0.6857		0.6667	0.6536		14.3314		0.5877	0.5955	0.5901		0.5596	0.5912	0.5678		14.3314		0.655	0.65415		0.5897	0.58455	0.5841		0.50415
	14.5083		0.6754	0.6867		0.6679	0.6547		14.5083		0.5895	0.5976	0.592		0.5615	0.5925	0.5692		14.5083		0.659	0.65705		0.59145	0.5855	0.5854		0.5067
	14.6853		0.6772	0.6881		0.6697	0.6553		14.6853		0.5889	0.598	0.5926		0.562	0.5934	0.5704		14.6853		0.65945	0.6577		0.592	0.5857	0.58525		0.50685
	14.8622		0.6775	0.689		0.67	0.6566		14.8622		0.5905	0.5997	0.5933		0.5631	0.5949	0.571		14.8622		0.6596	0.65945		0.5928	0.58675	0.5866		0.50855
	15.0392		0.6791	0.6903		0.6715	0.6575		15.0392		0.5917	0.6017	0.5954		0.5652	0.5965	0.5715		15.0392		0.66355	0.66285		0.59415	0.5879	0.5878		0.5087
	15.2161		0.6806	0.6919		0.6728	0.6591		15.2161		0.5923	0.6019	0.5958		0.5664	0.5977	0.5741		15.2161		0.66465	0.6645		0.595	0.589	0.59025		0.50915
	15.3931		0.6822	0.6941		0.6749	0.6608		15.3931		0.5924	0.6018	0.5971		0.567	0.599	0.5749		15.3931		0.6663	0.6666		0.59595	0.58955	0.59135		0.51005
	15.57		0.6834	0.6945		0.676	0.6614		15.57		0.5937	0.6032	0.598		0.5688	0.6009	0.576		15.57		0.668	0.6682		0.59605	0.5891	0.5911		0.50965
	15.7469		0.6844	0.696		0.6769	0.6627		15.7469		0.5935	0.6041	0.5992		0.5682	0.6015	0.5773		15.7469		0.67	0.6701		0.5972	0.5901	0.59165		0.5118
	15.9236		0.6853	0.6971		0.678	0.6636		15.9236		0.5938	0.605	0.6007		0.569	0.6029	0.5783		15.9236		0.67305	0.673		0.5983	0.59125	0.5934		0.51065
	16.1008		0.6868	0.6982		0.68	0.6653		16.1008		0.5943	0.6052	0.601		0.5697	0.604	0.5794		16.1008		0.6722	0.67355		0.59725	0.5913	0.5926		0.5101
	16.2775		0.6873	0.6997		0.6804	0.6661		16.2775		0.5943	0.6051	0.6014		0.5694	0.6037	0.5803		16.2775		0.6754	0.6747		0.59885	0.5914	0.5925		0.51095
	16.4544		0.6893	0.7019		0.6818	0.6679		16.4544		0.5943	0.606	0.6025		0.5699	0.6049	0.581		16.4544		0.67575	0.6759		0.59845	0.59235	0.59345		0.5113
	16.6314		0.6904	0.7023		0.6827	0.6689		16.6314		0.5952	0.6086	0.6035		0.57	0.6061	0.5815		16.6314		0.6768	0.67705		0.59815	0.59265	0.59425		0.5097
	16.8083		0.692	0.7029		0.6842	0.67		16.8083		0.596	0.6082	0.6039		0.5702	0.6071	0.5819		16.8083		0.6783	0.67855		0.5996	0.5935	0.59545		0.51
	16.9853		0.6937	0.7048		0.6868	0.6713		16.9853		0.5967	0.6085	0.6052		0.5707	0.6074	0.5836		16.9853		0.68015	0.67975		0.5998	0.59385	0.59675		0.5088
	17.1622		0.6943	0.7056		0.6868	0.6729		17.1622		0.597	0.6094	0.6054		0.5726	0.6088	0.5844		17.1622		0.6801	0.68075		0.5992	0.594	0.59605		0.509
	17.3392		0.695	0.7058		0.6878	0.6731		17.3392		0.5972	0.6093	0.6058		0.5718	0.6099	0.5851		17.3392		0.68215	0.6815		0.60005	0.5946	0.5974		0.5083
	17.5161		0.6965	0.7072		0.6887	0.6746		17.5161		0.5975	0.61	0.6072		0.5726	0.6106	0.5856		17.5161		0.6841	0.68275		0.6003	0.59495	0.59755		0.5079
	17.6931		0.6973	0.7081		0.6891	0.6749		17.6931		0.5984	0.6084	0.6068		0.572	0.6095	0.5864		17.6931		0.6862	0.684		0.60085	0.5952	0.59775		0.5091
	17.87		0.6991	0.7095		0.6904	0.676		17.87		0.5987	0.6107	0.6071		0.5726	0.6104	0.5861		17.87		0.68535	0.68485		0.60015	0.5957	0.5984		0.5063
	18.0469		0.6989	0.7097		0.6904	0.6765		18.0469		0.5993	0.6123	0.6089		0.5726	0.6123	0.5877		18.0469		0.6869	0.6859		0.6005	0.5963	0.59905		0.50635
	18.2239		0.7018	0.7113		0.6927	0.6789		18.2239		0.6003	0.6117	0.6081		0.573	0.6124	0.5879		18.2239		0.68855	0.6878		0.60095	0.5971	0.6005		0.50565
	18.4008		0.7023	0.7127		0.693	0.6797		18.4008		0.6013	0.6129	0.6095		0.5749	0.6129	0.5886		18.4008		0.69155	0.68905		0.6018	0.59715	0.6006		0.5056
	18.5778		0.704	0.7136		0.6944	0.6804		18.5778		0.602	0.613	0.6092		0.5748	0.6134	0.5897		18.5778		0.6932	0.69055		0.6029	0.5977	0.60105		0.5051
	18.7547		0.7048	0.7149		0.6955	0.6814		18.7547		0.6024	0.6137	0.6099		0.5746	0.6144	0.5893		18.7547		0.6953	0.6922		0.6025	0.59835	0.6018		0.5039
	18.9317		0.706	0.7158		0.6961	0.6826		18.9317		0.6032	0.6137	0.6104		0.5747	0.6147	0.5898		18.9317		0.69505	0.69155		0.6024	0.598	0.6017		0.5029
	19.1086		0.7079	0.7169		0.6989	0.6832		19.1086		0.6032	0.6137	0.6109		0.5746	0.6148	0.5906		19.1086		0.6975	0.6936		0.60315	0.599	0.60285		0.50335
	19.285		0.7079	0.718		0.6985	0.6845		19.285		0.6049	0.6151	0.6117		0.5756	0.6163	0.5914		19.285		0.69735	0.69435		0.6022	0.59915	0.6036		0.50065
	19.4619		0.7092	0.7186		0.6993	0.6851		19.4619		0.6051	0.6151	0.6118		0.5755	0.6168	0.5913		19.4619		0.69995	0.6961		0.60345	0.6004	0.6045		0.50065
	19.6389		0.7105	0.7202		0.7001	0.6868		19.6389		0.6063	0.6164	0.6124		0.5758	0.6168	0.5915		19.6389		0.70215	0.6982		0.60515	0.60105	0.605		0.5009
	19.8158		0.7109	0.7203		0.7002	0.6872		19.8158		0.6072	0.617	0.6124		0.5768	0.6169	0.5925		19.8158		0.70335	0.6997		0.60505	0.60135	0.60595		0.5006
	19.9914		0.7116	0.7216		0.7016	0.6885		19.9914		0.6078	0.6173	0.6136		0.5772	0.6186	0.5934		19.9914		0.70355	0.70045		0.6048	0.60135	0.6062		0.49885
	20.1683		0.7135	0.7224		0.7036	0.6895		20.1683		0.609	0.6175	0.6133		0.577	0.6188	0.5931		20.1683		0.7055	0.7019		0.6056	0.60235	0.60695		0.49865
	20.3453		0.7143	0.7228		0.7038	0.6898		20.3453		0.6093	0.6186	0.6147		0.5775	0.6188	0.5937		20.3453		0.7076	0.70395		0.6066	0.6034	0.608		0.4985
	20.5222		0.7146	0.7242		0.7044	0.6911		20.5222		0.6109	0.6205	0.616		0.5778	0.6202	0.5945		20.5222		0.70885	0.70495		0.6068	0.6037	0.60845		0.49795
	20.6992		0.7159	0.7256		0.7058	0.6921		20.6992		0.6108	0.6187	0.6154		0.578	0.6197	0.5941		20.6992		0.71015	0.7071		0.60705	0.6044	0.60945		0.49725
	20.8761		0.7167	0.7265		0.706	0.6934		20.8761		0.6117	0.6204	0.6163		0.5785	0.6208	0.5954		20.8761		0.71105	0.7071		0.60745	0.60465	0.60965		0.49665
	21.0531		0.7169	0.7265		0.7068	0.694		21.0531		0.6132	0.6218	0.6175		0.5794	0.6217	0.5954		21.0531		0.7109	0.70875		0.60745	0.60515	0.61005		0.49595
	21.23		0.718	0.7271		0.7075	0.6945		21.23		0.6136	0.6232	0.6187		0.5801	0.6225	0.596		21.23		0.71455	0.71095		0.6093	0.6066	0.6117		0.4957
	21.4069		0.7189	0.7279		0.7088	0.6948		21.4069		0.6154	0.6238	0.6188		0.5802	0.6233	0.597		21.4069		0.715	0.71225		0.6095	0.6074	0.6124		0.49515
	21.5839		0.7189	0.7276		0.7084	0.6954		21.5839		0.6157	0.624	0.6192		0.5808	0.6231	0.5973		21.5839		0.7159	0.7142		0.6096	0.60795	0.61315		0.49455
									21.7606		0.6156	0.6247	0.6193		0.5805	0.6235	0.5973		21.7606		0.7168	0.71545		0.61035	0.6082	0.61335		0.49415
									21.9375		0.617	0.6247	0.62		0.5813	0.6244	0.5975		21.9375		0.7195	0.71725		0.61155	0.6094	0.61465		0.4939
									22.1144		0.6166	0.6263	0.6209		0.5809	0.6252	0.598		22.1144		0.71985	0.71805		0.6116	0.6095	0.61485		0.49295
									22.2914		0.6191	0.6271	0.6228		0.5824	0.6254	0.5993		22.2914		0.72105	0.7199		0.61195	0.61045	0.6157		0.49195
									22.4683		0.6194	0.6272	0.6231		0.5826	0.6263	0.5994		22.4683		0.72315	0.72255		0.61295	0.61155	0.61695		0.4916
									22.6453		0.6201	0.627	0.6229		0.5834	0.627	0.6002		22.6453		0.7248	0.72355		0.6137	0.6117	0.61725		0.4912
									22.8222		0.6211	0.6298	0.6238		0.5847	0.6276	0.6003		22.8222		0.72605	0.72565		0.614	0.61255	0.61825		0.4905
									22.9992		0.6211	0.6294	0.6246		0.5843	0.6278	0.601		22.9992		0.72905	0.72745		0.6148	0.6134	0.619		0.4902
									23.1761		0.6214	0.6302	0.6257		0.5846	0.6293	0.6012		23.1761		0.7303	0.7289		0.6154	0.614	0.6196		0.48965
									23.3531		0.6232	0.631	0.626		0.5853	0.629	0.6019		23.3531		0.73105	0.7293		0.6158	0.61435	0.62045		0.48915
									23.53		0.6233	0.6328	0.6274		0.5861	0.6306	0.6025		23.53		0.733	0.73225		0.61685	0.6157	0.62155		0.4894
									23.7069		0.6233	0.6325	0.6281		0.5858	0.6303	0.6029		23.7069		0.7358	0.7334		0.618	0.61665	0.62235		0.48875
									23.8836		0.6251	0.633	0.6289		0.5868	0.6322	0.6035		23.8836		0.7361	0.7352		0.6179	0.61715	0.62285		0.48735

## Sheet: Suppl Fig 8i
	AzC 2mM								AzC 3mM														AzC 5mM
	time (hours)		WT 2mM AzC			ΔlarA 2mM AzC			time (hours)		WT A, B, C				DlarA A, B, C				Dlon A, B, C				time (hours)		WT A and B			DlarA A, B, C				Dlon A
	0		0.1243	0.124		0.1224	0.1219		0		0.118733	0.119	0.1191		0.118	0.118133	0.1168		0.118267	0.118767	0.1221		0		0.1194	0.1201		0.1203	0.12	0.11775		0.12175
	0.176944		0.1276	0.1274		0.1254	0.1255		0.176944		0.120033	0.1207	0.12075		0.119367	0.119667	0.118		0.119633	0.120267	0.12385		0.176944		0.1215	0.1216		0.12215	0.12175	0.11915		0.12305
	0.353889		0.1305	0.1311		0.1284	0.1287		0.353889		0.1228	0.123567	0.12375		0.122167	0.122667	0.1202		0.121167	0.1219	0.12505		0.353889		0.1241	0.1235		0.1249	0.12435	0.1211		0.1246
	0.530833		0.1335	0.1341		0.1313	0.1316		0.530833		0.127	0.1278	0.1282		0.1265	0.1267	0.124		0.1229	0.123833	0.1269		0.530833		0.1271	0.12595		0.1279	0.1264	0.12355		0.1266
	0.707778		0.1369	0.1371		0.1346	0.1349		0.707778		0.1308	0.131267	0.1312		0.1302	0.130167	0.12705		0.125067	0.125833	0.1287		0.707778		0.1297	0.12845		0.13055	0.1295	0.1261		0.1288
	0.884722		0.1404	0.1404		0.138	0.138		0.884722		0.1343	0.134967	0.13415		0.133433	0.133667	0.12995		0.127233	0.128167	0.13085		0.884722		0.1327	0.1312		0.13345	0.1313	0.12875		0.1312
	1.06167		0.1439	0.144		0.1415	0.1415		1.06167		0.137933	0.1386	0.1374		0.136833	0.1371	0.13295		0.129633	0.130533	0.13335		1.06167		0.13555	0.1343		0.1364	0.13455	0.1314		0.1336
	1.23861		0.1477	0.1482		0.1452	0.1452		1.23861		0.141433	0.142133	0.14035		0.140133	0.1404	0.13575		0.132333	0.133033	0.1356		1.23861		0.13905	0.13745		0.13975	0.13795	0.13425		0.13625
	1.41556		0.1514	0.1522		0.149	0.1495		1.41556		0.145	0.145633	0.14375		0.143433	0.143667	0.1385		0.1347	0.1357	0.13795		1.41556		0.1424	0.14065		0.14315	0.14025	0.1369		0.13895
	1.5925		0.1553	0.1557		0.1528	0.1529		1.5925		0.148767	0.1496	0.1473		0.147067	0.147333	0.14175		0.137333	0.138233	0.14045		1.5925		0.1457	0.1442		0.1467	0.14415	0.1403		0.1418
	1.76917		0.1589	0.1593		0.1563	0.1563		1.76917		0.1526	0.153467	0.1496		0.150833	0.151267	0.1451		0.140167	0.141033	0.14325		1.76917		0.1492	0.1477		0.1502	0.1477	0.14355		0.1446
	1.94611		0.1632	0.1639		0.1608	0.161		1.94611		0.1562	0.157067	0.1528		0.1545	0.154933	0.1483		0.142733	0.1436	0.1459		1.94611		0.15255	0.15105		0.15375	0.151	0.14655		0.1473
	2.12306		0.1677	0.1684		0.1652	0.1654		2.12306		0.159867	0.1608	0.15645		0.158267	0.158667	0.15145		0.1454	0.1463	0.14825		2.12306		0.15635	0.15465		0.1572	0.1541	0.15025		0.15025
	2.3		0.1725	0.173		0.17	0.1699		2.3		0.164433	0.165433	0.16065		0.1626	0.163133	0.15505		0.1484	0.149233	0.1514		2.3		0.1598	0.15825		0.1611	0.157	0.1529		0.15325
	2.47694		0.1775	0.178		0.175	0.175		2.47694		0.168533	0.169667	0.1645		0.1667	0.167467	0.1586		0.151167	0.151967	0.15405		2.47694		0.1638	0.16205		0.16505	0.1608	0.1562		0.1563
	2.65389		0.1822	0.1832		0.1799	0.1801		2.65389		0.173167	0.174133	0.16875		0.171367	0.1719	0.16235		0.1541	0.155	0.15685		2.65389		0.1673	0.16595		0.1688	0.16395	0.15975		0.15925
	2.83083		0.1874	0.1883		0.1851	0.185		2.83083		0.1778	0.178767	0.1733		0.1761	0.176667	0.16645		0.157167	0.158133	0.15995		2.83083		0.17115	0.16965		0.17285	0.1675	0.16295		0.1624
	3.00778		0.1928	0.1941		0.1906	0.1906		3.00778		0.182567	0.1837	0.1778		0.180967	0.1817	0.17055		0.160567	0.161467	0.1629		3.00778		0.1753	0.1735		0.177	0.17195	0.16695		0.1654
	3.18472		0.1981	0.1993		0.1959	0.1959		3.18472		0.187267	0.188533	0.1824		0.185767	0.186233	0.1746		0.1637	0.164633	0.16595		3.18472		0.1792	0.17755		0.18095	0.1748	0.16975		0.16835
	3.36167		0.2036	0.2056		0.2017	0.2019		3.36167		0.1925	0.193733	0.1872		0.191	0.191033	0.1787		0.1668	0.167833	0.1691		3.36167		0.18295	0.18135		0.18495	0.17825	0.1731		0.17135
	3.53861		0.2092	0.211		0.2074	0.2073		3.53861		0.1977	0.198967	0.19225		0.196233	0.196567	0.1829		0.1704	0.171433	0.1722		3.53861		0.1871	0.18535		0.18925	0.1819	0.17655		0.1746
	3.71556		0.2153	0.2169		0.2137	0.2131		3.71556		0.2027	0.2041	0.19665		0.2012	0.201767	0.187		0.173433	0.174533	0.17515		3.71556		0.19125	0.18935		0.19365	0.18545	0.1802		0.1779
	3.8925		0.2212	0.2228		0.22	0.2189		3.8925		0.208267	0.209767	0.20215		0.2069	0.207567	0.19175		0.176767	0.178133	0.17865		3.8925		0.19515	0.1933		0.1976	0.1888	0.18415		0.18135
	4.06944		0.2273	0.2292		0.2265	0.2253		4.06944		0.213967	0.215433	0.2075		0.212567	0.213167	0.19635		0.180333	0.181633	0.18225		4.06944		0.1993	0.19745		0.20215	0.1925	0.18715		0.18455
	4.24639		0.2337	0.2354		0.2331	0.2314		4.24639		0.219467	0.220833	0.21235		0.218167	0.2183	0.2008		0.183733	0.185067	0.1854		4.24639		0.20345	0.20145		0.2066	0.1963	0.1905		0.18735
	4.42333		0.2395	0.242		0.2395	0.2379		4.42333		0.2251	0.226433	0.21755		0.223767	0.224	0.205		0.187233	0.188367	0.18875		4.42333		0.20735	0.2057		0.21085	0.20015	0.1942		0.19015
	4.60028		0.2458	0.2484		0.2462	0.2442		4.60028		0.230867	0.2325	0.22315		0.2295	0.229867	0.20985		0.190867	0.192133	0.1923		4.60028		0.2118	0.20995		0.21575	0.2038	0.19795		0.19365
	4.77722		0.2519	0.2551		0.2528	0.2512		4.77722		0.236667	0.238033	0.22845		0.2355	0.235933	0.21465		0.193933	0.195433	0.1957		4.77722		0.21575	0.21385		0.22005	0.20705	0.20165		0.19685
	4.95417		0.2583	0.2618		0.2597	0.2578		4.95417		0.242633	0.243967	0.23395		0.2414	0.2414	0.21935		0.197433	0.198967	0.1992		4.95417		0.21975	0.2181		0.2243	0.21075	0.20495		0.19985
	5.13111		0.2656	0.2684		0.2672	0.2641		5.13111		0.248333	0.249633	0.239		0.247267	0.247267	0.2239		0.200933	0.202167	0.20225		5.13111		0.22365	0.22205		0.2285	0.21435	0.20895		0.2027
	5.30806		0.2718	0.2756		0.2742	0.2718		5.30806		0.2542	0.2555	0.24465		0.253133	0.253533	0.2286		0.204633	0.205633	0.2056		5.30806		0.22775	0.2264		0.2332	0.218	0.21195		0.2057
	5.485		0.2782	0.2826		0.2813	0.2787		5.485		0.2603	0.2613	0.2502		0.259233	0.259233	0.23345		0.2081	0.209167	0.20905		5.485		0.2317	0.23025		0.2373	0.22145	0.2158		0.2084
	5.66194		0.2848	0.2891		0.2883	0.2855		5.66194		0.266233	0.2674	0.2558		0.265333	0.2654	0.2385		0.211533	0.2125	0.21255		5.66194		0.23545	0.23425		0.2414	0.22505	0.21855		0.2113
	5.83889		0.292	0.2963		0.2957	0.2926		5.83889		0.272367	0.2736	0.26135		0.271433	0.271633	0.2435		0.2154	0.215933	0.21615		5.83889		0.2395	0.238		0.24565	0.2281	0.2217		0.2151
	6.01583		0.2988	0.3031		0.3035	0.2998		6.01583		0.278767	0.279633	0.26835		0.277867	0.278067	0.2491		0.2189	0.219933	0.2201		6.01583		0.24315	0.2418		0.24965	0.2318	0.2256		0.21815
	6.19278		0.3055	0.3098		0.3109	0.3065		6.19278		0.284667	0.2854	0.27265		0.283933	0.284067	0.25345		0.2224	0.222933	0.2229		6.19278		0.2472	0.24585		0.2538	0.2347	0.22825		0.22055
	6.36944		0.3123	0.3169		0.3187	0.3138		6.36944		0.2909	0.2917	0.27855		0.290133	0.290033	0.25835		0.2261	0.2269	0.22675		6.36944		0.25095	0.24975		0.2582	0.2385	0.23215		0.22425
	6.54667		0.3184	0.3234		0.3252	0.3201		6.54667		0.297033	0.2978	0.2845		0.296433	0.2965	0.26355		0.2298	0.2309	0.23085		6.54667		0.25475	0.2531		0.2618	0.24135	0.2342		0.227
	6.72361		0.3243	0.3298		0.3322	0.327		6.72361		0.303	0.303867	0.29		0.302667	0.302967	0.26845		0.2332	0.2342	0.2339		6.72361		0.25855	0.25705		0.26575	0.2446	0.23835		0.22965
	6.90028		0.3307	0.3359		0.3386	0.3332		6.90028		0.308967	0.309833	0.29555		0.3087	0.309233	0.27325		0.237233	0.238033	0.23795		6.90028		0.262	0.26075		0.26985	0.24785	0.24065		0.2323
	7.07722		0.3365	0.3418		0.3456	0.3394		7.07722		0.3146	0.315267	0.3009		0.314267	0.315	0.27815		0.240833	0.241433	0.24165		7.07722		0.2658	0.26465		0.2739	0.2512	0.2443		0.2353
	7.25444		0.3422	0.3476		0.3518	0.3456		7.25444		0.320233	0.320833	0.30645		0.319933	0.321	0.28325		0.245033	0.245433	0.24505		7.25444		0.26945	0.26825		0.2777	0.2543	0.2466		0.2385
	7.43111		0.3475	0.3531		0.3574	0.3507		7.43111		0.326033	0.326433	0.3116		0.325633	0.326767	0.28785		0.248667	0.249	0.24925		7.43111		0.2726	0.2717		0.28125	0.25735	0.2496		0.24235
	7.60806		0.3535	0.3587		0.3637	0.3563		7.60806		0.330933	0.331367	0.3168		0.330633	0.3321	0.29285		0.252633	0.2529	0.25255		7.60806		0.2762	0.27515		0.2852	0.26045	0.25265		0.2446
	7.785		0.3574	0.3631		0.3679	0.3612		7.785		0.336233	0.336167	0.32185		0.3358	0.3375	0.29765		0.256633	0.256833	0.2569		7.785		0.2796	0.2791		0.28915	0.2637	0.2557		0.2477
	7.96194		0.3621	0.3673		0.3733	0.3657		7.96194		0.340733	0.341033	0.32645		0.340867	0.342333	0.30235		0.260533	0.260433	0.26055		7.96194		0.2832	0.28235		0.29285	0.26685	0.25855		0.24985
	8.13889		0.3657	0.3716		0.3778	0.3702		8.13889		0.3457	0.3458	0.33055		0.3458	0.347267	0.3072		0.264233	0.264167	0.2641		8.13889		0.28595	0.28585		0.29605	0.27005	0.26145		0.2538
	8.31583		0.3688	0.376		0.3819	0.3746		8.31583		0.3501	0.350533	0.33475		0.3504	0.351933	0.31155		0.268067	0.268233	0.26835		8.31583		0.28975	0.2894		0.3	0.2738	0.26455		0.25665
	8.49278		0.3733	0.3797		0.3869	0.3783		8.49278		0.354367	0.3549	0.3386		0.354933	0.3569	0.31595		0.272	0.271967	0.272		8.49278		0.29295	0.29285		0.30325	0.27735	0.2674		0.2591
	8.66972		0.3771	0.3842		0.3914	0.3827		8.66972		0.357967	0.359067	0.3424		0.359	0.3611	0.3197		0.2757	0.275567	0.27555		8.66972		0.2961	0.2961		0.30735	0.2808	0.2702		0.2624
	8.84667		0.3807	0.3878		0.3955	0.3869		8.84667		0.362067	0.3632	0.3464		0.363133	0.365567	0.32365		0.279467	0.2793	0.2799		8.84667		0.29935	0.2992		0.3107	0.28395	0.27325		0.2656
	9.02361		0.3839	0.3916		0.3995	0.391		9.02361		0.365833	0.366867	0.34965		0.3666	0.3689	0.3274		0.283	0.282967	0.2834		9.02361		0.30225	0.30215		0.3135	0.2865	0.27605		0.27005
	9.20056		0.3872	0.3946		0.4031	0.3942		9.20056		0.369567	0.370733	0.3533		0.370633	0.373367	0.33165		0.287333	0.287033	0.2876		9.20056		0.3049	0.3054		0.3168	0.2907	0.27885		0.2726
	9.3775		0.3914	0.3984		0.4074	0.3982		9.3775		0.372867	0.3738	0.35645		0.3736	0.3765	0.3346		0.290567	0.290133	0.2912		9.3775		0.30805	0.30825		0.32005	0.2916	0.2815		0.27545
	9.55444		0.3937	0.4013		0.4109	0.4015		9.55444		0.376667	0.377467	0.35995		0.377267	0.380033	0.33815		0.2948	0.294167	0.2957		9.55444		0.3104	0.31115		0.32285	0.29415	0.28425		0.2785
	9.73139		0.3972	0.405		0.4141	0.4051		9.73139		0.3798	0.380433	0.3631		0.3799	0.382733	0.34125		0.297833	0.297133	0.29995		9.73139		0.3134	0.31405		0.32565	0.2964	0.2873		0.28125
	9.90833		0.3999	0.4081		0.4175	0.4084		9.90833		0.383233	0.3837	0.3663		0.382867	0.386133	0.34415		0.301233	0.300733	0.30355		9.90833		0.3161	0.31715		0.32885	0.299	0.29015		0.2842
	10.0853		0.4024	0.4108		0.4205	0.4114		10.0853		0.386667	0.386867	0.36935		0.386467	0.3896	0.34715		0.3049	0.3038	0.3074		10.0853		0.31875	0.31965		0.33205	0.3009	0.2926		0.286
	10.2622		0.4049	0.4136		0.4232	0.4141		10.2622		0.3892	0.3899	0.37245		0.3893	0.392567	0.35		0.308	0.307167	0.3118		10.2622		0.3211	0.3222		0.33435	0.30395	0.2951		0.28785
	10.4392		0.4074	0.4157		0.4259	0.4165		10.4392		0.3918	0.392433	0.3745		0.391833	0.3959	0.353		0.310867	0.310133	0.3151		10.4392		0.32345	0.32455		0.33715	0.30575	0.2976		0.28905
	10.6161		0.4102	0.4185		0.4291	0.4198		10.6161		0.395367	0.395333	0.37755		0.394767	0.398633	0.3559		0.313833	0.313	0.31835		10.6161		0.32625	0.32745		0.3396	0.30775	0.3005		0.292
	10.7931		0.4128	0.4215		0.4315	0.4227		10.7931		0.398133	0.3983	0.3806		0.397533	0.4013	0.35865		0.316833	0.315833	0.32195		10.7931		0.32845	0.3294		0.34215	0.31045	0.3024		0.2945
	10.9697		0.415	0.4237		0.4347	0.425		10.9697		0.400367	0.400567	0.3831		0.399767	0.4042	0.36125		0.319767	0.318633	0.3255		10.9697		0.33075	0.3323		0.34485	0.3125	0.305		0.29715
	11.1467		0.4174	0.4257		0.4377	0.4271		11.1467		0.403	0.403233	0.3853		0.4019	0.406767	0.3637		0.322567	0.3213	0.3287		11.1467		0.3327	0.33475		0.3469	0.31445	0.30775		0.2997
	11.3236		0.4196	0.4276		0.4401	0.4297		11.3236		0.405567	0.4052	0.3879		0.404133	0.408467	0.36595		0.324733	0.323367	0.33095		11.3236		0.3349	0.3367		0.3494	0.31735	0.3104		0.30355
	11.5006		0.4216	0.4302		0.4424	0.4316		11.5006		0.407333	0.407733	0.3898		0.405833	0.410867	0.36815		0.327833	0.3263	0.33405		11.5006		0.3369	0.33915		0.35165	0.31915	0.31245		0.3056
	11.6775		0.4233	0.4322		0.4446	0.434		11.6775		0.41	0.4106	0.39225		0.4085	0.4136	0.37125		0.3306	0.3288	0.3377		11.6775		0.33855	0.3411		0.35395	0.32155	0.31315		0.30755
	11.8544		0.426	0.4342		0.4474	0.4364		11.8544		0.411767	0.4124	0.3939		0.410033	0.4157	0.37285		0.3327	0.3305	0.34		11.8544		0.34155	0.3437		0.3567	0.3257	0.31585		0.3122
	12.0314		0.4279	0.4362		0.4494	0.4385		12.0314		0.4137	0.4144	0.3957		0.411767	0.4173	0.3749		0.334433	0.3325	0.34265		12.0314		0.34305	0.3457		0.3579	0.32815	0.3179		0.3105
	12.2083		0.4298	0.4376		0.4517	0.4407		12.2083		0.415467	0.416767	0.3966		0.4133	0.4188	0.3767		0.3365	0.333967	0.34565		12.2083		0.34515	0.3476		0.3601	0.32865	0.31965		0.31375
	12.3853		0.4317	0.4396		0.4543	0.4424		12.3853		0.418	0.419433	0.3999		0.415733	0.421567	0.37915		0.339567	0.336833	0.3507		12.3853		0.3466	0.3495		0.36205	0.3293	0.3221		0.31655
	12.5622		0.4349	0.4416		0.4569	0.4449		12.5622		0.419467	0.4215	0.4012		0.4172	0.423233	0.3808		0.341633	0.338567	0.35385		12.5622		0.34845	0.3511		0.36375	0.3321	0.3233		0.3158
	12.7392		0.4357	0.4434		0.4589	0.4465		12.7392		0.421467	0.4247	0.40305		0.419533	0.425533	0.38255		0.344	0.340833	0.36055		12.7392		0.35025	0.35295		0.36565	0.33395	0.32485		0.3163
	12.9161		0.4378	0.4455		0.4612	0.4484		12.9161		0.4233	0.4265	0.40445		0.421033	0.426933	0.38425		0.3458	0.342967	0.36545		12.9161		0.3521	0.35465		0.3673	0.3344	0.3266		0.3174
	13.0931		0.4398	0.4466		0.4637	0.4503		13.0931		0.424967	0.428567	0.40605		0.4228	0.428867	0.38605		0.347967	0.344633	0.371		13.0931		0.3535	0.35645		0.36885	0.33785	0.32925		0.3186
	13.27		0.4411	0.4488		0.465	0.4521		13.27		0.4265	0.430967	0.4082		0.424467	0.430933	0.3878		0.350167	0.346833	0.37805		13.27		0.3549	0.35805		0.3699	0.33955	0.32955		0.31805
	13.4467		0.4434	0.451		0.467	0.4544		13.4467		0.4283	0.432767	0.40935		0.426133	0.432167	0.3891		0.350933	0.348567	0.3822		13.4467		0.3566	0.35935		0.37185	0.3408	0.33125		0.3214
	13.6236		0.4452	0.4519		0.4696	0.4562		13.6236		0.430067	0.435033	0.41095		0.427567	0.433667	0.3903		0.353067	0.350567	0.38845		13.6236		0.35815	0.3612		0.37335	0.34195	0.33285		0.32325
	13.8006		0.4465	0.4537		0.4711	0.4578		13.8006		0.431567	0.4365	0.4129		0.429067	0.435433	0.3922		0.354667	0.351933	0.39135		13.8006		0.3593	0.3629		0.3747	0.34315	0.3343		0.3245
	13.9775		0.4485	0.4553		0.4734	0.4603		13.9775		0.4333	0.438867	0.4138		0.430733	0.437433	0.3934		0.3576	0.3537	0.39725		13.9775		0.36045	0.3641		0.376	0.3449	0.3357		0.32715
	14.1544		0.4496	0.4574		0.4749	0.4624		14.1544		0.434733	0.4403	0.4155		0.4321	0.4389	0.39495		0.359533	0.3553	0.4038		14.1544		0.36155	0.36565		0.37745	0.3449	0.33715		0.3272
	14.3314		0.4506	0.4586		0.4767	0.4639		14.3314		0.4362	0.442267	0.4163		0.4334	0.440267	0.39595		0.360433	0.357033	0.40135		14.3314		0.3629	0.36675		0.37875	0.3468	0.33825		0.32825
	14.5083		0.4526	0.4603		0.4784	0.4657		14.5083		0.438233	0.4443	0.41865		0.435167	0.4423	0.39785		0.3622	0.3589	0.4037		14.5083		0.3645	0.3683		0.3805	0.3481	0.33985		0.32985
	14.6853		0.4539	0.4619		0.4806	0.4676		14.6853		0.439633	0.445633	0.41945		0.436333	0.443333	0.3986		0.3632	0.3595	0.40595		14.6853		0.3655	0.36965		0.3817	0.34915	0.34105		0.3324
	14.8622		0.4559	0.4634		0.4829	0.4692		14.8622		0.441333	0.448267	0.42055		0.4378	0.4449	0.3994		0.365133	0.362367	0.41455		14.8622		0.36635	0.37055		0.3826	0.35095	0.34195		0.3333
	15.0392		0.4569	0.465		0.4844	0.471		15.0392		0.4437	0.450733	0.42205		0.439233	0.446433	0.4006		0.3667	0.364	0.42175		15.0392		0.3679	0.3724		0.3843	0.3517	0.3436		0.33485
	15.2161		0.459	0.4663		0.4864	0.4728		15.2161		0.445	0.452	0.42345		0.440633	0.447733	0.4017		0.367433	0.364833	0.4297		15.2161		0.36845	0.37345		0.3852	0.35265	0.3445		0.3364
	15.3931		0.4603	0.4678		0.4884	0.4744		15.3931		0.447233	0.454767	0.42475		0.442167	0.449767	0.4033		0.369067	0.366133	0.442		15.3931		0.3698	0.3746		0.3866	0.35335	0.3454		0.33625
	15.57		0.4616	0.4689		0.4904	0.4758		15.57		0.448333	0.4558	0.42595		0.443133	0.450933	0.40445		0.370067	0.3665	0.44635		15.57		0.3715	0.37615		0.38785	0.3551	0.34655		0.3407
	15.7469		0.4625	0.4712		0.4918	0.4782		15.7469		0.45	0.4572	0.42705		0.444767	0.452567	0.4057		0.370867	0.367567	0.45315		15.7469		0.3719	0.3774		0.389	0.3564	0.34805		0.34125
	15.9236		0.4641	0.472		0.4935	0.4792		15.9236		0.4519	0.4594	0.42805		0.446033	0.454467	0.4068		0.3716	0.368033	0.4523		15.9236		0.3736	0.37885		0.3904	0.3576	0.34905		0.344
	16.1008		0.4654	0.474		0.4959	0.4814		16.1008		0.454067	0.4615	0.4297		0.4475	0.455833	0.40765		0.373433	0.3695	0.45415		16.1008		0.3742	0.3789		0.3909	0.3581	0.3496		0.3446
	16.2775		0.4669	0.475		0.4974	0.4828		16.2775		0.455333	0.462733	0.43045		0.448667	0.457533	0.40845		0.373833	0.369867	0.45485		16.2775		0.3756	0.3806		0.39215	0.36	0.3507		0.34495
	16.4544		0.4683	0.4763		0.4992	0.4845		16.4544		0.4585	0.466167	0.4324		0.4505	0.459167	0.41005		0.3762	0.3721	0.4559		16.4544		0.37675	0.3814		0.3931	0.36035	0.35135		0.34475
	16.6314		0.4696	0.4779		0.5014	0.4861		16.6314		0.4596	0.4674	0.4332		0.4514	0.460967	0.4107		0.376867	0.3726	0.45345		16.6314		0.3774	0.3823		0.39385	0.36245	0.3522		0.3415
	16.8083		0.4705	0.4794		0.5026	0.4878		16.8083		0.461233	0.4689	0.43465		0.452533	0.4629	0.41185		0.378233	0.373833	0.45615		16.8083		0.3781	0.38305		0.3949	0.36295	0.3532		0.34695
	16.9853		0.4718	0.4811		0.5044	0.4898		16.9853		0.463833	0.4716	0.43585		0.454233	0.4643	0.4126		0.378767	0.374967	0.4646		16.9853		0.3793	0.3839		0.39575	0.36385	0.35415		0.3474
	17.1622		0.4732	0.4821		0.5061	0.4908		17.1622		0.465233	0.473167	0.43675		0.455233	0.465433	0.41405		0.379433	0.375467	0.4589		17.1622		0.37985	0.38475		0.3963	0.36445	0.3549		0.34715
	17.3392		0.4748	0.484		0.5081	0.4931		17.3392		0.466867	0.475467	0.4384		0.4567	0.467633	0.41505		0.381433	0.376267	0.4599		17.3392		0.38095	0.3859		0.39755	0.36525	0.3559		0.34925
	17.5161		0.4759	0.4845		0.509	0.4941		17.5161		0.468733	0.4776	0.43955		0.457967	0.4694	0.4163		0.382267	0.379833	0.459		17.5161		0.3817	0.38665		0.3983	0.3662	0.35705		0.35165
	17.6931		0.4775	0.4859		0.5112	0.4959		17.6931		0.4716	0.4796	0.441		0.4592	0.471	0.4174		0.382967	0.3787	0.45675		17.6931		0.38265	0.3873		0.39905	0.36685	0.3577		0.35335
	17.87		0.4783	0.4874		0.5126	0.4967		17.87		0.473733	0.481733	0.4417		0.460433	0.473433	0.41815		0.383567	0.381933	0.45905		17.87		0.38305	0.388		0.3995	0.3675	0.3582		0.3498
	18.0469		0.48	0.4887		0.5142	0.4986		18.0469		0.4748	0.483333	0.44285		0.4616	0.476067	0.41875		0.385067	0.380067	0.45775		18.0469		0.3837	0.38885		0.4004	0.3688	0.35915		0.3505
	18.2239		0.4812	0.4896		0.5155	0.5		18.2239		0.477633	0.4864	0.44415		0.462633	0.477333	0.41965		0.3863	0.381967	0.46075		18.2239		0.3847	0.38935		0.401	0.3701	0.35985		0.3527
	18.4008		0.482	0.4914		0.5172	0.5019		18.4008		0.4802	0.488567	0.44545		0.4643	0.480333	0.421		0.388067	0.3827	0.46345		18.4008		0.38605	0.39045		0.402	0.37095	0.361		0.35555
	18.5778		0.4832	0.4923		0.519	0.5036		18.5778		0.4809	0.490233	0.44655		0.465567	0.4811	0.42195		0.3884	0.3833	0.4608		18.5778		0.38695	0.3917		0.40315	0.37205	0.36175		0.35685
	18.7547		0.4839	0.494		0.5204	0.505		18.7547		0.4825	0.492267	0.44755		0.4664	0.4826	0.4227		0.388467	0.3865	0.45985		18.7547		0.3872	0.39215		0.40355	0.3727	0.36235		0.3574
	18.9317		0.4852	0.4948		0.5218	0.506		18.9317		0.483333	0.493133	0.44825		0.467233	0.485267	0.4237		0.389633	0.385233	0.45985		18.9317		0.38725	0.39205		0.4035	0.37255	0.36195		0.35225
	19.1086		0.4863	0.4959		0.5231	0.5073		19.1086		0.487167	0.495767	0.44875		0.4681	0.4866	0.42425		0.3918	0.397833	0.45325		19.1086		0.38845	0.3927		0.40455	0.37385	0.36275		0.3582
	19.285		0.4872	0.4968		0.5249	0.5092		19.285		0.488633	0.498367	0.4505		0.469667	0.4897	0.4256		0.392867	0.4015	0.45685		19.285		0.38815	0.3931		0.4044	0.37415	0.36295		0.35845
	19.4619		0.4882	0.4984		0.5263	0.5106		19.4619		0.488833	0.499633	0.4505		0.470633	0.490367	0.42605		0.393033	0.399567	0.45895		19.4619		0.38945	0.394		0.40525	0.37645	0.3643		0.35685
	19.6389		0.4893	0.4988		0.5275	0.5116		19.6389		0.490367	0.500833	0.4522		0.471433	0.490967	0.42685		0.3942	0.398733	0.4518		19.6389		0.39045	0.3951		0.40635	0.3785	0.366		0.3656
	19.8158		0.4903	0.5006		0.5289	0.5134		19.8158		0.493133	0.5031	0.4528		0.472967	0.490933	0.42785		0.394433	0.393567	0.44325		19.8158		0.3908	0.39505		0.4066	0.37785	0.3656		0.36395
	19.9914		0.4913	0.5015		0.5303	0.5148		19.9914		0.495267	0.505733	0.45365		0.474467	0.4949	0.42865		0.397333	0.393333	0.44415		19.9914		0.3917	0.39595		0.4072	0.37845	0.36595		0.3597
	20.1683		0.4924	0.5021		0.532	0.5159		20.1683		0.494467	0.5072	0.4546		0.475767	0.496033	0.4296		0.395067	0.3918	0.44055		20.1683		0.39215	0.3965		0.40755	0.3791	0.3673		0.3573
	20.3453		0.4939	0.5029		0.5334	0.5166		20.3453		0.4983	0.5103	0.45525		0.477267	0.4988	0.43045		0.3977	0.399833	0.43745		20.3453		0.3924	0.3969		0.4079	0.3793	0.3673		0.35645
	20.5222		0.4941	0.5038		0.5346	0.5181		20.5222		0.5009	0.512133	0.4567		0.4781	0.4999	0.43125		0.3962	0.4051	0.4308		20.5222		0.39305	0.39755		0.4081	0.37965	0.36785		0.36025
	20.6992		0.4954	0.505		0.5358	0.5196		20.6992		0.502	0.513133	0.45695		0.4781	0.5025	0.432		0.396533	0.406733	0.42685		20.6992		0.39295	0.39735		0.4084	0.38015	0.3677		0.36215
	20.8761		0.4961	0.5054		0.5372	0.5207		20.8761		0.5021	0.5154	0.45745		0.4783	0.5042	0.43205		0.396533	0.415267	0.436		20.8761		0.39355	0.3978		0.40835	0.3798	0.36805		0.36435
	21.0531		0.4973	0.5063		0.5388	0.5219		21.0531		0.504133	0.5175	0.4586		0.4792	0.505167	0.4329		0.398067	0.417733	0.4366		21.0531		0.3933	0.39775		0.4083	0.38025	0.36825		0.36495
	21.23		0.4981	0.5067		0.54	0.523		21.23		0.5079	0.519367	0.4586		0.4794	0.505467	0.4333		0.397833	0.413633	0.43915		21.23		0.39455	0.3984		0.4094	0.38095	0.369		0.36715
	21.4069		0.4985	0.5075		0.541	0.5245		21.4069		0.509633	0.522133	0.45915		0.480833	0.508433	0.4337		0.3984	0.418267	0.4431		21.4069		0.3943	0.3983		0.40925	0.3812	0.3691		0.36685
	21.5839		0.4996	0.5081		0.5423	0.5254		21.5839		0.5101	0.5238	0.4599		0.481667	0.511733	0.43375		0.402733	0.416333	0.44535		21.5839		0.3946	0.39855		0.4092	0.38165	0.36965		0.3703
	21.7606		0.5003	0.5092		0.5437	0.5267		21.7606		0.511033	0.526067	0.46085		0.483533	0.513367	0.43485		0.404533	0.426767	0.4469		21.7606		0.39475	0.39845		0.40945	0.38205	0.3696		0.3763
	21.9375		0.5012	0.51		0.5447	0.5278		21.9375		0.513	0.527867	0.4609		0.4834	0.514567	0.4351		0.405433	0.422533	0.45145		21.9375		0.3953	0.3992		0.40995	0.38245	0.3701		0.3853
	22.1144		0.501	0.51		0.5448	0.5282		22.1144		0.5141	0.5294	0.46155		0.4834	0.516	0.4358		0.406367	0.408533	0.4583		22.1144		0.3952	0.3994		0.4093	0.38285	0.37		0.386
	22.2914		0.5022	0.5108		0.5465	0.5296		22.2914		0.516433	0.532	0.4619		0.4849	0.520067	0.43595		0.406633	0.415467	0.4546		22.2914		0.3952	0.39925		0.4094	0.38085	0.37015		0.37525
	22.4683		0.5025	0.5112		0.5474	0.5301		22.4683		0.5187	0.534733	0.4623		0.487367	0.520833	0.43715		0.3999	0.414433	0.44705		22.4683		0.3957	0.39945		0.4093	0.3813	0.3706		0.3743
	22.6453		0.5031	0.5114		0.5486	0.5304		22.6453		0.5187	0.535567	0.4622		0.4875	0.52	0.43705		0.4007	0.4162	0.4492		22.6453		0.3956	0.39905		0.4096	0.38135	0.3703		0.37115
	22.8222		0.5042	0.5133		0.5501	0.532		22.8222		0.5208	0.537867	0.46235		0.487267	0.5249	0.43735		0.401933	0.417233	0.44695		22.8222		0.39565	0.39925		0.4098	0.3817	0.37075		0.3733
	22.9992		0.5037	0.5127		0.5501	0.5327		22.9992		0.523433	0.5399	0.4627		0.487833	0.5276	0.43735		0.4024	0.414533	0.4579		22.9992		0.3965	0.4004		0.41055	0.3824	0.37145		0.3747
	23.1761		0.5045	0.5145		0.5514	0.54		23.1761		0.525367	0.542267	0.46335		0.489367	0.528467	0.4375		0.4061	0.415267	0.46595		23.1761		0.396	0.3997		0.41015	0.3824	0.3715		0.3593
	23.3531		0.5052	0.5153		0.553	0.5353		23.3531		0.5273	0.544267	0.4633		0.490033	0.5322	0.4371		0.405267	0.422267	0.46575		23.3531		0.3959	0.39905		0.4096	0.3814	0.37085		0.36025
	23.53		0.5053	0.5157		0.5533	0.5356		23.53		0.525967	0.5451	0.4635		0.490667	0.5359	0.43755		0.408667	0.422233	0.47275		23.53		0.39605	0.3994		0.40975	0.3823	0.3714		0.37065
	23.7069		0.5055	0.5152		0.5543	0.5356		23.7069		0.527933	0.545733	0.4632		0.490467	0.537467	0.4372		0.415233	0.424767	0.4724		23.7069		0.39655	0.3995		0.41045	0.3829	0.3714		0.3721
	23.8836		0.5067	0.5156		0.5558	0.537		23.8836		0.539133	0.5483	0.46385		0.490633	0.5377	0.4427		0.419933	0.427	0.47805		23.8836		0.39585	0.39925		0.40935	0.38225	0.3713		0.37315
